# Supplementary material for: Jouvence a small nucleolar RNA required in the gut extends lifespan in Drosophila
Source: Nat Commun. 2020 Feb 20;11:987. doi: 10.1038/s41467-020-14784-1 (PMC7033134; doi:10.1038/s41467-020-14784-1)
Supplement: Supplementary file 4 — Supplementary Data 1 [file 41467_2020_14784_MOESM4_ESM.xlsx]

## Sheet: Mu_F4vsWT_CS.DEG_up
Gene_id	readcount_Mu_F4	readcount_WT_CS	log2FoldChange	pval	padj	Gene name	Gene description
FBgn0039316	16726.6	7.7582	11.074	3.7257e-242	5.0368e-238	CG11893	-
FBgn0051809	1401.74	8.89873	7.2994	8.1523e-113	1.2246e-109	CG31809	-
FBgn0004426	39901.7	2.89007	13.753	2.2678e-70	2.5548e-67	LysC	Lysozyme C [Source:FlyBase;Acc:FBgn0004426]
FBgn0051097	2059.64	154.993	3.7321	1.6974e-54	1.5298e-51	CG31097	-
FBgn0027073	12828.6	254.333	5.6565	2.3902e-49	1.7951e-46	CG4302	-
FBgn0050026	452.297	16.9042	4.7418	5.9524e-49	4.2353e-46	CG30026	-
FBgn0002939	21371.5	796.614	4.7457	6.7746e-48	4.5793e-45	ninaD	neither inactivation nor afterpotential D [Source:FlyBase;Acc:FBgn0002939]
FBgn0063495	8327.83	1165.61	2.8369	3.2614e-40	1.7636e-37	GstE5	Glutathione S transferase E5 [Source:FlyBase;Acc:FBgn0063495]
FBgn0259710	253.278	7.84846	5.0122	4.8256e-38	2.2495e-35	CG42364	-
FBgn0004427	258470	172.237	10.551	5.9334e-35	2.6738e-32	LysD	Lysozyme D [Source:FlyBase;Acc:FBgn0004427]
FBgn0051741	172.514	2.32368	6.2142	6.354e-35	2.771e-32	CG31741	-
FBgn0039768	12990.4	2137.79	2.6033	7.304e-35	3.0857e-32	CG15533	-
FBgn0250824	232.881	7.82199	4.8959	1.8314e-34	7.2819e-32	CG33655	-
FBgn0053012	324.658	20.7037	3.971	9.6122e-33	3.6097e-30	CG33012	-
FBgn0260874	247.039	12.0811	4.3539	5.4002e-32	1.9212e-29	Ir76a	Ionotropic receptor 76a [Source:FlyBase;Acc:FBgn0260874]
FBgn0033720	574.863	46.7136	3.6213	1.0034e-30	3.3913e-28	CG13160	-
FBgn0052407	5258.23	970.012	2.4385	2.4121e-30	7.7641e-28	CG32407	-
FBgn0051267	5245.07	1025.24	2.355	8.0224e-29	2.4649e-26	CG31267	-
FBgn0051148	29760.8	6162.04	2.2719	4.487e-28	1.2638e-25	Gba1a	Glucocerebrosidase 1a [Source:FlyBase;Acc:FBgn0051148]
FBgn0039472	56761.1	2931.23	4.2753	1.1642e-27	3.2121e-25	CG17192	-
FBgn0033769	1093.91	187.38	2.5455	1.3079e-27	3.5364e-25	CG8768	-
FBgn0085224	453.021	56.1361	3.0126	2.4604e-27	6.522e-25	CG34195	-
FBgn0050104	1382.76	249.531	2.4703	1.161e-26	3.0184e-24	NT5E-2	Ecto-5'-nucleotidase 2 [Source:FlyBase;Acc:FBgn0050104]
FBgn0033710	575.335	86.1027	2.7403	2.7352e-25	6.9768e-23	CG17739	-
FBgn0035131	675.893	112.708	2.5842	3.2291e-25	8.0842e-23	mthl9	methuselah-like 9 [Source:FlyBase;Acc:FBgn0035131]
FBgn0033875	3946.29	875.846	2.1717	1.5815e-24	3.8179e-22	CG6357	-
FBgn0015568	7931.84	1895.08	2.0654	1.0565e-23	2.4626e-21	alpha-Est1	alpha-Esterase-1 [Source:FlyBase;Acc:FBgn0015568]
FBgn0038415	1753.54	303.766	2.5292	2.6083e-23	5.9766e-21	CG17929	-
FBgn0038481	12669.6	3215.58	1.9782	4.7281e-22	1.0146e-19	CG17475	-
FBgn0034052	3524.86	921.377	1.9357	3.7882e-21	7.6436e-19	CG8299	-
FBgn0260000	2612.42	646.537	2.0146	4.926e-21	9.7933e-19	CG17570	-
FBgn0261989	15094.8	2558.34	2.5608	5.4495e-21	1.0677e-18	CG42807	-
FBgn0034605	453.83	81.4604	2.478	6.8651e-21	1.3072e-18	CG15661	-
FBgn0036563	755.177	115.758	2.7057	1.4273e-20	2.6433e-18	CG13075	-
FBgn0033301	6464.73	1678.27	1.9456	9.7758e-19	1.7389e-16	CG12780	-
FBgn0039593	219.046	32.1757	2.7672	3.2951e-17	5.7112e-15	Sid	Stress induced DNase [Source:FlyBase;Acc:FBgn0039593]
FBgn0020506	1866.24	225.75	3.0473	4.4012e-17	7.5316e-15	Amyrel	-
FBgn0015037	25379.3	7966.75	1.6716	8.9106e-17	1.4872e-14	Cyp4p1	Cytochrome P450-4p1 [Source:FlyBase;Acc:FBgn0015037]
FBgn0053013	185.908	24.3991	2.9297	1.3567e-16	2.2097e-14	CR33013	-
FBgn0034629	23194.2	7157.08	1.6963	1.8325e-16	2.9145e-14	Acox57D-d	acyl-Coenzyme A oxidase at 57D distal [Source:FlyBase;Acc:FBgn0034629]
FBgn0032820	2433.36	711.196	1.7746	2.1449e-16	3.3718e-14	fbp	fructose-1,6-bisphosphatase [Source:FlyBase;Acc:FBgn0032820]
FBgn0054040	10829.6	2829.43	1.9364	5.537e-16	8.5062e-14	CG34040	-
FBgn0032945	6180.56	1925.94	1.6822	8.9296e-16	1.3122e-13	CG8665	-
FBgn0032981	3338.18	1051.06	1.6672	1.0235e-15	1.4878e-13	CG3635	-
FBgn0039769	27422.2	9224.74	1.5718	1.9081e-15	2.7153e-13	CG15534	-
FBgn0039323	2897.95	734.188	1.9808	1.943e-15	2.7361e-13	CG10559	-
FBgn0051810	3994.96	1296.75	1.6233	2.7761e-15	3.753e-13	CG31810	-
FBgn0262150	60.0453	0.941209	5.9954	6.5244e-15	8.5634e-13	CG42876	-
FBgn0035780	3800.84	1249.06	1.6055	6.6944e-15	8.7021e-13	CG18417	-
FBgn0033999	44368.7	15297.2	1.5363	3.1797e-14	3.9436e-12	CG8093	-
FBgn0036652	75.4813	3.81786	4.3053	3.243e-14	3.9857e-12	CG13032	-
FBgn0004428	66424.8	2030.07	5.0321	3.8212e-14	4.654e-12	LysE	Lysozyme E [Source:FlyBase;Acc:FBgn0004428]
FBgn0036768	503.436	136.004	1.8882	6.203e-14	7.4211e-12	CG7402	-
FBgn0040256	20662.8	4622.48	2.1603	7.0159e-14	8.32e-12	Ugt86Dd	-
FBgn0035666	101534	14056.2	2.8527	7.4361e-14	8.7416e-12	Jon65Aii	Jonah 65Aii [Source:FlyBase;Acc:FBgn0035666]
FBgn0010549	364.431	91.888	1.9877	1.7659e-13	2.0061e-11	l(2)03659	lethal (2) 03659 [Source:FlyBase;Acc:FBgn0010549]
FBgn0000473	32473.3	2522.57	3.6863	1.2257e-12	1.3151e-10	Cyp6a2	Cytochrome P450-6a2 [Source:FlyBase;Acc:FBgn0000473]
FBgn0023090	150.556	20.0839	2.9062	1.2827e-12	1.3654e-10	dtr	defective transmitter release [Source:FlyBase;Acc:FBgn0023090]
FBgn0039809	771.779	253.315	1.6073	2.6864e-12	2.7723e-10	CG15547	-
FBgn0004425	53610.9	2849.03	4.234	4.0326e-12	4.099e-10	LysB	Lysozyme B [Source:FlyBase;Acc:FBgn0004425]
FBgn0028534	100734	38855.3	1.3744	5.9644e-12	5.9027e-10	CG7916	-
FBgn0036575	1097.23	16.6835	6.0393	5.9818e-12	5.9027e-10	CG5157	-
FBgn0050047	4910.03	1480.28	1.7299	9.8453e-12	9.5755e-10	CG30047	-
FBgn0033789	16317.2	2123.61	2.9418	1.3045e-11	1.2597e-09	CG13324	-
FBgn0033521	166.679	4.76984	5.127	9.1535e-11	8.4181e-09	CG12896	-
FBgn0052195	1355.5	504.857	1.4249	9.1069e-11	8.4181e-09	CG32195	-
FBgn0264603	382.098	117.247	1.7044	9.9821e-11	9.1181e-09	CR43952	-
FBgn0261611	3742.38	1490.38	1.3283	1.073e-10	9.7353e-09	CG42700	-
FBgn0040104	1084.85	296.793	1.87	1.5536e-10	1.3909e-08	lectin-24A	-
FBgn0040261	4457.11	1082.26	2.0421	1.9332e-10	1.7194e-08	Ugt36Bb	-
FBgn0035677	125.083	24.6833	2.3413	5.2252e-10	4.5282e-08	CG13293	-
FBgn0025454	28575.8	11999.9	1.2518	6.9772e-10	5.9324e-08	Cyp6g1	-
FBgn0030597	290.492	89.421	1.6998	9.6021e-10	8.1131e-08	Eo	Ecdysone oxidase [Source:FlyBase;Acc:FBgn0030597]
FBgn0039296	1824.94	751.893	1.2793	1.2492e-09	1.0425e-07	CG10420	-
FBgn0002570	434644	187636	1.2119	1.3379e-09	1.1097e-07	Mal-A1	Maltase A1 [Source:FlyBase;Acc:FBgn0002570]
FBgn0030615	3294.17	1380.96	1.2542	1.6688e-09	1.3591e-07	Cyp4s3	-
FBgn0035888	878.978	143.578	2.614	1.7565e-09	1.4219e-07	CG7120	-
FBgn0032888	45.5243	2.50183	4.1856	1.9129e-09	1.5302e-07	CheB38c	Chemosensory protein B 38c [Source:FlyBase;Acc:FBgn0032888]
FBgn0033234	3660.31	1567.23	1.2237	2.3768e-09	1.8681e-07	MFS12	Major Facilitator Superfamily Transporter 12 [Source:FlyBase;Acc:FBgn0033234]
FBgn0044328	38.6253	1.22039	4.9841	4.1828e-09	3.2686e-07	CG32052	-
FBgn0017558	9985.19	4506.38	1.1478	5.723e-09	4.3849e-07	Pdk	Pyruvate dehydrogenase kinase [Source:FlyBase;Acc:FBgn0017558]
FBgn0030421	568.418	221.116	1.3622	7.0299e-09	5.3094e-07	CG3812	-
FBgn0002571	32031.7	14378.6	1.1556	8.1098e-09	6.0573e-07	Mal-A3	Maltase A3 [Source:FlyBase;Acc:FBgn0002571]
FBgn0036984	147.336	37.4055	1.9778	1.0348e-08	7.6027e-07	CG13248	-
FBgn0044049	77.3436	10.1406	2.9311	1.1612e-08	8.4857e-07	Ilp4	Insulin-like peptide 4 [Source:FlyBase;Acc:FBgn0044049]
FBgn0033294	28684.8	13159.8	1.1242	1.2813e-08	9.313e-07	Mal-A4	Maltase A4 [Source:FlyBase;Acc:FBgn0033294]
FBgn0003227	426.313	160.24	1.4117	1.3546e-08	9.7412e-07	rec	recombination-defective [Source:FlyBase;Acc:FBgn0003227]
FBgn0033748	38.3376	1.39589	4.7795	1.5065e-08	1.0607e-06	vis	vismay [Source:FlyBase;Acc:FBgn0033748]
FBgn0036872	43.0081	2.74377	3.9704	1.562e-08	1.0942e-06	CG12519	-
FBgn0050203	62.7128	7.64914	3.0354	1.7284e-08	1.2045e-06	CG30203	-
FBgn0036101	457.956	113.073	2.018	2.2658e-08	1.5628e-06	NijA	Ninjurin A [Source:FlyBase;Acc:FBgn0036101]
FBgn0028886	1513.61	653.141	1.2125	2.3697e-08	1.6262e-06	CG15279	-
FBgn0028945	7013.14	3294.72	1.0899	2.7845e-08	1.9012e-06	CG7631	-
FBgn0050340	291.321	101.871	1.5159	3.0472e-08	2.0701e-06	CG30340	-
FBgn0051370	1839.01	837.828	1.1342	3.987e-08	2.6683e-06	CG31370	-
FBgn0050381	898.945	385.832	1.2203	4.1321e-08	2.7518e-06	PIG-X	Phosphatidylinositol glycan anchor biosynthesis class X [Source:FlyBase;Acc:FBgn0050381]
FBgn0031636	7830.18	3683.94	1.0878	7.9656e-08	5.1773e-06	CG12194	-
FBgn0263773	19954	5891.01	1.7601	8.6656e-08	5.6052e-06	fok	fledgling of Klp38B [Source:FlyBase;Acc:FBgn0263773]
FBgn0035160	140.205	38.5964	1.861	9.5327e-08	6.1368e-06	hng3	hinge3 [Source:FlyBase;Acc:FBgn0035160]
FBgn0053126	4581.47	2148.51	1.0925	1.6767e-07	1.0351e-05	NLaz	Neural Lazarillo [Source:FlyBase;Acc:FBgn0053126]
FBgn0261356	33.5465	1.52877	4.4557	1.7329e-07	1.0649e-05	CG42633	-
FBgn0036927	5371.9	2543.57	1.0786	2.1809e-07	1.3341e-05	Gabat	gamma-aminobutyric acid transaminase [Source:FlyBase;Acc:FBgn0036927]
FBgn0015033	7675.8	3761.15	1.0291	2.3409e-07	1.4255e-05	Cyp4d8	Cytochrome P450-4d8 [Source:FlyBase;Acc:FBgn0015033]
FBgn0036816	12061.5	5942.51	1.0213	2.5049e-07	1.5186e-05	Indy	I'm not dead yet [Source:FlyBase;Acc:FBgn0036816]
FBgn0052473	48982.9	24600.7	0.99358	3.5894e-07	2.1506e-05	CG32473	-
FBgn0033873	5600.81	2721.08	1.0415	3.8183e-07	2.264e-05	CG6337	-
FBgn0040363	425.827	179.63	1.2452	4.2301e-07	2.4756e-05	CG11384	-
FBgn0026755	2776.76	1376.09	1.0128	4.591e-07	2.6638e-05	Ugt37b1	UDP-glycosyltransferase 37b1 [Source:FlyBase;Acc:FBgn0026755]
FBgn0004797	899.623	361.22	1.3164	4.6133e-07	2.6653e-05	mdy	midway [Source:FlyBase;Acc:FBgn0004797]
FBgn0264341	183.493	40.7821	2.1697	5.4843e-07	3.155e-05	CG43797	-
FBgn0051414	123.113	28.1424	2.1292	5.7395e-07	3.2602e-05	Gba1b	Glucocerebrosidase 1b [Source:FlyBase;Acc:FBgn0051414]
FBgn0063493	17776.6	9036.99	0.97606	5.7847e-07	3.2721e-05	GstE7	Glutathione S transferase E7 [Source:FlyBase;Acc:FBgn0063493]
FBgn0028540	2904.49	1437.24	1.015	6.0774e-07	3.4234e-05	CG9008	-
FBgn0033778	353.358	145.67	1.2784	6.593e-07	3.6679e-05	CG3790	-
FBgn0003357	694484	354725	0.96924	8.4438e-07	4.6593e-05	Jon99Ciii	Jonah 99Ciii [Source:FlyBase;Acc:FBgn0003357]
FBgn0053282	126.267	37.0174	1.7702	9.3594e-07	5.1227e-05	CG33282	-
FBgn0038330	541.455	242.892	1.1565	1.028e-06	5.559e-05	CG14868	-
FBgn0038943	22.6139	0.382855	5.8843	1.1035e-06	5.92e-05	CG5391	-
FBgn0000120	30.0557	1.69889	4.145	1.1711e-06	6.2576e-05	Arr1	Arrestin 1 [Source:FlyBase;Acc:FBgn0000120]
FBgn0052284	2041.07	971.511	1.071	1.3602e-06	7.2398e-05	CG32284	-
FBgn0037786	153.373	49.7793	1.6234	1.504e-06	7.9422e-05	CG5361	-
FBgn0015550	108.4	30.36	1.8361	1.526e-06	8.0271e-05	tap	target of Poxn [Source:FlyBase;Acc:FBgn0015550]
FBgn0032535	294.535	69.7755	2.0776	1.5875e-06	8.3186e-05	Ance-2	-
FBgn0052024	223.378	31.9188	2.807	1.6902e-06	8.7548e-05	CG32024	-
FBgn0267237	19.1047	0	Inf	1.8312e-06	9.4491e-05	CR45677	-
FBgn0038462	1651.76	450.769	1.8735	1.9433e-06	9.9892e-05	CG17556	-
FBgn0033113	3488.59	1795.56	0.95821	2.0894e-06	0.00010699	Spn42Dc	Serpin 42Dc [Source:FlyBase;Acc:FBgn0033113]
FBgn0053468	311.78	83.0683	1.9082	2.4838e-06	0.00012483	CG33468	-
FBgn0035751	17.7954	0	Inf	4.0731e-06	0.00020023	CG14829	-
FBgn0011205	14681.7	7764.93	0.91898	4.7363e-06	0.0002295	fbl	fumble [Source:FlyBase;Acc:FBgn0011205]
FBgn0263049	56.1573	10.9086	2.364	4.7256e-06	0.0002295	let-7-C	let-7-Complex [Source:FlyBase;Acc:FBgn0263049]
FBgn0032780	685.741	331.741	1.0476	5.0765e-06	0.0002451	CG13085	-
FBgn0029155	19357.2	9807.35	0.98093	5.2045e-06	0.00024966	Men-b	Malic enzyme b [Source:FlyBase;Acc:FBgn0029155]
FBgn0034639	3238.95	1655.08	0.96862	6.7929e-06	0.00031776	CG15673	-
FBgn0038733	496.65	215.024	1.2077	6.9484e-06	0.0003228	CG11407	-
FBgn0029856	165.569	9.23896	4.1636	7.2816e-06	0.00033712	CG11700	-
FBgn0263499	16.9156	0	Inf	8.7189e-06	0.00039956	CR43488	-
FBgn0039476	2169.28	1088.5	0.99488	8.8648e-06	0.00040487	CG6271	-
FBgn0266705	30.4295	1.07409	4.8243	9.7135e-06	0.00043919	CR45195	-
FBgn0001085	314.558	138.071	1.1879	9.8469e-06	0.00044249	fz	frizzled [Source:FlyBase;Acc:FBgn0001085]
FBgn0034628	37643.3	20471.9	0.87875	9.852e-06	0.00044249	Acox57D-p	acyl-Coenzyme A oxidase at 57D proximal [Source:FlyBase;Acc:FBgn0034628]
FBgn0028978	4741.7	829.361	2.5153	1.0641e-05	0.00047636	trbl	tribbles [Source:FlyBase;Acc:FBgn0028978]
FBgn0260657	60.2697	5.53016	3.446	1.107e-05	0.00049393	CG42540	-
FBgn0063496	31.1362	3.16386	3.2988	1.1124e-05	0.00049467	GstE4	Glutathione S transferase E4 [Source:FlyBase;Acc:FBgn0063496]
FBgn0033302	4141.35	2217.52	0.90115	1.1228e-05	0.00049688	Cyp6a14	-
FBgn0039315	6924.07	3796.67	0.86689	1.1247e-05	0.00049688	CG13658	-
FBgn0033733	126312	69004.3	0.87223	1.234e-05	0.0005434	CG8834	-
FBgn0261575	94363.8	52591.4	0.84341	1.5566e-05	0.00067233	tobi	target of brain insulin [Source:FlyBase;Acc:FBgn0261575]
FBgn0035679	10820.5	5931.73	0.86725	1.6335e-05	0.00070327	CG10467	-
FBgn0038756	4164.35	2278.24	0.87017	1.6571e-05	0.00070895	CG4783	-
FBgn0040466	686.318	347.94	0.98004	1.6666e-05	0.00071075	Dlip2	Dorsal interacting protein 2 [Source:FlyBase;Acc:FBgn0040466]
FBgn0004573	114.747	38.7246	1.5671	1.9593e-05	0.00083294	5-HT7	5-hydroxytryptamine (serotonin) receptor 7 [Source:FlyBase;Acc:FBgn0004573]
FBgn0033543	6803.21	3298.42	1.0444	1.9822e-05	0.00083743	CG12338	-
FBgn0034067	1581.83	861.669	0.87639	2.0074e-05	0.00084541	CG8399	-
FBgn0035695	1007.98	322.1	1.6459	2.1927e-05	0.00092061	CG10226	-
FBgn0265644	25.9623	0.662032	5.2934	2.2242e-05	0.00093092	CR44451	-
FBgn0259236	2241.32	1242.13	0.85153	2.3139e-05	0.00096547	comm3	-
FBgn0034318	15089	8325.81	0.85784	2.3422e-05	0.0009743	CG14500	-
FBgn0035805	1294.82	668.092	0.95463	2.686e-05	0.0011139	CG7506	-
FBgn0037166	4329.02	2395.01	0.85401	2.8488e-05	0.0011778	CG11426	-
FBgn0039760	37392.5	10174.6	1.8778	2.9455e-05	0.001213	CG9682	-
FBgn0051269	1663.56	922.921	0.84999	2.9672e-05	0.0012156	CG31269	-
FBgn0002569	40026	22537.7	0.8286	2.9992e-05	0.001225	Mal-A2	Maltase A2 [Source:FlyBase;Acc:FBgn0002569]
FBgn0013983	1534.63	844.022	0.86253	3.1086e-05	0.0012658	imd	immune deficiency [Source:FlyBase;Acc:FBgn0013983]
FBgn0033061	140.292	53.1931	1.3991	3.2569e-05	0.0013222	SmydA-5	SET and MYND domain containing, arthropod-specific, member 5 [Source:FlyBase;Acc:FBgn0033061]
FBgn0013467	52.8634	11.4804	2.2031	3.3554e-05	0.001346	igl	igloo [Source:FlyBase;Acc:FBgn0013467]
FBgn0010241	52291.8	30551.9	0.77532	3.9491e-05	0.001561	Mdr50	Multi drug resistance 50 [Source:FlyBase;Acc:FBgn0010241]
FBgn0263780	60.1804	15.4177	1.9647	3.9641e-05	0.0015624	CG17684	-
FBgn0043783	2687.44	759.804	1.8225	4.1012e-05	0.0016118	CG32444	-
FBgn0038095	399.058	188.984	1.0783	4.1135e-05	0.0016119	Cyp304a1	-
FBgn0033297	68811.4	37008.3	0.8948	4.2056e-05	0.0016432	Mal-A8	Maltase A8 [Source:FlyBase;Acc:FBgn0033297]
FBgn0037222	105.02	37.2086	1.497	4.2451e-05	0.0016539	CG14642	-
FBgn0035518	1272.2	688.011	0.88682	4.3344e-05	0.0016838	CG15011	-
FBgn0036956	1773.08	297.505	2.5753	4.6243e-05	0.0017862	CG13813	-
FBgn0034247	63159.1	36565.4	0.78851	4.6779e-05	0.0017966	CG6484	-
FBgn0037386	8979.92	4895.87	0.87514	5.313e-05	0.002029	CG1208	-
FBgn0031910	6595.13	3728.49	0.82281	5.6482e-05	0.0021449	CG15818	-
FBgn0259171	1143.95	622.479	0.87792	5.6927e-05	0.0021557	Pde9	Phosphodiesterase 9 [Source:FlyBase;Acc:FBgn0259171]
FBgn0042178	320.236	75.7552	2.0797	6.3767e-05	0.0023946	CG32165	-
FBgn0067312	13.6883	0	Inf	7.6731e-05	0.0028576	CheB38a	Chemosensory protein B 38a [Source:FlyBase;Acc:FBgn0067312]
FBgn0037936	6967.23	1248.25	2.4807	7.9611e-05	0.0029326	CG6908	-
FBgn0028740	64.5441	15.5828	2.0503	8.2152e-05	0.003018	CG6362	-
FBgn0034191	710.099	384.425	0.88532	8.4657e-05	0.0030932	CG6984	-
FBgn0032067	2803.49	1309.64	1.0981	8.5072e-05	0.0031	LManIV	Lysosomal alpha-mannosidase IV [Source:FlyBase;Acc:FBgn0032067]
FBgn0035146	12207.9	5674.51	1.1052	8.7525e-05	0.0031723	CG13893	-
FBgn0038485	52.3057	12.8042	2.0304	8.9224e-05	0.0032252	CG5255	-
FBgn0038858	1604.75	908.639	0.82057	9.8787e-05	0.0035238	CG5793	-
FBgn0034290	1948.9	1099.24	0.82615	9.9711e-05	0.0035473	CG5773	-
FBgn0031800	147.94	62.0304	1.254	0.00010158	0.0036039	CG9497	-
FBgn0036040	81.9163	27.6398	1.5674	0.00010183	0.0036039	CG6749	-
FBgn0030837	85480.4	30121.8	1.5048	0.00010225	0.0036092	CG8661	-
FBgn0036044	40.2307	1.45694	4.7873	0.00010872	0.0037881	Zasp67	Z band alternatively spliced PDZ-motif protein 67 [Source:FlyBase;Acc:FBgn0036044]
FBgn0037468	8374.53	4763.41	0.81401	0.00011423	0.0039597	CG1943	-
FBgn0031791	2269.92	1336.24	0.76446	0.00011526	0.0039852	AANATL2	Arylalkylamine N-acyltransferase-like 2 [Source:FlyBase;Acc:FBgn0031791]
FBgn0033292	10426.8	6226.04	0.74391	0.00011603	0.0040016	Cyp4ad1	-
FBgn0265590	474.626	250.296	0.92316	0.00011833	0.0040601	CR44417	-
FBgn0030350	3522.88	1803.56	0.96591	0.00011985	0.0041018	SelG	Selenoprotein G [Source:FlyBase;Acc:FBgn0030350]
FBgn0040253	360.302	68.9989	2.3846	0.00012146	0.0041465	Ugt86Dg	-
FBgn0036777	80.4565	25.4467	1.6607	0.00012327	0.0041873	CG7341	-
FBgn0037186	3269.57	1918.66	0.769	0.00012398	0.0041944	CG11241	-
FBgn0034663	28113.7	16726.8	0.74912	0.0001308	0.0043795	CG4363	-
FBgn0035484	2479.12	1447.57	0.7762	0.00013481	0.0044887	CG11594	-
FBgn0037341	6722.19	3960	0.76343	0.00013889	0.0046134	CG12746	-
FBgn0038136	44346.7	26775	0.72794	0.00015569	0.0051462	CG8774	-
FBgn0085732	931.429	529.242	0.81552	0.00015624	0.0051519	CR40190	-
FBgn0001089	14013	7677.77	0.86801	0.00015751	0.0051809	Gal	beta galactosidase [Source:FlyBase;Acc:FBgn0001089]
FBgn0026749	4931.97	2973.85	0.72983	0.00015997	0.0052365	Yippee	-
FBgn0030478	28928.1	17179.7	0.75177	0.00015976	0.0052365	CG1640	-
FBgn0034999	5641.1	3351.6	0.75113	0.00017636	0.0057176	CG3394	-
FBgn0035194	265.333	130.732	1.0212	0.000176	0.0057176	Psf1	-
FBgn0034647	4376.68	2570.5	0.76779	0.00018151	0.0058692	pirk	poor Imd response upon knock-in [Source:FlyBase;Acc:FBgn0034647]
FBgn0033623	164.828	52.7437	1.6439	0.00018448	0.0059381	CG13202	-
FBgn0031703	1421.74	632.403	1.1687	0.00018898	0.0060684	CG12512	-
FBgn0085371	17.9685	1.11133	4.0151	0.0001903	0.0060819	CG34342	-
FBgn0001145	35100.2	21291.4	0.72121	0.0002068	0.0065627	Gs2	Glutamine synthetase 2 [Source:FlyBase;Acc:FBgn0001145]
FBgn0040252	8020.39	4874.91	0.7183	0.00021871	0.0069006	Ugt86Dh	-
FBgn0053483	74.8483	24.3034	1.6228	0.00021898	0.0069006	CG33483	-
FBgn0015721	230.901	114.827	1.0078	0.00021973	0.0069081	ktub	king tubby [Source:FlyBase;Acc:FBgn0015721]
FBgn0004057	4301	2125.18	1.0171	0.00023478	0.0073391	Zw	Zwischenferment [Source:FlyBase;Acc:FBgn0004057]
FBgn0051547	5101.1	3118.34	0.71003	0.00024346	0.007549	NKCC	sodium potassium chloride cotransporter [Source:FlyBase;Acc:FBgn0051547]
FBgn0027538	5075.48	2565.58	0.98426	0.00026448	0.008126	beta4GalNAcTA	-
FBgn0053230	1518	903.275	0.74893	0.00027112	0.0083114	CG33230	-
FBgn0035824	783.444	451.924	0.79375	0.00029127	0.0088289	CG8281	-
FBgn0062412	4122.38	2468.78	0.73968	0.00029246	0.0088451	Ctr1B	Copper transporter 1B [Source:FlyBase;Acc:FBgn0062412]
FBgn0015570	171.854	78.6098	1.1284	0.00029795	0.0089563	alpha-Est2	alpha-Esterase-2 [Source:FlyBase;Acc:FBgn0015570]
FBgn0033097	2529.8	752.791	1.7487	0.00029763	0.0089563	Zip42C.2	Zinc/iron regulated transporter-related protein 42C.2 [Source:FlyBase;Acc:FBgn0033097]
FBgn0003356	670345	277152	1.2742	0.00030231	0.009042	Jon99Cii	Jonah 99Cii [Source:FlyBase;Acc:FBgn0003356]
FBgn0028920	201621	122858	0.71465	0.00030437	0.0090834	CG8997	-
FBgn0035358	1523.21	441.39	1.787	0.00030733	0.0091514	CG14949	-
FBgn0266626	1226.67	722.272	0.76413	0.00031156	0.009257	CR45133	-
FBgn0034289	25292.1	15235.9	0.73121	0.00032176	0.0095184	CG10910	-
FBgn0039612	168.847	77.9082	1.1159	0.00033515	0.0098072	CG14523	-
FBgn0035189	4608.44	2502.32	0.88101	0.0003376	0.0098576	CG9119	-
FBgn0034439	5069.27	2606.37	0.95974	0.00034109	0.0099379	CG10062	-
FBgn0051075	1411.84	447.475	1.6577	0.00034878	0.01014	CG31075	-
FBgn0035476	2973.68	1799.21	0.72489	0.00035094	0.010181	CG12766	-
FBgn0025837	809.239	185.296	2.1267	0.00036688	0.010621	CG17636	-
FBgn0035578	1225.4	734.378	0.73866	0.00038579	0.011073	CG13707	-
FBgn0038752	5673.31	3452.11	0.71672	0.00041874	0.011843	CG4462	-
FBgn0030520	4367.71	1848.28	1.2407	0.00042728	0.012059	Pdcd4	Programmed cell death 4 [Source:FlyBase;Acc:FBgn0030520]
FBgn0035244	7364.83	4550.4	0.69466	0.00043035	0.012121	ABCB7	ATP binding cassette subfamily B member 7 [Source:FlyBase;Acc:FBgn0035244]
FBgn0031682	2603.25	1583.23	0.71745	0.00044982	0.012617	CG5828	-
FBgn0032684	3646.05	2247.97	0.69771	0.00045351	0.012693	CG10178	-
FBgn0035300	2780.51	1172.02	1.2463	0.00045465	0.012699	CG1139	-
FBgn0037788	6664.03	4100.57	0.70057	0.00049324	0.013636	CG3940	-
FBgn0050486	50.6254	15.1359	1.7419	0.0005298	0.014587	CG30486	-
FBgn0010403	43.8717	5.52478	2.9893	0.00054237	0.014903	Obp83b	Odorant-binding protein 83b [Source:FlyBase;Acc:FBgn0010403]
FBgn0052641	1019.36	410.083	1.3137	0.00057742	0.015706	CG32641	-
FBgn0050106	229.305	118.094	0.95733	0.00059702	0.016057	CCHa1-R	CCHamide-1 receptor [Source:FlyBase;Acc:FBgn0050106]
FBgn0037101	129.247	50.9172	1.3439	0.00063632	0.017001	CG7634	-
FBgn0037807	200.881	78.8471	1.3492	0.00070612	0.018572	CG6293	-
FBgn0037850	107.037	5.76407	4.2149	0.00070199	0.018572	CG14695	-
FBgn0035763	6544.62	4150.33	0.65708	0.00071602	0.018796	CG8602	-
FBgn0026061	21339.7	13310.4	0.68099	0.00079916	0.020697	Mipp1	Multiple inositol polyphosphate phosphatase 1 [Source:FlyBase;Acc:FBgn0026061]
FBgn0050488	91.0141	38.2108	1.2521	0.00079838	0.020697	antr	antares [Source:FlyBase;Acc:FBgn0050488]
FBgn0261808	4624.4	2900.62	0.67291	0.00079711	0.020697	cu	curled [Source:FlyBase;Acc:FBgn0261808]
FBgn0266892	10.2623	0	Inf	0.00083654	0.021541	CR45352	-
FBgn0030593	5148.96	1916.7	1.4257	0.00084365	0.021683	CG9512	-
FBgn0011666	274.669	137.06	1.0029	0.00087529	0.022411	msi	musashi [Source:FlyBase;Acc:FBgn0011666]
FBgn0031661	5218.35	3272.06	0.6734	0.00088243	0.022551	Gmd	GDP-mannose 4,6-dehydratase [Source:FlyBase;Acc:FBgn0031661]
FBgn0037976	4462.92	2832.06	0.65614	0.00089209	0.022755	Tk	Tachykinin [Source:FlyBase;Acc:FBgn0037976]
FBgn0039544	1569.33	968.496	0.69633	0.00090212	0.022967	CG12877	-
FBgn0038302	1482.27	909.057	0.70537	0.00093929	0.023735	CG4210	-
FBgn0086558	32697.1	12781.8	1.3551	0.00097124	0.024405	Ubi-p5E	Ubiquitin-5E [Source:FlyBase;Acc:FBgn0086558]
FBgn0034552	861.411	346.871	1.3123	0.00099385	0.024927	CG17999	-
FBgn0037714	1944.79	1220.79	0.67179	0.001005	0.025114	CG9396	-
FBgn0039053	70.075	23.8195	1.5568	0.0010264	0.025554	CG6738	-
FBgn0033296	84602.5	39375.4	1.1034	0.0010368	0.025717	Mal-A7	Maltase A7 [Source:FlyBase;Acc:FBgn0033296]
FBgn0036931	63.7287	22.4714	1.5039	0.0010399	0.025747	CG14183	-
FBgn0036059	5267.11	2930.7	0.84576	0.0010477	0.025894	nudE	-
FBgn0016054	416.779	240.948	0.79056	0.0010675	0.026335	phr6-4	(6-4)-photolyase [Source:FlyBase;Acc:FBgn0016054]
FBgn0032612	149.317	72.7957	1.0364	0.0011063	0.027095	CG13282	-
FBgn0028533	118162	75295.2	0.65013	0.0011488	0.027984	CG7953	-
FBgn0038840	172.806	87.1263	0.98797	0.0011563	0.028065	Grik	-
FBgn0036612	11.6958	0.345618	5.0807	0.0011757	0.028483	CG4998	-
FBgn0013307	29.6418	6.00601	2.3032	0.001178	0.028489	Odc1	Ornithine decarboxylase 1 [Source:FlyBase;Acc:FBgn0013307]
FBgn0002121	37931.3	15857.4	1.2582	0.0011904	0.028738	l(2)gl	lethal (2) giant larvae [Source:FlyBase;Acc:FBgn0002121]
FBgn0028648	1333.73	615.158	1.1164	0.0012182	0.029304	mRpL50	mitochondrial ribosomal protein L50 [Source:FlyBase;Acc:FBgn0028648]
FBgn0026566	1840.73	855.511	1.1054	0.001238	0.029728	CG1307	-
FBgn0040805	1205.5	743.471	0.69729	0.001294	0.030906	CG12355	-
FBgn0050285	74.3686	28.3022	1.3938	0.0012962	0.030906	CG30285	-
FBgn0034225	43170.4	27702.4	0.64003	0.0013139	0.031218	veil	-
FBgn0035279	98.1192	37.3787	1.3923	0.0013526	0.031913	Cpr62Ba	Cuticular protein 62Ba [Source:FlyBase;Acc:FBgn0035279]
FBgn0036520	121.342	48.096	1.3351	0.0014094	0.033022	CG13449	-
FBgn0001128	39170.9	25204.5	0.6361	0.0014437	0.033651	Gpdh	Glycerol 3 phosphate dehydrogenase [Source:FlyBase;Acc:FBgn0001128]
FBgn0085434	861.675	528.806	0.70441	0.0014421	0.033651	NaCP60E	Na channel protein 60E [Source:FlyBase;Acc:FBgn0085434]
FBgn0265635	19.906	2.53642	2.9723	0.0014539	0.033829	CR44442	-
FBgn0027565	1768.49	1141.09	0.6321	0.0014874	0.034549	CG5498	-
FBgn0000045	274.387	55.152	2.3147	0.0014962	0.034694	Act79B	Actin 79B [Source:FlyBase;Acc:FBgn0000045]
FBgn0033096	836.452	509.653	0.71477	0.0015242	0.035283	Zip42C.1	Zinc/iron regulated transporter-related protein 42C.1 [Source:FlyBase;Acc:FBgn0033096]
FBgn0261393	14119.5	9204.07	0.61734	0.0015305	0.035369	alpha-Est5	alpha-Esterase-5 [Source:FlyBase;Acc:FBgn0261393]
FBgn0035348	860.974	524.849	0.71407	0.0015343	0.035392	CG16758	-
FBgn0035243	565.427	308.395	0.87456	0.0015452	0.035466	CG13926	-
FBgn0260743	7201.98	4671.77	0.62442	0.0015527	0.035577	GC1	Glutamate Carrier 1 [Source:FlyBase;Acc:FBgn0260743]
FBgn0034141	7568.92	4927.22	0.61931	0.001566	0.035822	CG8311	-
FBgn0036876	134.584	66.9537	1.0073	0.0015801	0.036084	CG9451	-
FBgn0035282	72.2706	28.8444	1.3251	0.0015849	0.036132	CNMa	CNMamide [Source:FlyBase;Acc:FBgn0035282]
FBgn0262035	115.796	46.8391	1.3058	0.0016186	0.036814	CG42846	-
FBgn0035674	1346.31	852.28	0.65961	0.0016302	0.036978	CG13295	-
FBgn0035537	155.653	79.6124	0.96727	0.0016381	0.037035	CG11342	-
FBgn0039474	21353.5	8923.19	1.2588	0.0016485	0.037081	CG6283	-
FBgn0266829	52.2149	17.6512	1.5647	0.001647	0.037081	CR45291	-
FBgn0030716	195.621	103.347	0.92056	0.001682	0.037709	CG9170	-
FBgn0026592	244.637	135.591	0.85138	0.0016951	0.037941	Fie	Fire exit [Source:FlyBase;Acc:FBgn0026592]
FBgn0085227	3020.55	1600.31	0.91646	0.0020261	0.044755	CG34198	-
FBgn0261631	1031.43	647.196	0.67237	0.0021161	0.046441	CG42714	-
FBgn0053258	4054.09	2605.55	0.63779	0.0021379	0.046692	CG33258	-
FBgn0038878	3513.59	2265.3	0.63324	0.0021515	0.046909	CG3301	-
FBgn0032068	120538	79880.4	0.59357	0.0021613	0.046975	LManV	Lysosomal alpha-mannosidase V [Source:FlyBase;Acc:FBgn0032068]
FBgn0026563	196.283	103.332	0.92565	0.0021769	0.047162	CG1979	-
FBgn0035941	1449.23	848.241	0.77274	0.0021833	0.047226	CG13313	-
FBgn0267086	12.4553	0.624795	4.3172	0.0022455	0.048185	CR45530	-
FBgn0010043	1028.49	653.286	0.65474	0.0022717	0.048656	GstD7	Glutathione S transferase D7 [Source:FlyBase;Acc:FBgn0010043]
FBgn0039596	1650.55	901.436	0.87265	0.0023238	0.049629	CG10000	-
