# Supplementary material for: Jouvence a small nucleolar RNA required in the gut extends lifespan in Drosophila
Source: Nat Commun. 2020 Feb 20;11:987. doi: 10.1038/s41467-020-14784-1 (PMC7033134; doi:10.1038/s41467-020-14784-1)
Supplement: Supplementary file 5 — Supplementary Data 2 [file 41467_2020_14784_MOESM5_ESM.xlsx]

## Sheet: Mu_F4vsWT_CS.DEG_down
Gene_id	readcount_Mu_F4	readcount_WT_CS	log2FoldChange	pval	padj	Gene name	Gene description
FBgn0033926	367.042	75591.9	-7.6861	2.9726e-188	2.0093e-184	Arc1	Activity-regulated cytoskeleton associated protein 1 [Source:FlyBase;Acc:FBgn0033926]
FBgn0035886	1298.33	127751	-6.6205	4.694e-155	2.1153e-151	Jon66Ci	Jonah 66Ci [Source:FlyBase;Acc:FBgn0035886]
FBgn0035887	126.998	14360.1	-6.8211	4.2034e-153	1.4207e-149	Jon66Cii	Jonah 66Cii [Source:FlyBase;Acc:FBgn0035887]
FBgn0033395	51.9657	6204.14	-6.8995	6.9175e-145	1.8704e-141	Cyp4p2	-
FBgn0052475	0	1422.47		2.796e-140	6.2998e-137	mthl8	methuselah-like 8 [Source:FlyBase;Acc:FBgn0052475]
FBgn0267472	0.665412	1007.2	-10.564	4.3624e-118	8.4251e-115	CR45822	-
FBgn0267130	0.687936	1137.89	-10.692	1.0137e-115	1.713e-112	CR45570	-
FBgn0033327	0.332706	3308.99	-13.28	1.159e-101	1.5669e-98	PGRP-SC1b	Peptidoglycan recognition protein SC1b [Source:FlyBase;Acc:FBgn0033327]
FBgn0033115	53.4518	2238.14	-5.3879	9.7673e-94	1.2004e-90	Spn42De	Serpin 42De [Source:FlyBase;Acc:FBgn0033115]
FBgn0039470	357.529	43175.4	-6.916	3.8677e-69	4.0221e-66	CG6296	-
FBgn0033928	113.074	1610.16	-3.8319	2.2838e-55	2.2053e-52	Arc2	-
FBgn0050479	1.7311	341.633	-7.6246	2.0159e-50	1.7033e-47	CG30479	-
FBgn0035482	212.354	2267.17	-3.4163	1.5852e-49	1.2606e-46	CG14985	-
FBgn0052379	0.313144	1675.36	-12.385	3.0972e-47	1.9939e-44	CG32379	-
FBgn0030348	84.6012	1282.54	-3.9222	4.4283e-42	2.7212e-39	CG10352	-
FBgn0036953	96.6513	1254.55	-3.6982	1.0479e-41	6.1591e-39	CG17145	-
FBgn0032809	376.586	7472.51	-4.3105	2.6541e-40	1.495e-37	CG13078	-
FBgn0036952	44.7843	2724.26	-5.9267	9.4282e-40	4.9023e-37	CG6933	-
FBgn0038290	19.7377	2147.44	-6.7655	2.1785e-38	1.0908e-35	CG6912	-
FBgn0267160	13.4827	3197.44	-7.8897	2.7582e-38	1.3317e-35	CR45600	-
FBgn0004374	295.326	4669.11	-3.9828	1.6517e-34	6.7665e-32	neb	nebbish [Source:FlyBase;Acc:FBgn0004374]
FBgn0003082	88.0032	756.733	-3.1042	5.6382e-34	2.1778e-31	phr	photorepair [Source:FlyBase;Acc:FBgn0003082]
FBgn0036544	28.5714	961.171	-5.0722	4.8061e-32	1.756e-29	sff	sugar-free frosting [Source:FlyBase;Acc:FBgn0036544]
FBgn0039804	128.701	926.893	-2.8484	2.4547e-31	8.5089e-29	CG15544	-
FBgn0039670	177.641	1171.47	-2.7213	1.1504e-30	3.7933e-28	CG7567	-
FBgn0033574	7.97131	259.241	-5.0233	3.4863e-30	1.0961e-27	Spn47C	Serpin 47C [Source:FlyBase;Acc:FBgn0033574]
FBgn0025676	369.579	2052.94	-2.4737	9.8753e-29	2.9668e-26	CkIIalpha-i3	CKII-alpha subunit interactor-3 [Source:FlyBase;Acc:FBgn0025676]
FBgn0028949	889.308	4774.46	-2.4246	1.9779e-28	5.8127e-26	CG15254	-
FBgn0050360	17066.1	81900.7	-2.2627	2.76e-28	7.9388e-26	Mal-A6	Maltase A6 [Source:FlyBase;Acc:FBgn0050360]
FBgn0010114	2.27618	118.502	-5.7021	7.2893e-25	1.7917e-22	hig	hikaru genki [Source:FlyBase;Acc:FBgn0010114]
FBgn0035264	989.387	7792.11	-2.9774	3.9561e-24	9.383e-22	Oseg4	Outer segment 4 [Source:FlyBase;Acc:FBgn0035264]
FBgn0267185	0	79.8118	#NAME?	9.6856e-23	2.1823e-20	CR45625	-
FBgn0036949	13.5287	180.218	-3.7356	1.1896e-22	2.6365e-20	CG7290	-
FBgn0036324	56.3478	412.527	-2.8721	1.8548e-22	4.0444e-20	CG12520	-
FBgn0264845	12.284	169.237	-3.7842	1.1185e-21	2.3626e-19	Tep5	Thioester-containing protein 5 [Source:FlyBase;Acc:FBgn0264845]
FBgn0264721	24.4713	231.483	-3.2417	1.3601e-21	2.8287e-19	CR43989	-
FBgn0050082	23.1179	395.485	-4.0965	1.707e-21	3.4964e-19	CG30082	-
FBgn0266405	20.0932	201.116	-3.3233	6.3954e-21	1.2351e-18	CR45045	-
FBgn0011704	1683.24	6382.2	-1.9228	1.388e-20	2.6062e-18	RnrS	Ribonucleoside diphosphate reductase small subunit [Source:FlyBase;Acc:FBgn0011704]
FBgn0032886	300.785	1208.89	-2.0069	1.8982e-19	3.4678e-17	CG9328	-
FBgn0051041	7214.16	25651.1	-1.8301	7.5898e-19	1.3681e-16	CG31041	-
FBgn0036948	12655.3	59380.6	-2.2303	2.4385e-17	4.2814e-15	CG7298	-
FBgn0260027	140.128	592.413	-2.0799	6.4745e-17	1.0941e-14	CG42495	-
FBgn0037405	9.06545	195.84	-4.4332	1.0396e-16	1.714e-14	CG1077	-
FBgn0038799	140.49	588.819	-2.0674	1.6023e-16	2.5788e-14	MFS9	Major Facilitator Superfamily Transporter 9 [Source:FlyBase;Acc:FBgn0038799]
FBgn0036024	88440.4	272086	-1.6213	2.8218e-16	4.3849e-14	CG18180	-
FBgn0266346	362.008	1262.19	-1.8018	6.1744e-16	9.3788e-14	CngB	Cyclic nucleotide-gated ion channel subunit B [Source:FlyBase;Acc:FBgn0266346]
FBgn0036833	4641.07	14332	-1.6267	7.4588e-16	1.1204e-13	CG3819	-
FBgn0028562	49.2985	267.636	-2.4407	7.825e-16	1.1625e-13	sut2	sugar transporter 2 [Source:FlyBase;Acc:FBgn0028562]
FBgn0036320	12702	39142.9	-1.6237	1.2575e-15	1.8085e-13	CG10943	-
FBgn0260393	57.5079	287.225	-2.3204	2.0531e-15	2.8614e-13	CG17147	-
FBgn0266810	264.84	1107.77	-2.0645	2.4224e-15	3.3417e-13	CR45272	-
FBgn0032840	6.52608	97.8672	-3.9065	2.5057e-15	3.4217e-13	sNPF	short neuropeptide F precursor [Source:FlyBase;Acc:FBgn0032840]
FBgn0053653	597.626	1931.68	-1.6925	3.6954e-15	4.9463e-13	Cadps	Calcium-dependent secretion activator [Source:FlyBase;Acc:FBgn0053653]
FBgn0053120	1851.35	5764.32	-1.6386	5.8581e-15	7.7642e-13	CG33120	-
FBgn0050090	390.264	1681.16	-2.1069	1.0166e-14	1.3089e-12	CG30090	-
FBgn0032869	1.2917	61.8655	-5.5818	1.4038e-14	1.7904e-12	CG17470	-
FBgn0001120	9.10753	174.745	-4.262	2.0503e-14	2.5905e-12	gnu	giant nuclei [Source:FlyBase;Acc:FBgn0001120]
FBgn0043576	678.456	2943.87	-2.1174	2.2055e-14	2.7607e-12	PGRP-SC1a	Peptidoglycan recognition protein SC1a [Source:FlyBase;Acc:FBgn0043576]
FBgn0036332	628.201	1913.46	-1.6069	6.0434e-14	7.2947e-12	CG11261	-
FBgn0037989	872.867	2601.99	-1.5758	7.5619e-14	8.8129e-12	ATP8B	ATPase 8B [Source:FlyBase;Acc:FBgn0037989]
FBgn0040069	8879.27	35399.8	-1.9952	8.9309e-14	1.0319e-11	vanin-like	-
FBgn0028561	0	44.1239	#NAME?	1.1649e-13	1.3346e-11	sut3	sugar transporter 3 [Source:FlyBase;Acc:FBgn0028561]
FBgn0033518	1126.8	4232.33	-1.9092	3.0031e-13	3.3833e-11	Prx2540-2	Peroxiredoxin 2540-2 [Source:FlyBase;Acc:FBgn0033518]
FBgn0267485	12.5266	111.038	-3.148	3.7238e-13	4.1605e-11	CR45835	-
FBgn0085786	0	41.4015	#NAME?	7.7485e-13	8.5862e-11	CR41501	-
FBgn0003388	161.236	674.477	-2.0646	8.4621e-13	9.3007e-11	shd	shade [Source:FlyBase;Acc:FBgn0003388]
FBgn0261801	152.946	524.168	-1.777	8.9271e-13	9.7327e-11	CG42747	-
FBgn0052373	150.683	517.435	-1.7799	9.3164e-13	1.0076e-10	CG32373	-
FBgn0033890	56.3491	247.492	-2.1349	1.3694e-12	1.4463e-10	Ctf4	Chromosome transmission fidelity 4 [Source:FlyBase;Acc:FBgn0033890]
FBgn0029710	12.7205	105.493	-3.0519	1.802e-12	1.8885e-10	CG3568	-
FBgn0003495	60.6644	261.003	-2.1051	2.0602e-12	2.1424e-10	spz	spatzle [Source:FlyBase;Acc:FBgn0003495]
FBgn0036481	90.4132	332.84	-1.8802	2.8509e-12	2.9198e-10	CG16959	-
FBgn0036648	38.4354	188.641	-2.2951	4.3764e-12	4.4153e-10	CG4098	-
FBgn0086691	1491.1	3953.79	-1.4069	5.9646e-12	5.9027e-10	UK114	-
FBgn0039453	300.766	984.216	-1.7103	7.9199e-12	7.7587e-10	CG6403	-
FBgn0014033	21.1098	127.015	-2.589	1.5693e-11	1.5046e-09	Sr-CI	Scavenger receptor class C, type I [Source:FlyBase;Acc:FBgn0014033]
FBgn0050054	30.1792	156.814	-2.3774	1.7927e-11	1.7067e-09	CG30054	-
FBgn0040257	4204.52	10692	-1.3465	1.9269e-11	1.8217e-09	Ugt86Dc	-
FBgn0033048	1587.84	4073.55	-1.3592	4.5879e-11	4.3072e-09	CG7881	-
FBgn0023534	216.921	666.626	-1.6197	7.9931e-11	7.4524e-09	CG17778	-
FBgn0028853	0	504.015	#NAME?	1.523e-10	1.3726e-08	CG15263	-
FBgn0033326	3.62657	54.7538	-3.9163	4.1434e-10	3.661e-08	CG14743	-
FBgn0261649	87.73	298.997	-1.769	4.3196e-10	3.792e-08	tinc	tincar [Source:FlyBase;Acc:FBgn0261649]
FBgn0036831	1591.95	5182.1	-1.7027	5.1836e-10	4.5211e-08	CG6839	-
FBgn0029114	87.1104	344.355	-1.983	6.249e-10	5.3809e-08	Tollo	-
FBgn0035868	3562.86	8409.28	-1.2389	6.8735e-10	5.8812e-08	CG7194	-
FBgn0037513	433.467	1089.41	-1.3295	1.0102e-09	8.4822e-08	pyd3	-
FBgn0262508	9598.52	21956.2	-1.1937	1.369e-09	1.1285e-07	CG43078	-
FBgn0015321	1170.58	2780.45	-1.2481	1.6008e-09	1.3115e-07	Ubc4	Ubiquitin conjugating enzyme 4 [Source:FlyBase;Acc:FBgn0015321]
FBgn0032668	239.833	627.739	-1.3881	1.7729e-09	1.4267e-07	CG17681	-
FBgn0039099	57.0623	206.856	-1.858	2.0171e-09	1.604e-07	GILT2	Gamma-interferon-inducible lysosomal thiol reductase 2 [Source:FlyBase;Acc:FBgn0039099]
FBgn0033204	1760.4	4066.7	-1.208	2.0451e-09	1.6168e-07	CG2065	-
FBgn0278599	66.2394	220.493	-1.735	4.3463e-09	3.3769e-07	CR46269	-
FBgn0052364	2.96412	46.8548	-3.9825	4.9763e-09	3.8443e-07	tut	tumorous testis [Source:FlyBase;Acc:FBgn0052364]
FBgn0032645	5.59257	58.0397	-3.3755	5.741e-09	4.3849e-07	CG15142	-
FBgn0050289	1.04317	35.81	-5.1013	6.7134e-09	5.0988e-07	CG30289	-
FBgn0045064	2392.12	5413.28	-1.1782	7.5942e-09	5.7036e-07	bwa	brain washing [Source:FlyBase;Acc:FBgn0045064]
FBgn0033205	14361.3	31904.6	-1.1516	9.1844e-09	6.8222e-07	CG2064	-
FBgn0053508	5.04452	125.479	-4.6366	1.0221e-08	7.5509e-07	ppk13	pickpocket 13 [Source:FlyBase;Acc:FBgn0053508]
FBgn0034293	3383.96	7421.94	-1.1331	1.3435e-08	9.713e-07	CG14495	-
FBgn0263220	421.056	996.334	-1.2426	1.3911e-08	9.9507e-07	Hk	Hyperkinetic [Source:FlyBase;Acc:FBgn0263220]
FBgn0266277	1.66649	37.6848	-4.4991	1.477e-08	1.0509e-06	CR44962	-
FBgn0052302	673.19	1549.75	-1.203	1.5006e-08	1.0607e-06	CG32302	-
FBgn0264775	3606.36	9809.51	-1.4436	2.2437e-08	1.5555e-06	CG44013	-
FBgn0085789	0	25.5422	#NAME?	3.3908e-08	2.292e-06	CR41506	-
FBgn0000008	149.158	398.567	-1.418	3.9295e-08	2.643e-06	a	arc [Source:FlyBase;Acc:FBgn0000008]
FBgn0031034	2685.7	35592.1	-3.7282	5.1081e-08	3.3851e-06	CG14205	-
FBgn0260932	14.6912	132.471	-3.1726	5.6941e-08	3.755e-06	cuff	cutoff [Source:FlyBase;Acc:FBgn0260932]
FBgn0039671	25.2295	109.933	-2.1234	6.7209e-08	4.4107e-06	CG11470	-
FBgn0052580	81.0373	465.12	-2.5209	7.4992e-08	4.8977e-06	Muc14A	Mucin 14A [Source:FlyBase;Acc:FBgn0052580]
FBgn0264674	129.27	342.617	-1.4062	1.1696e-07	7.4935e-06	CR43959	-
FBgn0031381	1985.77	4306.09	-1.1167	1.1785e-07	7.5152e-06	Npc2a	Niemann-Pick type C-2a [Source:FlyBase;Acc:FBgn0031381]
FBgn0000477	88.9635	251.324	-1.4983	1.2308e-07	7.8116e-06	DNaseII	Deoxyribonuclease II [Source:FlyBase;Acc:FBgn0000477]
FBgn0040309	26952.1	55007.7	-1.0292	1.2405e-07	7.8368e-06	Jafrac1	thioredoxin peroxidase 1 [Source:FlyBase;Acc:FBgn0040309]
FBgn0020414	933.417	2019.29	-1.1133	1.3733e-07	8.6353e-06	Idgf3	Imaginal disc growth factor 3 [Source:FlyBase;Acc:FBgn0020414]
FBgn0053926	17885	36767.6	-1.0397	1.4338e-07	8.9741e-06	CG33926	-
FBgn0034670	639.45	1392.8	-1.1231	1.458e-07	9.0834e-06	CG13488	-
FBgn0262816	544.431	1202.87	-1.1437	1.6716e-07	1.0351e-05	CG43187	-
FBgn0031630	339.709	764.914	-1.171	2.6316e-07	1.5882e-05	CG15629	-
FBgn0035158	402.921	885.791	-1.1365	3.5952e-07	2.1506e-05	CG13895	-
FBgn0000079	146105	292551	-1.0017	3.7562e-07	2.237e-05	Amy-p	Amylase proximal [Source:FlyBase;Acc:FBgn0000079]
FBgn0263236	161.916	615.579	-1.9267	3.9084e-07	2.3073e-05	SP1029	-
FBgn0036272	1514.32	3106.4	-1.0366	4.0129e-07	2.3587e-05	CG4300	-
FBgn0031032	25.9925	102.411	-1.9782	4.575e-07	2.6638e-05	CG14204	-
FBgn0039881	38.8827	130.121	-1.7427	5.5368e-07	3.1717e-05	CG1971	-
FBgn0032666	503.277	1080.77	-1.1026	5.6513e-07	3.2236e-05	CG5758	-
FBgn0046692	1142.11	2336.51	-1.0327	6.1719e-07	3.4622e-05	Stlk	Ste20-like kinase [Source:FlyBase;Acc:FBgn0046692]
FBgn0038842	1604.19	3712.98	-1.2107	6.5166e-07	3.6404e-05	hdly	hadley [Source:FlyBase;Acc:FBgn0038842]
FBgn0036750	42.5389	173.586	-2.0288	7.2675e-07	4.0266e-05	CG6034	-
FBgn0035699	115.341	304.606	-1.401	9.2708e-07	5.0948e-05	CG13300	-
FBgn0002609	609.279	1261.71	-1.0502	9.878e-07	5.3847e-05	E(spl)m3-HLH	Enhancer of split m3, helix-loop-helix [Source:FlyBase;Acc:FBgn0002609]
FBgn0259979	16929.6	33126.9	-0.96846	9.9574e-07	5.4062e-05	CG17337	-
FBgn0034761	69.5558	257.231	-1.8868	1.0349e-06	5.574e-05	CG4250	-
FBgn0010097	2.73218	33.3964	-3.6116	1.4695e-06	7.7908e-05	gammaTub37C	gamma-Tubulin at 37C [Source:FlyBase;Acc:FBgn0010097]
FBgn0038071	1530.9	3043.64	-0.99142	1.6034e-06	8.369e-05	Dtg	Dpp target gene [Source:FlyBase;Acc:FBgn0038071]
FBgn0002869	1076.45	4961.05	-2.2044	1.6146e-06	8.3954e-05	MtnB	Metallothionein B [Source:FlyBase;Acc:FBgn0002869]
FBgn0001285	57240.7	109815	-0.93997	2.163e-06	0.00011035	Jon44E	Jonah 44E [Source:FlyBase;Acc:FBgn0001285]
FBgn0029859	14.1374	67.5633	-2.2567	2.2308e-06	0.00011337	CG15892	-
FBgn0035151	51.3378	151.467	-1.5609	2.332e-06	0.00011808	CG17129	-
FBgn0250836	33350.9	63695.6	-0.93347	2.3725e-06	0.00011968	CG8628	-
FBgn0039736	1915.77	3693.01	-0.94688	2.5223e-06	0.00012629	CG7912	-
FBgn0033372	101.77	248.631	-1.2887	2.7245e-06	0.00013591	CG13742	-
FBgn0002526	2106.43	4102.52	-0.96171	2.9328e-06	0.00014576	LanA	Laminin A [Source:FlyBase;Acc:FBgn0002526]
FBgn0038301	466.732	948.382	-1.0229	3.4702e-06	0.00017184	CG6654	-
FBgn0010382	192.162	423.433	-1.1398	3.7069e-06	0.0001829	CycE	Cyclin E [Source:FlyBase;Acc:FBgn0010382]
FBgn0033657	3.50327	35.555	-3.3433	4.2381e-06	0.00020684	Sln	Silnoon [Source:FlyBase;Acc:FBgn0033657]
FBgn0259984	554.115	1235.38	-1.1567	4.2228e-06	0.00020684	kuz	kuzbanian [Source:FlyBase;Acc:FBgn0259984]
FBgn0031033	994.517	3703.41	-1.8968	5.2079e-06	0.00024966	CG14219	-
FBgn0034612	3496.67	6689.81	-0.93598	5.3497e-06	0.00025556	CG10505	-
FBgn0262148	55.22	161.118	-1.5449	5.4297e-06	0.00025846	CR42874	-
FBgn0011260	1270.49	2464.86	-0.95612	5.6991e-06	0.00027034	Sema2a	Semaphorin 2a [Source:FlyBase;Acc:FBgn0011260]
FBgn0039454	35.0643	111.434	-1.6681	6.1134e-06	0.00028898	CG14247	-
FBgn0262741	141.605	320.043	-1.1764	6.1624e-06	0.00029028	MRE23	mRNA-like ncRNA in embryogenesis 23 [Source:FlyBase;Acc:FBgn0262741]
FBgn0020622	7064.71	13468.9	-0.93093	6.2131e-06	0.00029165	Pi3K21B	-
FBgn0044050	373.304	820.936	-1.1369	6.905e-06	0.00032189	Ilp3	Insulin-like peptide 3 [Source:FlyBase;Acc:FBgn0044050]
FBgn0041182	461.218	916.391	-0.99051	7.4285e-06	0.00034275	Tep2	Thioester-containing protein 2 [Source:FlyBase;Acc:FBgn0041182]
FBgn0053679	5.33811	39.0142	-2.8696	8.0785e-06	0.00037147	CG33679	-
FBgn0003257	598.054	1153.98	-0.94828	9.2457e-06	0.00042085	r-l	rudimentary-like [Source:FlyBase;Acc:FBgn0003257]
FBgn0027070	53.8997	169.457	-1.6526	9.5985e-06	0.00043544	CG17322	-
FBgn0035159	170.748	369.246	-1.1127	1.2839e-05	0.00056353	CG13896	-
FBgn0029506	2978.76	5430.95	-0.86649	1.3182e-05	0.00057671	Tsp42Ee	Tetraspanin 42Ee [Source:FlyBase;Acc:FBgn0029506]
FBgn0031000	23.6355	82.5583	-1.8045	1.4486e-05	0.00063174	Muc18B	Mucin 18B [Source:FlyBase;Acc:FBgn0031000]
FBgn0266633	40.188	120.328	-1.5821	1.5103e-05	0.00065653	CR45140	-
FBgn0015575	5538.16	11316.4	-1.0309	1.5481e-05	0.0006708	alpha-Est7	alpha-Esterase-7 [Source:FlyBase;Acc:FBgn0015575]
FBgn0024288	680.263	1295.43	-0.92927	1.6479e-05	0.00070723	Sox100B	-
FBgn0261681	5.36656	37.6606	-2.811	1.9747e-05	0.00083686	CG42728	-
FBgn0037408	100.202	225.717	-1.1716	2.9519e-05	0.001213	NPFR	Neuropeptide F receptor [Source:FlyBase;Acc:FBgn0037408]
FBgn0267242	127.886	280.868	-1.135	3.2667e-05	0.0013222	CR45682	-
FBgn0004456	2829.15	5054.67	-0.83725	3.2775e-05	0.0013226	mew	multiple edematous wings [Source:FlyBase;Acc:FBgn0004456]
FBgn0020508	48595.8	86049	-0.82433	3.3313e-05	0.0013404	Ag5r2	Antigen 5-related 2 [Source:FlyBase;Acc:FBgn0020508]
FBgn0032633	2051.62	3675.39	-0.84114	3.4186e-05	0.0013673	Lrch	Leucine-rich-repeats and calponin homology domain protein [Source:FlyBase;Acc:FBgn0032633]
FBgn0030189	879.894	1616.22	-0.87722	3.5388e-05	0.0014112	CG2909	-
FBgn0263131	26.664	107.128	-2.0064	3.7532e-05	0.0014923	CG43373	-
FBgn0053774	355.197	673.407	-0.92286	3.8651e-05	0.0015323	CG33774	-
FBgn0038873	6.82364	320.689	-5.5545	4.3592e-05	0.0016886	CG5892	-
FBgn0034657	245.857	477.454	-0.95754	4.6744e-05	0.0017966	LBR	Lamin B receptor [Source:FlyBase;Acc:FBgn0034657]
FBgn0037515	87.762	202.892	-1.209	4.9435e-05	0.0018932	Sp7	Serine protease 7 [Source:FlyBase;Acc:FBgn0037515]
FBgn0267585	5.2735	51.71	-3.2936	5.6424e-05	0.0021449	CR45923	-
FBgn0051792	40.1947	109.786	-1.4496	6.0719e-05	0.0022929	CG31792	-
FBgn0039748	132.433	281.121	-1.0859	6.195e-05	0.0023329	CG15529	-
FBgn0033033	19.5947	68.906	-1.8142	6.5112e-05	0.0024384	scaf	scarface [Source:FlyBase;Acc:FBgn0033033]
FBgn0041164	419.796	772.718	-0.88025	7.1683e-05	0.002677	armi	armitage [Source:FlyBase;Acc:FBgn0041164]
FBgn0036501	8578.41	14938.5	-0.80026	7.7082e-05	0.0028628	CG7272	-
FBgn0052224	20.9052	132.026	-2.6589	7.8533e-05	0.0029087	CR32224	-
FBgn0036765	1168.51	2085.19	-0.83551	7.9117e-05	0.0029224	CG7408	-
FBgn0003502	276.19	631.358	-1.1928	8.4019e-05	0.0030782	Btk29A	Btk family kinase at 29A [Source:FlyBase;Acc:FBgn0003502]
FBgn0027581	447.415	955.626	-1.0948	8.7094e-05	0.0031651	CG6191	-
FBgn0026015	766.24	1371.46	-0.83985	9.1322e-05	0.0032922	Top3beta	Topoisomerase 3beta [Source:FlyBase;Acc:FBgn0026015]
FBgn0002543	363.053	679.998	-0.90535	9.4167e-05	0.0033797	robo2	roundabout 2 [Source:FlyBase;Acc:FBgn0002543]
FBgn0034047	307.345	801.691	-1.3832	9.4249e-05	0.0033797	CG12970	-
FBgn0010452	238.856	494.721	-1.0505	9.8321e-05	0.0035164	trn	tartan [Source:FlyBase;Acc:FBgn0010452]
FBgn0003041	403.518	814.305	-1.0129	0.00010517	0.0036929	pbl	pebble [Source:FlyBase;Acc:FBgn0003041]
FBgn0038331	4741.4	8103.43	-0.77322	0.00010512	0.0036929	Ccm3	Cerebral cavernous malformation 3 [Source:FlyBase;Acc:FBgn0038331]
FBgn0263980	298.969	611.498	-1.0324	0.00010721	0.0037547	CG43729	-
FBgn0038498	17.1691	62.2511	-1.8583	0.00010768	0.0037617	beat-IIa	beaten path IIa [Source:FlyBase;Acc:FBgn0038498]
FBgn0266636	7.02712	37.6952	-2.4234	0.00011126	0.0038667	CR45143	-
FBgn0028408	115.051	296.191	-1.3643	0.00011639	0.0040038	Drep2	DNA fragmentation factor-related protein 2 [Source:FlyBase;Acc:FBgn0028408]
FBgn0043575	32406.9	56597	-0.80443	0.00012308	0.0041873	PGRP-SC2	Peptidoglycan recognition protein SC2 [Source:FlyBase;Acc:FBgn0043575]
FBgn0086365	211.765	404.279	-0.93289	0.0001241	0.0041944	Orct2	Organic cation transporter 2 [Source:FlyBase;Acc:FBgn0086365]
FBgn0030501	25.438	84.8749	-1.7384	0.00012796	0.0043138	BthD	BthD selenoprotein [Source:FlyBase;Acc:FBgn0030501]
FBgn0036411	848.786	1810.56	-1.093	0.00012842	0.0043188	Sox21a	-
FBgn0033627	49.601	124.659	-1.3295	0.00013088	0.0043795	CG13204	-
FBgn0054057	13.1511	52.265	-1.9907	0.00013283	0.0044338	CG34057	-
FBgn0030817	391.168	1039.02	-1.4094	0.0001513	0.0050134	CG4991	-
FBgn0010387	19014.4	31457.1	-0.72629	0.00016854	0.0055036	Dbi	Diazepam-binding inhibitor [Source:FlyBase;Acc:FBgn0010387]
FBgn0052251	196.5	373.917	-0.92819	0.00017262	0.0056231	Claspin	-
FBgn0036552	956.414	1662.8	-0.79791	0.00018191	0.0058692	CG17028	-
FBgn0038603	401.894	718.947	-0.83907	0.00019037	0.0060819	PKD	Protein Kinase D [Source:FlyBase;Acc:FBgn0038603]
FBgn0266635	957.574	1626.48	-0.7643	0.00019075	0.0060819	CR45142	-
FBgn0036713	327.192	584.872	-0.83798	0.00019573	0.006226	Mip	Myoinhibiting peptide precursor [Source:FlyBase;Acc:FBgn0036713]
FBgn0261385	354.153	722.592	-1.0288	0.00021218	0.0067176	scra	scraps [Source:FlyBase;Acc:FBgn0261385]
FBgn0034724	537.869	937.46	-0.8015	0.00022595	0.0070873	babos	-
FBgn0034081	207.663	390.791	-0.91215	0.00023506	0.0073391	CG10731	-
FBgn0030241	137.533	270.159	-0.97403	0.0002358	0.0073452	feo	fascetto [Source:FlyBase;Acc:FBgn0030241]
FBgn0063498	12.6647	48.24	-1.9294	0.00023906	0.0074295	GstE2	Glutathione S transferase E2 [Source:FlyBase;Acc:FBgn0063498]
FBgn0036485	478.062	945.123	-0.9833	0.00024947	0.0077176	FucTA	-
FBgn0040832	1402.45	2340.25	-0.73872	0.00025407	0.0078419	CG8012	-
FBgn0002733	329.833	588.54	-0.83541	0.00025914	0.0079801	E(spl)mbeta-HLH	Enhancer of split mbeta, helix-loop-helix [Source:FlyBase;Acc:FBgn0002733]
FBgn0265497	3.31342	25.2074	-2.9275	0.0002756	0.0084296	CR44366	-
FBgn0033177	1768.37	3264.38	-0.88439	0.00027794	0.0084643	CG11141	-
FBgn0033313	2884.67	5149.81	-0.83611	0.00027799	0.0084643	Cirl	Calcium-independent receptor for alpha-latrotoxin [Source:FlyBase;Acc:FBgn0033313]
FBgn0014141	2199.24	4196.69	-0.93225	0.00027957	0.0084934	cher	cheerio [Source:FlyBase;Acc:FBgn0014141]
FBgn0035538	391.321	770.133	-0.97676	0.00029812	0.0089563	DopEcR	Dopamine/Ecdysteroid receptor [Source:FlyBase;Acc:FBgn0035538]
FBgn0004406	328.963	588.594	-0.83935	0.00030183	0.009042	tam	tamas [Source:FlyBase;Acc:FBgn0004406]
FBgn0265719	254.269	454.399	-0.8376	0.00031836	0.0094385	CR44526	-
FBgn0034354	1242.06	2087.03	-0.74872	0.00032424	0.0095706	GstE11	Glutathione S transferase E11 [Source:FlyBase;Acc:FBgn0034354]
FBgn0028743	561.29	969.86	-0.78903	0.00032669	0.0096221	Dhit	Double hit [Source:FlyBase;Acc:FBgn0028743]
FBgn0003943	11247.3	18643.3	-0.72907	0.00033224	0.0097643	Ubi-p63E	Ubiquitin-63E [Source:FlyBase;Acc:FBgn0003943]
FBgn0264090	88.3111	184.095	-1.0598	0.00033368	0.0097852	CG43759	-
FBgn0011591	193.415	355.49	-0.87811	0.0003737	0.010795	fng	fringe [Source:FlyBase;Acc:FBgn0011591]
FBgn0033159	1069.69	1781.94	-0.73625	0.00037624	0.010822	Dscam1	Down syndrome cell adhesion molecule 1 [Source:FlyBase;Acc:FBgn0033159]
FBgn0040717	41.3359	100.91	-1.2876	0.00037609	0.010822	Nplp4	Neuropeptide-like precursor 4 [Source:FlyBase;Acc:FBgn0040717]
FBgn0039932	16.6171	56.1174	-1.7558	0.00038923	0.011148	fuss	fussel [Source:FlyBase;Acc:FBgn0039932]
FBgn0030590	43.8116	107.109	-1.2897	0.00039578	0.011312	CG9518	-
FBgn0266708	3.52284	25.1967	-2.8384	0.00039703	0.011324	Cep89	Centrosomal protein 89kDa [Source:FlyBase;Acc:FBgn0266708]
FBgn0039473	246.63	655.933	-1.4112	0.00040093	0.011411	CG17191	-
FBgn0264486	39.0039	100.111	-1.3599	0.00040251	0.011432	CG43894	-
FBgn0014135	969.706	1709.69	-0.81811	0.00040638	0.011518	bnl	branchless [Source:FlyBase;Acc:FBgn0014135]
FBgn0052104	283.616	505.448	-0.83362	0.00044119	0.0124	CG32104	-
FBgn0040060	1.06015e+06	1.6898e+06	-0.67259	0.00046712	0.013021	yip7	yippee interacting protein 7 [Source:FlyBase;Acc:FBgn0040060]
FBgn0032283	126.229	239.296	-0.92275	0.00048694	0.01354	CG7296	-
FBgn0034389	1061.46	1794.05	-0.75717	0.00048777	0.01354	Mctp	Multiple C2 domain and transmembrane region protein [Source:FlyBase;Acc:FBgn0034389]
FBgn0033942	100.154	200.387	-1.0006	0.0004896	0.013563	Cpr51A	Cuticular protein 51A [Source:FlyBase;Acc:FBgn0033942]
FBgn0031678	187.894	346.516	-0.883	0.0005019	0.013847	CG31918	-
FBgn0035663	358.774	611.527	-0.76934	0.00054856	0.015043	CG6462	-
FBgn0263456	1239.56	2025.92	-0.70875	0.00056209	0.015382	nwk	nervous wreck [Source:FlyBase;Acc:FBgn0263456]
FBgn0027584	82.1088	210.281	-1.3567	0.00056853	0.015527	CG4757	-
FBgn0004911	4.87915	34.119	-2.8059	0.00057297	0.015617	Eig63F-2	Ecdysone-induced gene 63F 2 [Source:FlyBase;Acc:FBgn0004911]
FBgn0034117	318.74	558.917	-0.81026	0.00058821	0.015968	CG7997	-
FBgn0035085	200.78	366.07	-0.86651	0.00059133	0.015997	CG3770	-
FBgn0039714	14925.7	23868.4	-0.67731	0.00059163	0.015997	Zip99C	Zinc/iron regulated transporter-related protein 99C [Source:FlyBase;Acc:FBgn0039714]
FBgn0035206	2703.31	4343.13	-0.68401	0.00059742	0.016057	CG9186	-
FBgn0036565	213.179	381.622	-0.84008	0.00059565	0.016057	CG5235	-
FBgn0036321	36295.5	58478.6	-0.68812	0.00060254	0.016162	CG14120	-
FBgn0265045	738.792	1217.05	-0.72015	0.00062831	0.01682	Strn-Mlck	Stretchin-Mlck [Source:FlyBase;Acc:FBgn0265045]
FBgn0051453	277.141	534.189	-0.94673	0.00065544	0.017477	pch2	pachytene checkpoint 2 [Source:FlyBase;Acc:FBgn0051453]
FBgn0035205	2656.42	4285.13	-0.68986	0.00065837	0.017521	Ctr9	-
FBgn0034403	35.5691	88.254	-1.311	0.00067487	0.017924	CG18190	-
FBgn0035761	102.784	198.833	-0.95194	0.00068726	0.018218	RhoGEF4	Rho guanine nucleotide exchange factor 4 [Source:FlyBase;Acc:FBgn0035761]
FBgn0039114	3903.79	6909.39	-0.82368	0.00070561	0.018572	Lsd-1	Lipid storage droplet-1 [Source:FlyBase;Acc:FBgn0039114]
FBgn0053696	2.94159	22.0224	-2.9043	0.00070607	0.018572	CNMaR	CNMamide Receptor [Source:FlyBase;Acc:FBgn0053696]
FBgn0033740	21.6999	71.6051	-1.7224	0.00073971	0.01938	dgt5	dim gamma-tubulin 5 [Source:FlyBase;Acc:FBgn0033740]
FBgn0034098	19.6154	88.8153	-2.1788	0.00076452	0.019991	krimp	krimper [Source:FlyBase;Acc:FBgn0034098]
FBgn0034538	1112.16	1811.55	-0.70386	0.00076836	0.020053	CG16799	-
FBgn0031248	35677.1	56560.5	-0.66479	0.00078651	0.020487	CG11912	-
FBgn0036220	6.62981	31.5694	-2.2515	0.00081306	0.021017	CG5897	-
FBgn0030536	58.2527	125.531	-1.1076	0.00082713	0.02134	CG11068	-
FBgn0086350	193.517	344.158	-0.83061	0.00085046	0.021817	tef	teflon [Source:FlyBase;Acc:FBgn0086350]
FBgn0040718	239.733	411.23	-0.77852	0.00091918	0.023358	CG15353	-
FBgn0261089	451.353	850.984	-0.91487	0.00092995	0.023587	Sytalpha	Synaptotagmin alpha [Source:FlyBase;Acc:FBgn0261089]
FBgn0020906	103280	161594	-0.64582	0.00093637	0.023706	Jon25Bi	Jonah 25Bi [Source:FlyBase;Acc:FBgn0020906]
FBgn0036995	7.32367	32.9626	-2.1702	0.00094801	0.023911	atk	artichoke [Source:FlyBase;Acc:FBgn0036995]
FBgn0030098	24826.8	43884.8	-0.82182	0.00095926	0.024149	CG12057	-
FBgn0052280	795.67	1289.86	-0.69698	0.00099701	0.02496	CG32280	-
FBgn0015520	363.23	608.672	-0.74478	0.0010232	0.025521	nonA-l	nonA-like [Source:FlyBase;Acc:FBgn0015520]
FBgn0039483	4.70589	26.1619	-2.4749	0.0010314	0.025632	CG14259	-
FBgn0085265	4073.05	6368.28	-0.6448	0.0010879	0.02679	CG34236	-
FBgn0003930	0.313144	11.6905	-5.2224	0.001094	0.026891	snRNA:U4:39B	small nuclear RNA U4 at 39B [Source:FlyBase;Acc:FBgn0003930]
FBgn0039250	115.275	212.329	-0.88122	0.0010981	0.026943	Mink	Mitotic spindle and nuclear protein [Source:FlyBase;Acc:FBgn0039250]
FBgn0263974	17.8001	53.0018	-1.5742	0.0011202	0.027386	qin	-
FBgn0011606	198.255	350.833	-0.82343	0.0011407	0.027835	Klp3A	Kinesin-like protein at 3A [Source:FlyBase;Acc:FBgn0011606]
FBgn0004108	383.829	752.307	-0.97086	0.0011527	0.028027	Nrt	Neurotactin [Source:FlyBase;Acc:FBgn0004108]
FBgn0033827	72.1143	196.545	-1.4465	0.0012161	0.029304	CG17047	-
FBgn0035627	19.8189	56.2799	-1.5057	0.0012499	0.029961	Sse	Separase [Source:FlyBase;Acc:FBgn0035627]
FBgn0000355	18.5207	113.008	-2.6092	0.0012713	0.030418	Cp15	Chorion protein 15 [Source:FlyBase;Acc:FBgn0000355]
FBgn0003023	26.572	102.87	-1.9528	0.0013044	0.031045	otu	ovarian tumor [Source:FlyBase;Acc:FBgn0003023]
FBgn0085261	7443.68	11603.9	-0.64053	0.001328	0.031497	CG34232	-
FBgn0260986	36.3461	84.4095	-1.2156	0.0013462	0.031874	mei-38	meiotic 38 [Source:FlyBase;Acc:FBgn0260986]
FBgn0015391	321.267	533.891	-0.73277	0.0013521	0.031913	glu	gluon [Source:FlyBase;Acc:FBgn0015391]
FBgn0010314	33.244	80.1315	-1.2693	0.0013556	0.031928	Cks30A	Cyclin-dependent kinase subunit 30A [Source:FlyBase;Acc:FBgn0010314]
FBgn0053138	1501.82	2354.42	-0.64866	0.001379	0.032423	AGBE	1,4-Alpha-Glucan Branching Enzyme [Source:FlyBase;Acc:FBgn0053138]
FBgn0037810	547.435	890.803	-0.70242	0.0013825	0.032448	sle	slender lobes [Source:FlyBase;Acc:FBgn0037810]
FBgn0001981	1431.29	2254.63	-0.65557	0.0014279	0.033397	esg	escargot [Source:FlyBase;Acc:FBgn0001981]
FBgn0063494	10578.7	16452.6	-0.63716	0.0015367	0.035392	GstE6	Glutathione S transferase E6 [Source:FlyBase;Acc:FBgn0063494]
FBgn0011692	123.759	242.654	-0.97137	0.0015446	0.035466	pav	pavarotti [Source:FlyBase;Acc:FBgn0011692]
FBgn0041183	3.77239	22.2988	-2.5634	0.0016202	0.036814	Tep1	Thioester-containing protein 1 [Source:FlyBase;Acc:FBgn0041183]
FBgn0005655	516.956	818.574	-0.66307	0.0016382	0.037035	PCNA	Proliferating cell nuclear antigen [Source:FlyBase;Acc:FBgn0005655]
FBgn0034186	386.005	641.443	-0.7327	0.001644	0.037081	CG8950	-
FBgn0039756	27772.2	42300.1	-0.60702	0.0016659	0.03741	CG9743	-
FBgn0031070	56.2219	115.54	-1.0392	0.0017142	0.038305	CG12702	-
FBgn0053985	2.98072	20.4376	-2.7775	0.0017529	0.039104	CG33985	-
FBgn0038832	516.436	1009.22	-0.96658	0.0018063	0.040229	CG15695	-
FBgn0036985	6.96727	39.679	-2.5097	0.0018801	0.041805	zye	-
FBgn0033788	64488.1	97319.1	-0.59369	0.0019338	0.042928	CG13323	-
FBgn0030594	15759.5	24294.5	-0.62441	0.0019801	0.043884	CG9509	-
FBgn0266859	38.2025	86.5225	-1.1794	0.0019925	0.044085	CR45320	-
FBgn0264975	2529.95	4348.36	-0.78136	0.0020647	0.045536	Nrg	Neuroglian [Source:FlyBase;Acc:FBgn0264975]
FBgn0004170	40.4355	100.936	-1.3197	0.0020864	0.045865	sc	scute [Source:FlyBase;Acc:FBgn0004170]
FBgn0031574	29.1164	71.3333	-1.2927	0.0020856	0.045865	CG3964	-
FBgn0032805	1276.52	2048.78	-0.68255	0.0021279	0.046624	CG10337	-
FBgn0033354	100.875	196.493	-0.96191	0.0021376	0.046692	FANCI	Fanconi anemia complementation group I [Source:FlyBase;Acc:FBgn0033354]
FBgn0038827	71.4601	139.735	-0.96748	0.0021548	0.046909	Fancd2	-
FBgn0030710	80.3399	186.992	-1.2188	0.0021649	0.046978	CG8924	-
FBgn0033724	33.0475	78.6685	-1.2512	0.002193	0.047361	CG8501	-
FBgn0086655	1184.06	1834.67	-0.63178	0.0021972	0.047375	jing	-
FBgn0040232	144.505	254.556	-0.81686	0.0022028	0.04742	cmet	CENP-meta [Source:FlyBase;Acc:FBgn0040232]
FBgn0036279	1353.34	2071.35	-0.61404	0.0022102	0.047504	Ncc69	sodium chloride cotransporter 69 [Source:FlyBase;Acc:FBgn0036279]
FBgn0058100	1.33082	14.8117	-3.4763	0.0022746	0.048656	CR40100	-
