# Supplementary material for: Jouvence a small nucleolar RNA required in the gut extends lifespan in Drosophila
Source: Nat Commun. 2020 Feb 20;11:987. doi: 10.1038/s41467-020-14784-1 (PMC7033134; doi:10.1038/s41467-020-14784-1)
Supplement: Supplementary file 6 — Supplementary Data 3 [file 41467_2020_14784_MOESM6_ESM.xlsx]

## Sheet: Mu_F4vsWT_CS_up.DEG_KEGG_pathwa
#Term	Database	ID	Input number	Background number	P-Value	Corrected P-Value	Input	KEGG_ID/KO	Entrez_ID	Hyperlink
Metabolic pathways	KEGG PATHWAY	dme01100	55	924	6.00448e-15	4.5634e-13	FBgn0051075|FBgn0261575|FBgn0001145|FBgn0039809|FBgn0050104|FBgn0026061|FBgn0035679|FBgn0050381|FBgn0034605|FBgn0040253|FBgn0040252|FBgn0001089|FBgn0034629|FBgn0040256|FBgn0013307|FBgn0051414|FBgn0266705|FBgn0035348|FBgn0027073|FBgn0036768|FBgn0034628|FBgn0030421|FBgn0029155|FBgn0002569|FBgn0051148|FBgn0037186|FBgn0004057|FBgn0034141|FBgn0043783|FBgn0032684|FBgn0004797|FBgn0033999|FBgn0034225|FBg…	dme:Dmel_CG31075|dme:Dmel_CG11909|dme:Dmel_CG1743|dme:Dmel_CG15547|dme:Dmel_CG30104|dme:Dmel_CG4123|dme:Dmel_CG10467|dme:Dmel_CG30381|dme:Dmel_CG15661|dme:Dmel_CG17200|dme:Dmel_CG4772|dme:Dmel_CG9092|dme:Dmel_CG9709|dme:Dmel_CG6633|dme:Dmel_CG8721|dme:Dmel_CG31414|dme:Dmel_CG4649|dme:Dmel_CG16758|dme:Dmel_CG4302|dme:Dmel_CG7402|dme:Dmel_CG9707|dme:Dmel_CG3812|dme:Dmel_CG5889|dme:Dmel_CG8694|dme:D…	43244|43072|32087|43661|246458|39841|38697|246580|37421|53504|53503|33839|37446|53507|35766|318721|41313|38315|37420|39994|37445|32230|43936|35825|42796|40492|32974|36856|40406|35105|44887|36686|36968|40672|46234|53512|38462|37435|40471|35827|35830|35829|34779|32292|43394|53584|40908|36863|35265|33742|41236|40188|35824|35826|33716|	http://www.genome.jp/kegg-bin/show_pathway?dme01100/dme:Dmel_CG31148%09red/dme:Dmel_CG8093%09red/dme:Dmel_CG16758%09red/dme:Dmel_CG5361%09red/dme:Dmel_CG32444%09red/dme:Dmel_CG8221%09red/dme:Dmel_CG4649%09red/dme:Dmel_CG6633%09red/dme:Dmel_CG5725%09red/dme:Dmel_CG10178%09red/dme:Dmel_CG11909%09red/dme:Dmel_CG9709%09red/dme:Dmel_CG4827%09red/dme:Dmel_CG9092%09red/dme:Dmel_CG7433%09red/dme:Dmel_CG1…
Starch and sucrose metabolism	KEGG PATHWAY	dme00500	17	61	1.69508e-14	6.44132e-13	FBgn0261575|FBgn0020506|FBgn0002571|FBgn0034605|FBgn0026755|FBgn0027073|FBgn0040256|FBgn0040261|FBgn0002569|FBgn0250824|FBgn0040253|FBgn0040252|FBgn0033296|FBgn0002570|FBgn0033294|FBgn0033297|FBgn0032684	dme:Dmel_CG11909|dme:Dmel_CG8221|dme:Dmel_CG8695|dme:Dmel_CG15661|dme:Dmel_CG9481|dme:Dmel_CG4302|dme:Dmel_CG6633|dme:Dmel_CG13271|dme:Dmel_CG8694|dme:Dmel_CG9485|dme:Dmel_CG17200|dme:Dmel_CG4772|dme:Dmel_CG11669|dme:Dmel_CG8696|dme:Dmel_CG8693|dme:Dmel_CG8690|dme:Dmel_CG10178|	43072|36863|35826|37421|53584|37420|53507|53512|35825|37435|53504|53503|35829|35824|35827|35830|35105|	http://www.genome.jp/kegg-bin/show_pathway?dme00500/dme:Dmel_CG4302%09red/dme:Dmel_CG6633%09red/dme:Dmel_CG10178%09red/dme:Dmel_CG15661%09red/dme:Dmel_CG11909%09red/dme:Dmel_CG8695%09red/dme:Dmel_CG13271%09red/dme:Dmel_CG17200%09red/dme:Dmel_CG4772%09red/dme:Dmel_CG8694%09red/dme:Dmel_CG11669%09red/dme:Dmel_CG8696%09red/dme:Dmel_CG8690%09red/dme:Dmel_CG8693%09red/dme:Dmel_CG9481%09red/dme:Dmel_CG…
Galactose metabolism	KEGG PATHWAY	dme00052	11	34	2.06339e-10	5.22725e-09	FBgn0261575|FBgn0043783|FBgn0002571|FBgn0035679|FBgn0035476|FBgn0002569|FBgn0001089|FBgn0002570|FBgn0033294|FBgn0033297|FBgn0033296	dme:Dmel_CG11909|dme:Dmel_CG32444|dme:Dmel_CG8695|dme:Dmel_CG10467|dme:Dmel_CG12766|dme:Dmel_CG8694|dme:Dmel_CG9092|dme:Dmel_CG8696|dme:Dmel_CG8693|dme:Dmel_CG8690|dme:Dmel_CG11669|	43072|40406|35826|38697|38462|35825|33839|35824|35827|35830|35829|	http://www.genome.jp/kegg-bin/show_pathway?dme00052/dme:Dmel_CG8695%09red/dme:Dmel_CG11909%09red/dme:Dmel_CG12766%09red/dme:Dmel_CG9092%09red/dme:Dmel_CG32444%09red/dme:Dmel_CG8694%09red/dme:Dmel_CG11669%09red/dme:Dmel_CG8696%09red/dme:Dmel_CG8690%09red/dme:Dmel_CG8693%09red/dme:Dmel_CG10467%09red
Pentose and glucuronate interconversions	KEGG PATHWAY	dme00040	11	46	3.11949e-09	5.92704e-08	FBgn0051075|FBgn0266705|FBgn0032684|FBgn0026755|FBgn0027073|FBgn0040261|FBgn0035476|FBgn0034605|FBgn0040253|FBgn0040252|FBgn0040256	dme:Dmel_CG31075|dme:Dmel_CG4649|dme:Dmel_CG10178|dme:Dmel_CG9481|dme:Dmel_CG4302|dme:Dmel_CG13271|dme:Dmel_CG12766|dme:Dmel_CG15661|dme:Dmel_CG17200|dme:Dmel_CG4772|dme:Dmel_CG6633|	43244|41313|35105|53584|37420|53512|38462|37421|53504|53503|53507|	http://www.genome.jp/kegg-bin/show_pathway?dme00040/dme:Dmel_CG4302%09red/dme:Dmel_CG6633%09red/dme:Dmel_CG10178%09red/dme:Dmel_CG12766%09red/dme:Dmel_CG31075%09red/dme:Dmel_CG17200%09red/dme:Dmel_CG4772%09red/dme:Dmel_CG13271%09red/dme:Dmel_CG15661%09red/dme:Dmel_CG9481%09red/dme:Dmel_CG4649%09red
Drug metabolism - cytochrome P450	KEGG PATHWAY	dme00982	12	62	4.81754e-09	6.10222e-08	FBgn0032684|FBgn0026755|FBgn0027073|FBgn0010043|FBgn0063493|FBgn0040261|FBgn0063496|FBgn0034605|FBgn0063495|FBgn0040253|FBgn0040252|FBgn0040256	dme:Dmel_CG10178|dme:Dmel_CG9481|dme:Dmel_CG4302|dme:Dmel_CG4371|dme:Dmel_CG17531|dme:Dmel_CG13271|dme:Dmel_CG17525|dme:Dmel_CG15661|dme:Dmel_CG17527|dme:Dmel_CG17200|dme:Dmel_CG4772|dme:Dmel_CG6633|	35105|53584|37420|48340|37112|53512|37109|37421|37110|53504|53503|53507|	http://www.genome.jp/kegg-bin/show_pathway?dme00982/dme:Dmel_CG4302%09red/dme:Dmel_CG6633%09red/dme:Dmel_CG10178%09red/dme:Dmel_CG4371%09red/dme:Dmel_CG17200%09red/dme:Dmel_CG4772%09red/dme:Dmel_CG17527%09red/dme:Dmel_CG13271%09red/dme:Dmel_CG15661%09red/dme:Dmel_CG17531%09red/dme:Dmel_CG17525%09red/dme:Dmel_CG9481%09red
Metabolism of xenobiotics by cytochrome P450	KEGG PATHWAY	dme00980	12	62	4.81754e-09	6.10222e-08	FBgn0032684|FBgn0026755|FBgn0027073|FBgn0010043|FBgn0063493|FBgn0040261|FBgn0063496|FBgn0034605|FBgn0063495|FBgn0040253|FBgn0040252|FBgn0040256	dme:Dmel_CG10178|dme:Dmel_CG9481|dme:Dmel_CG4302|dme:Dmel_CG4371|dme:Dmel_CG17531|dme:Dmel_CG13271|dme:Dmel_CG17525|dme:Dmel_CG15661|dme:Dmel_CG17527|dme:Dmel_CG17200|dme:Dmel_CG4772|dme:Dmel_CG6633|	35105|53584|37420|48340|37112|53512|37109|37421|37110|53504|53503|53507|	http://www.genome.jp/kegg-bin/show_pathway?dme00980/dme:Dmel_CG4302%09red/dme:Dmel_CG6633%09red/dme:Dmel_CG10178%09red/dme:Dmel_CG4371%09red/dme:Dmel_CG17200%09red/dme:Dmel_CG4772%09red/dme:Dmel_CG17527%09red/dme:Dmel_CG13271%09red/dme:Dmel_CG15661%09red/dme:Dmel_CG17531%09red/dme:Dmel_CG17525%09red/dme:Dmel_CG9481%09red
Ascorbate and aldarate metabolism	KEGG PATHWAY	dme00053	9	31	2.08746e-08	2.26638e-07	FBgn0051075|FBgn0032684|FBgn0026755|FBgn0027073|FBgn0040261|FBgn0034605|FBgn0040253|FBgn0040252|FBgn0040256	dme:Dmel_CG31075|dme:Dmel_CG10178|dme:Dmel_CG9481|dme:Dmel_CG4302|dme:Dmel_CG13271|dme:Dmel_CG15661|dme:Dmel_CG17200|dme:Dmel_CG4772|dme:Dmel_CG6633|	43244|35105|53584|37420|53512|37421|53504|53503|53507|	http://www.genome.jp/kegg-bin/show_pathway?dme00053/dme:Dmel_CG4302%09red/dme:Dmel_CG6633%09red/dme:Dmel_CG10178%09red/dme:Dmel_CG31075%09red/dme:Dmel_CG17200%09red/dme:Dmel_CG4772%09red/dme:Dmel_CG13271%09red/dme:Dmel_CG15661%09red/dme:Dmel_CG9481%09red
Retinol metabolism	KEGG PATHWAY	dme00830	9	32	2.63431e-08	2.50259e-07	FBgn0032684|FBgn0026755|FBgn0004797|FBgn0027073|FBgn0040261|FBgn0034605|FBgn0040253|FBgn0040252|FBgn0040256	dme:Dmel_CG10178|dme:Dmel_CG9481|dme:Dmel_CG31991|dme:Dmel_CG4302|dme:Dmel_CG13271|dme:Dmel_CG15661|dme:Dmel_CG17200|dme:Dmel_CG4772|dme:Dmel_CG6633|	35105|53584|44887|37420|53512|37421|53504|53503|53507|	http://www.genome.jp/kegg-bin/show_pathway?dme00830/dme:Dmel_CG4302%09red/dme:Dmel_CG6633%09red/dme:Dmel_CG10178%09red/dme:Dmel_CG31991%09red/dme:Dmel_CG17200%09red/dme:Dmel_CG4772%09red/dme:Dmel_CG13271%09red/dme:Dmel_CG15661%09red/dme:Dmel_CG9481%09red
Drug metabolism - other enzymes	KEGG PATHWAY	dme00983	9	48	5.3088e-07	4.48299e-06	FBgn0032684|FBgn0026755|FBgn0015570|FBgn0027073|FBgn0040261|FBgn0034605|FBgn0040253|FBgn0040252|FBgn0040256	dme:Dmel_CG10178|dme:Dmel_CG9481|dme:Dmel_CG2505|dme:Dmel_CG4302|dme:Dmel_CG13271|dme:Dmel_CG15661|dme:Dmel_CG17200|dme:Dmel_CG4772|dme:Dmel_CG6633|	35105|53584|40908|37420|53512|37421|53504|53503|53507|	http://www.genome.jp/kegg-bin/show_pathway?dme00983/dme:Dmel_CG4302%09red/dme:Dmel_CG6633%09red/dme:Dmel_CG10178%09red/dme:Dmel_CG2505%09red/dme:Dmel_CG17200%09red/dme:Dmel_CG4772%09red/dme:Dmel_CG13271%09red/dme:Dmel_CG15661%09red/dme:Dmel_CG9481%09red
Porphyrin and chlorophyll metabolism	KEGG PATHWAY	dme00860	8	43	2.4234e-06	1.84178e-05	FBgn0032684|FBgn0026755|FBgn0027073|FBgn0040261|FBgn0034605|FBgn0040253|FBgn0040252|FBgn0040256	dme:Dmel_CG10178|dme:Dmel_CG9481|dme:Dmel_CG4302|dme:Dmel_CG13271|dme:Dmel_CG15661|dme:Dmel_CG17200|dme:Dmel_CG4772|dme:Dmel_CG6633|	35105|53584|37420|53512|37421|53504|53503|53507|	http://www.genome.jp/kegg-bin/show_pathway?dme00860/dme:Dmel_CG4302%09red/dme:Dmel_CG6633%09red/dme:Dmel_CG10178%09red/dme:Dmel_CG17200%09red/dme:Dmel_CG4772%09red/dme:Dmel_CG13271%09red/dme:Dmel_CG15661%09red/dme:Dmel_CG9481%09red
Glycerolipid metabolism	KEGG PATHWAY	dme00561	7	47	3.79511e-05	0.000262208	FBgn0051075|FBgn0004797|FBgn0033999|FBgn0037341|FBgn0030421|FBgn0035476|FBgn0037166	dme:Dmel_CG31075|dme:Dmel_CG31991|dme:Dmel_CG8093|dme:Dmel_CG12746|dme:Dmel_CG3812|dme:Dmel_CG12766|dme:Dmel_CG11426|	43244|44887|36686|40672|32230|38462|40471|	http://www.genome.jp/kegg-bin/show_pathway?dme00561/dme:Dmel_CG11426%09red/dme:Dmel_CG8093%09red/dme:Dmel_CG12766%09red/dme:Dmel_CG3812%09red/dme:Dmel_CG31075%09red/dme:Dmel_CG12746%09red/dme:Dmel_CG31991%09red
Other glycan degradation	KEGG PATHWAY	dme00511	5	22	8.81445e-05	0.000558249	FBgn0051148|FBgn0032067|FBgn0001089|FBgn0032068|FBgn0051414	dme:Dmel_CG31148|dme:Dmel_CG9465|dme:Dmel_CG9092|dme:Dmel_CG9466|dme:Dmel_CG31414|	42796|34204|33839|34205|318721|	http://www.genome.jp/kegg-bin/show_pathway?dme00511/dme:Dmel_CG31148%09red/dme:Dmel_CG31414%09red/dme:Dmel_CG9465%09red/dme:Dmel_CG9092%09red/dme:Dmel_CG9466%09red
Sphingolipid metabolism	KEGG PATHWAY	dme00600	5	28	0.00023806	0.00139174	FBgn0051148|FBgn0001089|FBgn0037166|FBgn0037341|FBgn0051414	dme:Dmel_CG31148|dme:Dmel_CG9092|dme:Dmel_CG11426|dme:Dmel_CG12746|dme:Dmel_CG31414|	42796|33839|40471|40672|318721|	http://www.genome.jp/kegg-bin/show_pathway?dme00600/dme:Dmel_CG31148%09red/dme:Dmel_CG11426%09red/dme:Dmel_CG31414%09red/dme:Dmel_CG12746%09red/dme:Dmel_CG9092%09red
Alanine, aspartate and glutamate metabolism	KEGG PATHWAY	dme00250	5	29	0.000275193	0.0014939	FBgn0037186|FBgn0030478|FBgn0001145|FBgn0033543|FBgn0036927	dme:Dmel_CG11241|dme:Dmel_CG1640|dme:Dmel_CG1743|dme:Dmel_CG12338|dme:Dmel_CG7433|	40492|32292|32087|36128|40188|	http://www.genome.jp/kegg-bin/show_pathway?dme00250/dme:Dmel_CG12338%09red/dme:Dmel_CG7433%09red/dme:Dmel_CG11241%09red/dme:Dmel_CG1640%09red/dme:Dmel_CG1743%09red
Glycolysis / Gluconeogenesis	KEGG PATHWAY	dme00010	6	53	0.000529493	0.00268276	FBgn0051075|FBgn0028540|FBgn0043783|FBgn0026061|FBgn0035679|FBgn0032820	dme:Dmel_CG31075|dme:Dmel_CG9008|dme:Dmel_CG32444|dme:Dmel_CG4123|dme:Dmel_CG10467|dme:Dmel_CG31692|	43244|34779|40406|39841|38697|35265|	http://www.genome.jp/kegg-bin/show_pathway?dme00010/dme:Dmel_CG31075%09red/dme:Dmel_CG32444%09red/dme:Dmel_CG31692%09red/dme:Dmel_CG4123%09red/dme:Dmel_CG10467%09red/dme:Dmel_CG9008%09red
Glutathione metabolism	KEGG PATHWAY	dme00480	6	62	0.00112997	0.00536736	FBgn0004057|FBgn0010043|FBgn0063493|FBgn0063496|FBgn0063495|FBgn0013307	dme:Dmel_CG12529|dme:Dmel_CG4371|dme:Dmel_CG17531|dme:Dmel_CG17525|dme:Dmel_CG17527|dme:Dmel_CG8721|	32974|48340|37112|37109|37110|35766|	http://www.genome.jp/kegg-bin/show_pathway?dme00480/dme:Dmel_CG4371%09red/dme:Dmel_CG12529%09red/dme:Dmel_CG8721%09red/dme:Dmel_CG17527%09red/dme:Dmel_CG17525%09red/dme:Dmel_CG17531%09red
Fructose and mannose metabolism	KEGG PATHWAY	dme00051	4	27	0.00190496	0.00851629	FBgn0032820|FBgn0266705|FBgn0035476|FBgn0031661	dme:Dmel_CG31692|dme:Dmel_CG4649|dme:Dmel_CG12766|dme:Dmel_CG8890|	35265|41313|38462|33716|	http://www.genome.jp/kegg-bin/show_pathway?dme00051/dme:Dmel_CG12766%09red/dme:Dmel_CG31692%09red/dme:Dmel_CG4649%09red/dme:Dmel_CG8890%09red
Nicotinate and nicotinamide metabolism	KEGG PATHWAY	dme00760	3	14	0.00290436	0.0122628	FBgn0050104|FBgn0034225|FBgn0035348	dme:Dmel_CG30104|dme:Dmel_CG4827|dme:Dmel_CG16758|	246458|36968|38315|	http://www.genome.jp/kegg-bin/show_pathway?dme00760/dme:Dmel_CG4827%09red/dme:Dmel_CG16758%09red/dme:Dmel_CG30104%09red
Lysosome	KEGG PATHWAY	dme04142	6	93	0.0074265	0.029706	FBgn0036768|FBgn0032067|FBgn0001089|FBgn0051148|FBgn0032068|FBgn0051414	dme:Dmel_CG7402|dme:Dmel_CG9465|dme:Dmel_CG9092|dme:Dmel_CG31148|dme:Dmel_CG9466|dme:Dmel_CG31414|	39994|34204|33839|42796|34205|318721|	http://www.genome.jp/kegg-bin/show_pathway?dme04142/dme:Dmel_CG31148%09red/dme:Dmel_CG7402%09red/dme:Dmel_CG9092%09red/dme:Dmel_CG31414%09red/dme:Dmel_CG9465%09red/dme:Dmel_CG9466%09red
ABC transporters	KEGG PATHWAY	dme02010	2	9	0.0147735	0.0561392	FBgn0035244|FBgn0010241	dme:Dmel_CG7955|dme:Dmel_CG8523|	38193|36582|	http://www.genome.jp/kegg-bin/show_pathway?dme02010/dme:Dmel_CG8523%09red/dme:Dmel_CG7955%09red
Pantothenate and CoA biosynthesis	KEGG PATHWAY	dme00770	2	10	0.0175278	0.063434	FBgn0031682|FBgn0011205	dme:Dmel_CG5828|dme:Dmel_CG5725|	33742|46234|	http://www.genome.jp/kegg-bin/show_pathway?dme00770/dme:Dmel_CG5725%09red/dme:Dmel_CG5828%09red
Fatty acid degradation	KEGG PATHWAY	dme00071	3	30	0.0190237	0.0657184	FBgn0051075|FBgn0034629|FBgn0034628	dme:Dmel_CG31075|dme:Dmel_CG9709|dme:Dmel_CG9707|	43244|37446|37445|	http://www.genome.jp/kegg-bin/show_pathway?dme00071/dme:Dmel_CG9709%09red/dme:Dmel_CG31075%09red/dme:Dmel_CG9707%09red
Valine, leucine and isoleucine degradation	KEGG PATHWAY	dme00280	3	32	0.0222539	0.0718205	FBgn0051075|FBgn0037186|FBgn0036927	dme:Dmel_CG31075|dme:Dmel_CG11241|dme:Dmel_CG7433|	43244|40492|40188|	http://www.genome.jp/kegg-bin/show_pathway?dme00280/dme:Dmel_CG11241%09red/dme:Dmel_CG31075%09red/dme:Dmel_CG7433%09red
Glycerophospholipid metabolism	KEGG PATHWAY	dme00564	4	59	0.0234833	0.0718205	FBgn0030421|FBgn0001128|FBgn0037341|FBgn0037166	dme:Dmel_CG3812|dme:Dmel_CG9042|dme:Dmel_CG12746|dme:Dmel_CG11426|	32230|33824|40672|40471|	http://www.genome.jp/kegg-bin/show_pathway?dme00564/dme:Dmel_CG9042%09red/dme:Dmel_CG12746%09red/dme:Dmel_CG3812%09red/dme:Dmel_CG11426%09red
alpha-Linolenic acid metabolism	KEGG PATHWAY	dme00592	2	12	0.0236252	0.0718205	FBgn0034629|FBgn0034628	dme:Dmel_CG9709|dme:Dmel_CG9707|	37446|37445|	http://www.genome.jp/kegg-bin/show_pathway?dme00592/dme:Dmel_CG9709%09red/dme:Dmel_CG9707%09red
Arginine biosynthesis	KEGG PATHWAY	dme00220	2	14	0.0304574	0.0890294	FBgn0030478|FBgn0001145	dme:Dmel_CG1640|dme:Dmel_CG1743|	32292|32087|	http://www.genome.jp/kegg-bin/show_pathway?dme00220/dme:Dmel_CG1640%09red/dme:Dmel_CG1743%09red
Glycosaminoglycan degradation	KEGG PATHWAY	dme00531	2	16	0.0379674	0.106462	FBgn0036768|FBgn0001089	dme:Dmel_CG7402|dme:Dmel_CG9092|	39994|33839|	http://www.genome.jp/kegg-bin/show_pathway?dme00531/dme:Dmel_CG7402%09red/dme:Dmel_CG9092%09red
Peroxisome	KEGG PATHWAY	dme04146	4	70	0.0392229	0.106462	FBgn0040805|FBgn0034629|FBgn0034628|FBgn0033543	dme:Dmel_CG12355|dme:Dmel_CG9709|dme:Dmel_CG9707|dme:Dmel_CG12338|	2768954|37446|37445|36128|	http://www.genome.jp/kegg-bin/show_pathway?dme04146/dme:Dmel_CG9709%09red/dme:Dmel_CG12355%09red/dme:Dmel_CG12338%09red/dme:Dmel_CG9707%09red
beta-Alanine metabolism	KEGG PATHWAY	dme00410	2	18	0.046101	0.113022	FBgn0051075|FBgn0036927	dme:Dmel_CG31075|dme:Dmel_CG7433|	43244|40188|	http://www.genome.jp/kegg-bin/show_pathway?dme00410/dme:Dmel_CG31075%09red/dme:Dmel_CG7433%09red
Biosynthesis of unsaturated fatty acids	KEGG PATHWAY	dme01040	2	18	0.046101	0.113022	FBgn0034629|FBgn0034628	dme:Dmel_CG9709|dme:Dmel_CG9707|	37446|37445|	http://www.genome.jp/kegg-bin/show_pathway?dme01040/dme:Dmel_CG9709%09red/dme:Dmel_CG9707%09red
Nitrogen metabolism	KEGG PATHWAY	dme00910	2	18	0.046101	0.113022	FBgn0001145|FBgn0037788	dme:Dmel_CG1743|dme:Dmel_CG3940|	32087|41238|	http://www.genome.jp/kegg-bin/show_pathway?dme00910/dme:Dmel_CG3940%09red/dme:Dmel_CG1743%09red
Pyrimidine metabolism	KEGG PATHWAY	dme00240	4	82	0.0618483	0.14689	FBgn0050104|FBgn0034225|FBgn0035348|FBgn0039809	dme:Dmel_CG30104|dme:Dmel_CG4827|dme:Dmel_CG16758|dme:Dmel_CG15547|	246458|36968|38315|43661|	http://www.genome.jp/kegg-bin/show_pathway?dme00240/dme:Dmel_CG15547%09red/dme:Dmel_CG4827%09red/dme:Dmel_CG16758%09red/dme:Dmel_CG30104%09red
Pentose phosphate pathway	KEGG PATHWAY	dme00030	2	22	0.0640367	0.147479	FBgn0032820|FBgn0004057	dme:Dmel_CG31692|dme:Dmel_CG12529|	35265|32974|	http://www.genome.jp/kegg-bin/show_pathway?dme00030/dme:Dmel_CG12529%09red/dme:Dmel_CG31692%09red
Ether lipid metabolism	KEGG PATHWAY	dme00565	2	23	0.0688336	0.153863	FBgn0037166|FBgn0037341	dme:Dmel_CG11426|dme:Dmel_CG12746|	40471|40672|	http://www.genome.jp/kegg-bin/show_pathway?dme00565/dme:Dmel_CG12746%09red/dme:Dmel_CG11426%09red
Purine metabolism	KEGG PATHWAY	dme00230	5	132	0.08934	0.193995	FBgn0050104|FBgn0039809|FBgn0034225|FBgn0035348|FBgn0259171	dme:Dmel_CG30104|dme:Dmel_CG15547|dme:Dmel_CG4827|dme:Dmel_CG16758|dme:Dmel_CG42276|	246458|43661|36968|38315|32233|	http://www.genome.jp/kegg-bin/show_pathway?dme00230/dme:Dmel_CG15547%09red/dme:Dmel_CG16758%09red/dme:Dmel_CG4827%09red/dme:Dmel_CG42276%09red/dme:Dmel_CG30104%09red
Glycosphingolipid biosynthesis - ganglio series	KEGG PATHWAY	dme00604	1	6	0.114911	0.242589	FBgn0001089	dme:Dmel_CG9092|	33839|	http://www.genome.jp/kegg-bin/show_pathway?dme00604/dme:Dmel_CG9092%09red
Carbon metabolism	KEGG PATHWAY	dme01200	4	110	0.135351	0.278019	FBgn0029155|FBgn0004057|FBgn0030478|FBgn0032820	dme:Dmel_CG5889|dme:Dmel_CG12529|dme:Dmel_CG1640|dme:Dmel_CG31692|	43936|32974|32292|35265|	http://www.genome.jp/kegg-bin/show_pathway?dme01200/dme:Dmel_CG12529%09red/dme:Dmel_CG5889%09red/dme:Dmel_CG1640%09red/dme:Dmel_CG31692%09red
TGF-beta signaling pathway	KEGG PATHWAY	dme04350	2	36	0.139762	0.279523	FBgn0085732|FBgn0033748	dme:Dmel_CG12559|dme:Dmel_CG8819|	3354888|36373|	http://www.genome.jp/kegg-bin/show_pathway?dme04350/dme:Dmel_CG12559%09red/dme:Dmel_CG8819%09red
Histidine metabolism	KEGG PATHWAY	dme00340	1	8	0.145255	0.283061	FBgn0051075	dme:Dmel_CG31075|	43244|	http://www.genome.jp/kegg-bin/show_pathway?dme00340/dme:Dmel_CG31075%09red
Fatty acid metabolism	KEGG PATHWAY	dme01212	2	42	0.176209	0.334797	FBgn0034629|FBgn0034628	dme:Dmel_CG9709|dme:Dmel_CG9707|	37446|37445|	http://www.genome.jp/kegg-bin/show_pathway?dme01212/dme:Dmel_CG9709%09red/dme:Dmel_CG9707%09red
Pyruvate metabolism	KEGG PATHWAY	dme00620	2	45	0.194948	0.361367	FBgn0051075|FBgn0029155	dme:Dmel_CG31075|dme:Dmel_CG5889|	43244|43936|	http://www.genome.jp/kegg-bin/show_pathway?dme00620/dme:Dmel_CG5889%09red/dme:Dmel_CG31075%09red
One carbon pool by folate	KEGG PATHWAY	dme00670	1	12	0.202868	0.366878	FBgn0032945	dme:Dmel_CG8665|	35407|	http://www.genome.jp/kegg-bin/show_pathway?dme00670/dme:Dmel_CG8665%09red
Arginine and proline metabolism	KEGG PATHWAY	dme00330	2	47	0.207576	0.366878	FBgn0051075|FBgn0013307	dme:Dmel_CG31075|dme:Dmel_CG8721|	43244|35766|	http://www.genome.jp/kegg-bin/show_pathway?dme00330/dme:Dmel_CG8721%09red/dme:Dmel_CG31075%09red
mTOR signaling pathway	KEGG PATHWAY	dme04150	3	93	0.231011	0.39902	FBgn0001085|FBgn0085732|FBgn0044049	dme:Dmel_CG17697|dme:Dmel_CG12559|dme:Dmel_CG6736|	45307|3354888|39152|	http://www.genome.jp/kegg-bin/show_pathway?dme04150/dme:Dmel_CG12559%09red/dme:Dmel_CG6736%09red/dme:Dmel_CG17697%09red
Insect hormone biosynthesis	KEGG PATHWAY	dme00981	1	15	0.243522	0.402341	FBgn0030597	dme:Dmel_CG9504|	32423|	http://www.genome.jp/kegg-bin/show_pathway?dme00981/dme:Dmel_CG9504%09red
Mucin type O-Glycan biosynthesis	KEGG PATHWAY	dme00512	1	15	0.243522	0.402341	FBgn0039596	dme:Dmel_CG10000|	43394|	http://www.genome.jp/kegg-bin/show_pathway?dme00512/dme:Dmel_CG10000%09red
Butanoate metabolism	KEGG PATHWAY	dme00650	1	16	0.256609	0.414943	FBgn0036927	dme:Dmel_CG7433|	40188|	http://www.genome.jp/kegg-bin/show_pathway?dme00650/dme:Dmel_CG7433%09red
2-Oxocarboxylic acid metabolism	KEGG PATHWAY	dme01210	1	18	0.28211	0.434405	FBgn0030478	dme:Dmel_CG1640|	32292|	http://www.genome.jp/kegg-bin/show_pathway?dme01210/dme:Dmel_CG1640%09red
Hippo signaling pathway - fly	KEGG PATHWAY	dme04391	2	59	0.284405	0.434405	FBgn0000045|FBgn0002121	dme:Dmel_CG7478|dme:Dmel_CG2671|	40444|33156|	http://www.genome.jp/kegg-bin/show_pathway?dme04391/dme:Dmel_CG2671%09red/dme:Dmel_CG7478%09red
Glycosylphosphatidylinositol(GPI)-anchor biosynthesis	KEGG PATHWAY	dme00563	1	19	0.294532	0.434405	FBgn0050381	dme:Dmel_CG30381|	246580|	http://www.genome.jp/kegg-bin/show_pathway?dme00563/dme:Dmel_CG30381%09red
Tryptophan metabolism	KEGG PATHWAY	dme00380	1	19	0.294532	0.434405	FBgn0051075	dme:Dmel_CG31075|	43244|	http://www.genome.jp/kegg-bin/show_pathway?dme00380/dme:Dmel_CG31075%09red
FoxO signaling pathway	KEGG PATHWAY	dme04068	2	61	0.297225	0.434405	FBgn0085732|FBgn0044049	dme:Dmel_CG12559|dme:Dmel_CG6736|	3354888|39152|	http://www.genome.jp/kegg-bin/show_pathway?dme04068/dme:Dmel_CG12559%09red/dme:Dmel_CG6736%09red
Biosynthesis of amino acids	KEGG PATHWAY	dme01230	2	64	0.316384	0.448591	FBgn0030478|FBgn0001145	dme:Dmel_CG1640|dme:Dmel_CG1743|	32292|32087|	http://www.genome.jp/kegg-bin/show_pathway?dme01230/dme:Dmel_CG1640%09red/dme:Dmel_CG1743%09red
Propanoate metabolism	KEGG PATHWAY	dme00640	1	21	0.318736	0.448591	FBgn0036927	dme:Dmel_CG7433|	40188|	http://www.genome.jp/kegg-bin/show_pathway?dme00640/dme:Dmel_CG7433%09red
Regulation of autophagy	KEGG PATHWAY	dme04140	1	23	0.342112	0.472736	FBgn0044049	dme:Dmel_CG6736|	39152|	http://www.genome.jp/kegg-bin/show_pathway?dme04140/dme:Dmel_CG6736%09red
Folate biosynthesis	KEGG PATHWAY	dme00790	1	25	0.364689	0.494935	FBgn0037786	dme:Dmel_CG5361|	41236|	http://www.genome.jp/kegg-bin/show_pathway?dme00790/dme:Dmel_CG5361%09red
Phototransduction - fly	KEGG PATHWAY	dme04745	1	27	0.386493	0.503011	FBgn0000045	dme:Dmel_CG7478|	40444|	http://www.genome.jp/kegg-bin/show_pathway?dme04745/dme:Dmel_CG7478%09red
Glyoxylate and dicarboxylate metabolism	KEGG PATHWAY	dme00630	1	28	0.397114	0.503011	FBgn0001145	dme:Dmel_CG1743|	32087|	http://www.genome.jp/kegg-bin/show_pathway?dme00630/dme:Dmel_CG1743%09red
Dorso-ventral axis formation	KEGG PATHWAY	dme04320	1	28	0.397114	0.503011	FBgn0085732	dme:Dmel_CG12559|	3354888|	http://www.genome.jp/kegg-bin/show_pathway?dme04320/dme:Dmel_CG12559%09red
Glycine, serine and threonine metabolism	KEGG PATHWAY	dme00260	1	28	0.397114	0.503011	FBgn0037186	dme:Dmel_CG11241|	40492|	http://www.genome.jp/kegg-bin/show_pathway?dme00260/dme:Dmel_CG11241%09red
AGE-RAGE signaling pathway in diabetic complications	KEGG PATHWAY	dme04933	1	29	0.407552	0.507769	FBgn0085732	dme:Dmel_CG12559|	3354888|	http://www.genome.jp/kegg-bin/show_pathway?dme04933/dme:Dmel_CG12559%09red
Lysine degradation	KEGG PATHWAY	dme00310	1	32	0.437796	0.528135	FBgn0051075	dme:Dmel_CG31075|	43244|	http://www.genome.jp/kegg-bin/show_pathway?dme00310/dme:Dmel_CG31075%09red
Cysteine and methionine metabolism	KEGG PATHWAY	dme00270	1	32	0.437796	0.528135	FBgn0037186	dme:Dmel_CG11241|	40492|	http://www.genome.jp/kegg-bin/show_pathway?dme00270/dme:Dmel_CG11241%09red
N-Glycan biosynthesis	KEGG PATHWAY	dme00510	1	36	0.475742	0.564943	FBgn0034141	dme:Dmel_CG8311|	36856|	http://www.genome.jp/kegg-bin/show_pathway?dme00510/dme:Dmel_CG8311%09red
Inositol phosphate metabolism	KEGG PATHWAY	dme00562	1	42	0.527927	0.617268	FBgn0026061	dme:Dmel_CG4123|	39841|	http://www.genome.jp/kegg-bin/show_pathway?dme00562/dme:Dmel_CG4123%09red
Amino sugar and nucleotide sugar metabolism	KEGG PATHWAY	dme00520	1	45	0.552044	0.635005	FBgn0031661	dme:Dmel_CG8890|	33716|	http://www.genome.jp/kegg-bin/show_pathway?dme00520/dme:Dmel_CG8890%09red
Neuroactive ligand-receptor interaction	KEGG PATHWAY	dme04080	1	46	0.559807	0.635005	FBgn0004573	dme:Dmel_CG12073|	43669|	http://www.genome.jp/kegg-bin/show_pathway?dme04080/dme:Dmel_CG12073%09red
Longevity regulating pathway - multiple species	KEGG PATHWAY	dme04213	1	56	0.63043	0.704598	FBgn0044049	dme:Dmel_CG6736|	39152|	http://www.genome.jp/kegg-bin/show_pathway?dme04213/dme:Dmel_CG6736%09red
Apoptosis - fly	KEGG PATHWAY	dme04214	1	59	0.649325	0.715199	FBgn0085732	dme:Dmel_CG12559|	3354888|	http://www.genome.jp/kegg-bin/show_pathway?dme04214/dme:Dmel_CG12559%09red
mRNA surveillance pathway	KEGG PATHWAY	dme03015	1	70	0.710733	0.771653	FBgn0011666	dme:Dmel_CG5099|	43087|	http://www.genome.jp/kegg-bin/show_pathway?dme03015/dme:Dmel_CG5099%09red
Phagosome	KEGG PATHWAY	dme04145	1	77	0.744102	0.796504	FBgn0000045	dme:Dmel_CG7478|	40444|	http://www.genome.jp/kegg-bin/show_pathway?dme04145/dme:Dmel_CG7478%09red
Wnt signaling pathway	KEGG PATHWAY	dme04310	1	91	0.799766	0.836255	FBgn0001085	dme:Dmel_CG17697|	45307|	http://www.genome.jp/kegg-bin/show_pathway?dme04310/dme:Dmel_CG17697%09red
MAPK signaling pathway - fly	KEGG PATHWAY	dme04013	1	92	0.803245	0.836255	FBgn0085732	dme:Dmel_CG12559|	3354888|	http://www.genome.jp/kegg-bin/show_pathway?dme04013/dme:Dmel_CG12559%09red
Protein processing in endoplasmic reticulum	KEGG PATHWAY	dme04141	1	122	0.883763	0.897597	FBgn0039296	dme:Dmel_CG10420|	43034|	http://www.genome.jp/kegg-bin/show_pathway?dme04141/dme:Dmel_CG10420%09red
Endocytosis	KEGG PATHWAY	dme04144	1	123	0.885787	0.897597	FBgn0027565	dme:Dmel_CG5498|	40250|	http://www.genome.jp/kegg-bin/show_pathway?dme04144/dme:Dmel_CG5498%09red
Ribosome biogenesis in eukaryotes	KEGG PATHWAY	dme03008	1	184	0.960946	0.960946	FBgn0039544	dme:Dmel_CG12877|	43333|	http://www.genome.jp/kegg-bin/show_pathway?dme03008/dme:Dmel_CG12877%09red
--------------------
##Databases: KEGG PATHWAY
##Statistical test method: hypergeometric test / Fisher's exact test
##FDR correction method: Benjamini and Hochberg
