# Supplementary material for: Jouvence a small nucleolar RNA required in the gut extends lifespan in Drosophila
Source: Nat Commun. 2020 Feb 20;11:987. doi: 10.1038/s41467-020-14784-1 (PMC7033134; doi:10.1038/s41467-020-14784-1)
Supplement: Supplementary file 7 — Supplementary Data 4 [file 41467_2020_14784_MOESM7_ESM.xlsx]

## Sheet: Mu_F4vsWT_CS_down.DEG_KEGG_path
#Term	Database	ID	Input number	Background number	P-Value	Corrected P-Value	Input	KEGG_ID/KO	Entrez_ID	Hyperlink
Glutathione metabolism	KEGG PATHWAY	dme00480	6	62	0.00114904	0.0586011	FBgn0263236|FBgn0036272|FBgn0011704|FBgn0063494|FBgn0034354|FBgn0063498	dme:Dmel_CG11956|dme:Dmel_CG4300|dme:Dmel_CG8975|dme:Dmel_CG17530|dme:Dmel_CG5224|dme:Dmel_CG17523|	53473|39403|36280|37111|37128|37107|	http://www.genome.jp/kegg-bin/show_pathway?dme00480/dme:Dmel_CG4300%09red/dme:Dmel_CG11956%09red/dme:Dmel_CG5224%09red/dme:Dmel_CG17523%09red/dme:Dmel_CG17530%09red/dme:Dmel_CG8975%09red
beta-Alanine metabolism	KEGG PATHWAY	dme00410	3	18	0.00544722	0.138904	FBgn0037513|FBgn0036272|FBgn0259979	dme:Dmel_CG3027|dme:Dmel_CG4300|dme:Dmel_CG17337|	40916|39403|35507|	http://www.genome.jp/kegg-bin/show_pathway?dme00410/dme:Dmel_CG3027%09red/dme:Dmel_CG4300%09red/dme:Dmel_CG17337%09red
Fanconi anemia pathway	KEGG PATHWAY	dme03460	3	26	0.0135172	0.206709	FBgn0038827|FBgn0033354|FBgn0026015	dme:Dmel_CG17269|dme:Dmel_CG13745|dme:Dmel_CG3458|	2768674|35895|31565|	http://www.genome.jp/kegg-bin/show_pathway?dme03460/dme:Dmel_CG17269%09red/dme:Dmel_CG3458%09red/dme:Dmel_CG13745%09red
Sphingolipid metabolism	KEGG PATHWAY	dme00600	3	28	0.0162124	0.206709	FBgn0034117|FBgn0266635|FBgn0045064	dme:Dmel_CG7997|dme:Dmel_CG4016|dme:Dmel_CG13969|	36829|36448|250736|	http://www.genome.jp/kegg-bin/show_pathway?dme00600/dme:Dmel_CG7997%09red/dme:Dmel_CG13969%09red/dme:Dmel_CG4016%09red
Drug metabolism - cytochrome P450	KEGG PATHWAY	dme00982	4	62	0.0275904	0.234518	FBgn0027070|FBgn0034354|FBgn0063498|FBgn0063494	dme:Dmel_CG17322|dme:Dmel_CG5224|dme:Dmel_CG17523|dme:Dmel_CG17530|	35139|37128|37107|37111|	http://www.genome.jp/kegg-bin/show_pathway?dme00982/dme:Dmel_CG17530%09red/dme:Dmel_CG17322%09red/dme:Dmel_CG5224%09red/dme:Dmel_CG17523%09red
Metabolism of xenobiotics by cytochrome P450	KEGG PATHWAY	dme00980	4	62	0.0275904	0.234518	FBgn0027070|FBgn0034354|FBgn0063498|FBgn0063494	dme:Dmel_CG17322|dme:Dmel_CG5224|dme:Dmel_CG17523|dme:Dmel_CG17530|	35139|37128|37107|37111|	http://www.genome.jp/kegg-bin/show_pathway?dme00980/dme:Dmel_CG17530%09red/dme:Dmel_CG17322%09red/dme:Dmel_CG5224%09red/dme:Dmel_CG17523%09red
Drug metabolism - other enzymes	KEGG PATHWAY	dme00983	3	48	0.0584566	0.425898	FBgn0027070|FBgn0037513|FBgn0003257	dme:Dmel_CG17322|dme:Dmel_CG3027|dme:Dmel_CG3593|	35139|40916|42493|	http://www.genome.jp/kegg-bin/show_pathway?dme00983/dme:Dmel_CG3027%09red/dme:Dmel_CG17322%09red/dme:Dmel_CG3593%09red
Starch and sucrose metabolism	KEGG PATHWAY	dme00500	3	61	0.0996303	0.580975	FBgn0027070|FBgn0053138|FBgn0000079	dme:Dmel_CG17322|dme:Dmel_CG33138|dme:Dmel_CG18730|	35139|326264|47764|	http://www.genome.jp/kegg-bin/show_pathway?dme00500/dme:Dmel_CG17322%09red/dme:Dmel_CG33138%09red/dme:Dmel_CG18730%09red
Retinol metabolism	KEGG PATHWAY	dme00830	2	32	0.11715	0.580975	FBgn0027070|FBgn0031630	dme:Dmel_CG17322|dme:Dmel_CG15629|	35139|33679|	http://www.genome.jp/kegg-bin/show_pathway?dme00830/dme:Dmel_CG15629%09red/dme:Dmel_CG17322%09red
Glycosphingolipid biosynthesis - globo series	KEGG PATHWAY	dme00603	1	7	0.130614	0.580975	FBgn0034117	dme:Dmel_CG7997|	36829|	http://www.genome.jp/kegg-bin/show_pathway?dme00603/dme:Dmel_CG7997%09red
Histidine metabolism	KEGG PATHWAY	dme00340	1	8	0.145697	0.580975	FBgn0259979	dme:Dmel_CG17337|	35507|	http://www.genome.jp/kegg-bin/show_pathway?dme00340/dme:Dmel_CG17337%09red
Sulfur metabolism	KEGG PATHWAY	dme00920	1	10	0.175083	0.580975	FBgn0058100	dme:Dmel_CG30022|	36233|	http://www.genome.jp/kegg-bin/show_pathway?dme00920/dme:Dmel_CG30022%09red
Pantothenate and CoA biosynthesis	KEGG PATHWAY	dme00770	1	10	0.175083	0.580975	FBgn0037513	dme:Dmel_CG3027|	40916|	http://www.genome.jp/kegg-bin/show_pathway?dme00770/dme:Dmel_CG3027%09red
Pyrimidine metabolism	KEGG PATHWAY	dme00240	3	82	0.183148	0.580975	FBgn0037513|FBgn0011704|FBgn0003257	dme:Dmel_CG3027|dme:Dmel_CG8975|dme:Dmel_CG3593|	40916|36280|42493|	http://www.genome.jp/kegg-bin/show_pathway?dme00240/dme:Dmel_CG3027%09red/dme:Dmel_CG8975%09red/dme:Dmel_CG3593%09red
ECM-receptor interaction	KEGG PATHWAY	dme04512	1	11	0.189397	0.580975	FBgn0002526	dme:Dmel_CG10236|	38723|	http://www.genome.jp/kegg-bin/show_pathway?dme04512/dme:Dmel_CG10236%09red
Other types of O-glycan biosynthesis	KEGG PATHWAY	dme00514	1	12	0.203463	0.580975	FBgn0011591	dme:Dmel_CG10580|	40314|	http://www.genome.jp/kegg-bin/show_pathway?dme00514/dme:Dmel_CG10580%09red
Arginine and proline metabolism	KEGG PATHWAY	dme00330	2	47	0.208588	0.580975	FBgn0036272|FBgn0259979	dme:Dmel_CG4300|dme:Dmel_CG17337|	39403|35507|	http://www.genome.jp/kegg-bin/show_pathway?dme00330/dme:Dmel_CG4300%09red/dme:Dmel_CG17337%09red
Phosphatidylinositol signaling system	KEGG PATHWAY	dme04070	2	49	0.221346	0.580975	FBgn0020622|FBgn0036552	dme:Dmel_CG2699|dme:Dmel_CG17028|	33203|39741|	http://www.genome.jp/kegg-bin/show_pathway?dme04070/dme:Dmel_CG2699%09red/dme:Dmel_CG17028%09red
Lysosome	KEGG PATHWAY	dme04142	3	93	0.232444	0.580975	FBgn0034117|FBgn0031381|FBgn0000477	dme:Dmel_CG7997|dme:Dmel_CG7291|dme:Dmel_CG7780|	36829|33374|48228|	http://www.genome.jp/kegg-bin/show_pathway?dme04142/dme:Dmel_CG7997%09red/dme:Dmel_CG7780%09red/dme:Dmel_CG7291%09red
mTOR signaling pathway	KEGG PATHWAY	dme04150	3	93	0.232444	0.580975	FBgn0044050|FBgn0046692|FBgn0020622	dme:Dmel_CG14167|dme:Dmel_CG40293|dme:Dmel_CG2699|	39151|3355135|33203|	http://www.genome.jp/kegg-bin/show_pathway?dme04150/dme:Dmel_CG2699%09red/dme:Dmel_CG14167%09red/dme:Dmel_CG40293%09red
Insect hormone biosynthesis	KEGG PATHWAY	dme00981	1	15	0.244217	0.580975	FBgn0003388	dme:Dmel_CG13478|	39592|	http://www.genome.jp/kegg-bin/show_pathway?dme00981/dme:Dmel_CG13478%09red
Longevity regulating pathway - multiple species	KEGG PATHWAY	dme04213	2	56	0.266355	0.580975	FBgn0044050|FBgn0020622	dme:Dmel_CG14167|dme:Dmel_CG2699|	39151|33203|	http://www.genome.jp/kegg-bin/show_pathway?dme04213/dme:Dmel_CG2699%09red/dme:Dmel_CG14167%09red
Biosynthesis of unsaturated fatty acids	KEGG PATHWAY	dme01040	1	18	0.282893	0.580975	FBgn0039756	dme:Dmel_CG9743|	43593|	http://www.genome.jp/kegg-bin/show_pathway?dme01040/dme:Dmel_CG9743%09red
FoxO signaling pathway	KEGG PATHWAY	dme04068	2	61	0.298542	0.580975	FBgn0044050|FBgn0020622	dme:Dmel_CG14167|dme:Dmel_CG2699|	39151|33203|	http://www.genome.jp/kegg-bin/show_pathway?dme04068/dme:Dmel_CG2699%09red/dme:Dmel_CG14167%09red
Base excision repair	KEGG PATHWAY	dme03410	1	20	0.307575	0.580975	FBgn0005655	dme:Dmel_CG9193|	37290|	http://www.genome.jp/kegg-bin/show_pathway?dme03410/dme:Dmel_CG9193%09red
Homologous recombination	KEGG PATHWAY	dme03440	1	20	0.307575	0.580975	FBgn0026015	dme:Dmel_CG3458|	31565|	http://www.genome.jp/kegg-bin/show_pathway?dme03440/dme:Dmel_CG3458%09red
Mismatch repair	KEGG PATHWAY	dme03430	1	20	0.307575	0.580975	FBgn0005655	dme:Dmel_CG9193|	37290|	http://www.genome.jp/kegg-bin/show_pathway?dme03430/dme:Dmel_CG9193%09red
Notch signaling pathway	KEGG PATHWAY	dme04330	1	22	0.33141	0.582824	FBgn0011591	dme:Dmel_CG10580|	40314|	http://www.genome.jp/kegg-bin/show_pathway?dme04330/dme:Dmel_CG10580%09red
Protein export	KEGG PATHWAY	dme03060	1	22	0.33141	0.582824	FBgn0267485	dme:Dmel_CG8583|	38819|	http://www.genome.jp/kegg-bin/show_pathway?dme03060/dme:Dmel_CG8583%09red
Regulation of autophagy	KEGG PATHWAY	dme04140	1	23	0.343019	0.583132	FBgn0044050	dme:Dmel_CG14167|	39151|	http://www.genome.jp/kegg-bin/show_pathway?dme04140/dme:Dmel_CG14167%09red
Phototransduction - fly	KEGG PATHWAY	dme04745	1	27	0.38748	0.627574	FBgn0050054	dme:Dmel_CG30054|	246420|	http://www.genome.jp/kegg-bin/show_pathway?dme04745/dme:Dmel_CG30054%09red
Glycine, serine and threonine metabolism	KEGG PATHWAY	dme00260	1	28	0.398118	0.627574	FBgn0030594	dme:Dmel_CG9509|	32420|	http://www.genome.jp/kegg-bin/show_pathway?dme00260/dme:Dmel_CG9509%09red
AGE-RAGE signaling pathway in diabetic complications	KEGG PATHWAY	dme04933	1	29	0.408572	0.627574	FBgn0020622	dme:Dmel_CG2699|	33203|	http://www.genome.jp/kegg-bin/show_pathway?dme04933/dme:Dmel_CG2699%09red
Ascorbate and aldarate metabolism	KEGG PATHWAY	dme00053	1	31	0.428941	0.627574	FBgn0027070	dme:Dmel_CG17322|	35139|	http://www.genome.jp/kegg-bin/show_pathway?dme00053/dme:Dmel_CG17322%09red
Cysteine and methionine metabolism	KEGG PATHWAY	dme00270	1	32	0.438862	0.627574	FBgn0036272	dme:Dmel_CG4300|	39403|	http://www.genome.jp/kegg-bin/show_pathway?dme00270/dme:Dmel_CG4300%09red
Galactose metabolism	KEGG PATHWAY	dme00052	1	34	0.45819	0.627574	FBgn0034117	dme:Dmel_CG7997|	36829|	http://www.genome.jp/kegg-bin/show_pathway?dme00052/dme:Dmel_CG7997%09red
Metabolic pathways	KEGG PATHWAY	dme01100	17	924	0.466578	0.627574	FBgn0266635|FBgn0045064|FBgn0002526|FBgn0027070|FBgn0053138|FBgn0003257|FBgn0263236|FBgn0036272|FBgn0011704|FBgn0000079|FBgn0033518|FBgn0040069|FBgn0030594|FBgn0037513|FBgn0036552|FBgn0004406|FBgn0259979	dme:Dmel_CG4016|dme:Dmel_CG13969|dme:Dmel_CG10236|dme:Dmel_CG17322|dme:Dmel_CG33138|dme:Dmel_CG3593|dme:Dmel_CG11956|dme:Dmel_CG4300|dme:Dmel_CG8975|dme:Dmel_CG18730|dme:Dmel_CG11765|dme:Dmel_CG32754|dme:Dmel_CG9509|dme:Dmel_CG3027|dme:Dmel_CG17028|dme:Dmel_CG8987|dme:Dmel_CG17337|	36448|250736|38723|35139|326264|42493|53473|39403|36280|47764|36098|31551|32420|40916|39741|34792|35507|	http://www.genome.jp/kegg-bin/show_pathway?dme01100/dme:Dmel_CG17322%09red/dme:Dmel_CG13969%09red/dme:Dmel_CG17337%09red/dme:Dmel_CG32754%09red/dme:Dmel_CG10236%09red/dme:Dmel_CG3593%09red/dme:Dmel_CG4016%09red/dme:Dmel_CG9509%09red/dme:Dmel_CG8987%09red/dme:Dmel_CG33138%09red/dme:Dmel_CG4300%09red/dme:Dmel_CG11956%09red/dme:Dmel_CG3027%09red/dme:Dmel_CG8975%09red/dme:Dmel_CG18730%09red/dme:Dmel_…
DNA replication	KEGG PATHWAY	dme03030	1	35	0.467604	0.627574	FBgn0005655	dme:Dmel_CG9193|	37290|	http://www.genome.jp/kegg-bin/show_pathway?dme03030/dme:Dmel_CG9193%09red
Nucleotide excision repair	KEGG PATHWAY	dme03420	1	39	0.503658	0.644445	FBgn0005655	dme:Dmel_CG9193|	37290|	http://www.genome.jp/kegg-bin/show_pathway?dme03420/dme:Dmel_CG9193%09red
Fatty acid metabolism	KEGG PATHWAY	dme01212	1	42	0.529092	0.644445	FBgn0039756	dme:Dmel_CG9743|	43593|	http://www.genome.jp/kegg-bin/show_pathway?dme01212/dme:Dmel_CG9743%09red
Inositol phosphate metabolism	KEGG PATHWAY	dme00562	1	42	0.529092	0.644445	FBgn0036552	dme:Dmel_CG17028|	39741|	http://www.genome.jp/kegg-bin/show_pathway?dme00562/dme:Dmel_CG17028%09red
Porphyrin and chlorophyll metabolism	KEGG PATHWAY	dme00860	1	43	0.537278	0.644445	FBgn0027070	dme:Dmel_CG17322|	35139|	http://www.genome.jp/kegg-bin/show_pathway?dme00860/dme:Dmel_CG17322%09red
Neuroactive ligand-receptor interaction	KEGG PATHWAY	dme04080	1	46	0.560995	0.644445	FBgn0037408	dme:Dmel_CG1147|	40754|	http://www.genome.jp/kegg-bin/show_pathway?dme04080/dme:Dmel_CG1147%09red
Pentose and glucuronate interconversions	KEGG PATHWAY	dme00040	1	46	0.560995	0.644445	FBgn0027070	dme:Dmel_CG17322|	35139|	http://www.genome.jp/kegg-bin/show_pathway?dme00040/dme:Dmel_CG17322%09red
Glycerolipid metabolism	KEGG PATHWAY	dme00561	1	47	0.568628	0.644445	FBgn0034117	dme:Dmel_CG7997|	36829|	http://www.genome.jp/kegg-bin/show_pathway?dme00561/dme:Dmel_CG7997%09red
Hippo signaling pathway - fly	KEGG PATHWAY	dme04391	1	59	0.650533	0.721243	FBgn0010382	dme:Dmel_CG3938|	34924|	http://www.genome.jp/kegg-bin/show_pathway?dme04391/dme:Dmel_CG3938%09red
Purine metabolism	KEGG PATHWAY	dme00230	2	132	0.678342	0.736073	FBgn0036648|FBgn0011704	dme:Dmel_CG4098|dme:Dmel_CG8975|	39854|36280|	http://www.genome.jp/kegg-bin/show_pathway?dme00230/dme:Dmel_CG8975%09red/dme:Dmel_CG4098%09red
Peroxisome	KEGG PATHWAY	dme04146	1	70	0.711912	0.756407	FBgn0040309	dme:Dmel_CG1633|	53578|	http://www.genome.jp/kegg-bin/show_pathway?dme04146/dme:Dmel_CG1633%09red
MAPK signaling pathway - fly	KEGG PATHWAY	dme04013	1	92	0.804296	0.830641	FBgn0003502	dme:Dmel_CG8049|	34132|	http://www.genome.jp/kegg-bin/show_pathway?dme04013/dme:Dmel_CG8049%09red
Ubiquitin mediated proteolysis	KEGG PATHWAY	dme04120	1	95	0.814354	0.830641	FBgn0015321	dme:Dmel_CG8284|	39133|	http://www.genome.jp/kegg-bin/show_pathway?dme04120/dme:Dmel_CG8284%09red
Protein processing in endoplasmic reticulum	KEGG PATHWAY	dme04141	1	122	0.884584	0.884584	FBgn0267485	dme:Dmel_CG8583|	38819|	http://www.genome.jp/kegg-bin/show_pathway?dme04141/dme:Dmel_CG8583%09red
--------------------
##Databases: KEGG PATHWAY
##Statistical test method: hypergeometric test / Fisher's exact test
##FDR correction method: Benjamini and Hochberg
