# Supplementary material for: Jouvence a small nucleolar RNA required in the gut extends lifespan in Drosophila
Source: Nat Commun. 2020 Feb 20;11:987. doi: 10.1038/s41467-020-14784-1 (PMC7033134; doi:10.1038/s41467-020-14784-1)
Supplement: Supplementary file 8 — Supplementary Data 5 [file 41467_2020_14784_MOESM8_ESM.xlsx]

## Sheet: Mu_F4vsWT_CS.DEG_GO_enrichment_
GO_accession	Description	Term_type	Over_represented_pValue	Corrected_pValue	DEG_item	DEG_list	Bg_item	Bg_list	Gene_names
GO:0016798	hydrolase activity, acting on glycosyl bonds	molecular_function	2.1782e-11	2.6624e-07	18	266	116	12721	FBgn0002571,FBgn0002569,FBgn0039769,FBgn0020506,FBgn0004428,FBgn0004427,FBgn0033296,FBgn0261575,FBgn0051148,FBgn0032068,FBgn0033294,FBgn0051414,FBgn0032067,FBgn0001089,FBgn0039768,FBgn0004425,FBgn0033297,FBgn0002570
GO:0003824	catalytic activity	molecular_function	7.1505e-11	4.37e-07	140	266	4305	12721	FBgn0033873,FBgn0051267,FBgn0035537,FBgn0032535,FBgn0033296,FBgn0051269,FBgn0028533,FBgn0020506,FBgn0029155,FBgn0039769,FBgn0035666,FBgn0036612,FBgn0001128,FBgn0016054,FBgn0032981,FBgn0033302,FBgn0004425,FBgn0028978,FBgn0001089,FBgn0015033,FBgn0085371,FBgn0051414,FBgn0030478,FBgn0039596,FBgn0015037,FBgn0038481,FBgn0033292,FBgn0051075,FBgn0085224,FBgn0027073,FBgn0034628,FBgn0002570,FBgn0035679,FBg…
GO:0004558	alpha-1,4-glucosidase activity	molecular_function	1.6458e-10	6.7055e-07	6	266	6	12721	FBgn0033296,FBgn0002569,FBgn0002571,FBgn0002570,FBgn0033297,FBgn0033294
GO:0004553	hydrolase activity, hydrolyzing O-glycosyl compounds	molecular_function	2.4857e-10	7.5958e-07	16	266	102	12721	FBgn0002571,FBgn0002569,FBgn0020506,FBgn0004428,FBgn0033296,FBgn0004427,FBgn0261575,FBgn0051148,FBgn0033294,FBgn0032068,FBgn0051414,FBgn0032067,FBgn0001089,FBgn0004425,FBgn0033297,FBgn0002570
GO:0000023	maltose metabolic process	biological_process	3.1703e-08	6.4583e-05	6	266	10	12721	FBgn0002571,FBgn0002569,FBgn0033296,FBgn0033294,FBgn0033297,FBgn0002570
GO:0032450	maltose alpha-glucosidase activity	molecular_function	3.1703e-08	6.4583e-05	6	266	10	12721	FBgn0002569,FBgn0033296,FBgn0002571,FBgn0002570,FBgn0033294,FBgn0033297
GO:0090599	alpha-glucosidase activity	molecular_function	4.9913e-08	8.7156e-05	6	266	11	12721	FBgn0002571,FBgn0033296,FBgn0002569,FBgn0033297,FBgn0033294,FBgn0002570
GO:0005984	disaccharide metabolic process	biological_process	1.657e-07	0.00025317	7	266	21	12721	FBgn0002570,FBgn0032820,FBgn0033297,FBgn0033294,FBgn0033296,FBgn0002569,FBgn0002571
GO:0015926	glucosidase activity	molecular_function	2.2145e-07	0.00030075	6	266	14	12721	FBgn0002571,FBgn0033296,FBgn0002569,FBgn0033297,FBgn0033294,FBgn0002570
GO:0006629	lipid metabolic process	biological_process	1.3459e-06	0.0016451	32	266	588	12721	FBgn0004797,FBgn0034628,FBgn0027538,FBgn0039768,FBgn0037976,FBgn0038733,FBgn0039474,FBgn0039472,FBgn0051148,FBgn0030597,FBgn0031703,FBgn0032888,FBgn0034141,FBgn0034629,FBgn0032612,FBgn0037166,FBgn0032981,FBgn0033733,FBgn0085371,FBgn0053126,FBgn0051414,FBgn0050381,FBgn0030421,FBgn0034552,FBgn0034999,FBgn0033999,FBgn0030593,FBgn0037341,FBgn0044049,FBgn0039769,FBgn0039476,FBgn0001128
GO:0015020	glucuronosyltransferase activity	molecular_function	6.6076e-06	0.0073423	8	266	45	12721	FBgn0034605,FBgn0040261,FBgn0027073,FBgn0040252,FBgn0040256,FBgn0026755,FBgn0032684,FBgn0040253
GO:0016787	hydrolase activity	molecular_function	1.1421e-05	0.011634	67	266	1957	12721	FBgn0026566,FBgn0039476,FBgn0036768,FBgn0003357,FBgn0037341,FBgn0033999,FBgn0004428,FBgn0263780,FBgn0003227,FBgn0052473,FBgn0035695,FBgn0032068,FBgn0015570,FBgn0039593,FBgn0025837,FBgn0033297,FBgn0002569,FBgn0038136,FBgn0002571,FBgn0032612,FBgn0032820,FBgn0036876,FBgn0004427,FBgn0261575,FBgn0035189,FBgn0038485,FBgn0034225,FBgn0028945,FBgn0035780,FBgn0034052,FBgn0259171,FBgn0037222,FBgn0036612,FBg…
GO:0009311	oligosaccharide metabolic process	biological_process	3.6089e-05	0.033932	8	266	64	12721	FBgn0032820,FBgn0033294,FBgn0039596,FBgn0002569,FBgn0002571,FBgn0002570,FBgn0033297,FBgn0033296
GO:0005975	carbohydrate metabolic process	biological_process	4.67e-05	0.040772	25	266	526	12721	FBgn0033296,FBgn0034141,FBgn0261575,FBgn0002569,FBgn0002571,FBgn0043783,FBgn0036927,FBgn0001128,FBgn0035484,FBgn0017558,FBgn0032820,FBgn0029155,FBgn0020506,FBgn0001089,FBgn0015550,FBgn0032067,FBgn0027538,FBgn0004057,FBgn0035679,FBgn0002570,FBgn0033297,FBgn0039596,FBgn0028540,FBgn0032068,FBgn0033294
GO:0008194	UDP-glycosyltransferase activity	molecular_function	6.1019e-05	0.049723	10	266	103	12721	FBgn0040256,FBgn0027538,FBgn0026755,FBgn0032684,FBgn0040253,FBgn0040252,FBgn0039596,FBgn0040261,FBgn0027073,FBgn0034605
GO:0016788	hydrolase activity, acting on ester bonds	molecular_function	0.00011404	0.087122	24	266	497	12721	FBgn0026061,FBgn0037341,FBgn0039769,FBgn0032820,FBgn0039476,FBgn0036768,FBgn0036876,FBgn0032612,FBgn0050104,FBgn0026566,FBgn0035189,FBgn0033999,FBgn0037786,FBgn0039474,FBgn0044328,FBgn0039472,FBgn0037166,FBgn0259171,FBgn0039593,FBgn0032981,FBgn0015570,FBgn0034225,FBgn0039768,FBgn0261393
GO:0015645	fatty acid ligase activity	molecular_function	0.00012891	0.092689	5	266	24	12721	FBgn0031703,FBgn0033733,FBgn0034552,FBgn0034999,FBgn0038733
GO:0015562	efflux transmembrane transporter activity	molecular_function	0.00018589	0.1199	3	266	8	12721	FBgn0010241,FBgn0010549,FBgn0035695
GO:0016298	lipase activity	molecular_function	0.00018814	0.1199	8	266	73	12721	FBgn0032981,FBgn0039768,FBgn0033999,FBgn0039474,FBgn0039476,FBgn0039769,FBgn0032612,FBgn0039472
GO:0044255	cellular lipid metabolic process	biological_process	0.00019619	0.1199	23	266	464	12721	FBgn0001128,FBgn0034629,FBgn0039769,FBgn0037341,FBgn0044049,FBgn0033999,FBgn0034552,FBgn0034999,FBgn0034141,FBgn0030421,FBgn0032888,FBgn0031703,FBgn0050381,FBgn0051148,FBgn0051414,FBgn0038733,FBgn0039768,FBgn0027538,FBgn0033733,FBgn0032981,FBgn0034628,FBgn0037166,FBgn0004797
GO:0004620	phospholipase activity	molecular_function	0.00027243	0.15702	5	266	28	12721	FBgn0039472,FBgn0039768,FBgn0039474,FBgn0039476,FBgn0039769
GO:0044712	single-organism catabolic process	biological_process	0.00028262	0.15702	24	266	517	12721	FBgn0039768,FBgn0034225,FBgn0259171,FBgn0034628,FBgn0032981,FBgn0035679,FBgn0025454,FBgn0039472,FBgn0051148,FBgn0033521,FBgn0039474,FBgn0051414,FBgn0033999,FBgn0032888,FBgn0032945,FBgn0261575,FBgn0032612,FBgn0036927,FBgn0001145,FBgn0034629,FBgn0043783,FBgn0050104,FBgn0039769,FBgn0039476
GO:0016042	lipid catabolic process	biological_process	0.00043205	0.20951	13	266	195	12721	FBgn0051148,FBgn0039472,FBgn0032612,FBgn0034629,FBgn0039474,FBgn0051414,FBgn0039476,FBgn0039769,FBgn0039768,FBgn0033999,FBgn0034628,FBgn0032888,FBgn0032981
GO:0044710	single-organism metabolic process	biological_process	0.00044705	0.20951	84	266	2894	12721	FBgn0032820,FBgn0038095,FBgn0002571,FBgn0043783,FBgn0032612,FBgn0002569,FBgn0035348,FBgn0261575,FBgn0033543,FBgn0034141,FBgn0260743,FBgn0037788,FBgn0031703,FBgn0004797,FBgn0259171,FBgn0027538,FBgn0034225,FBgn0028648,FBgn0037341,FBgn0030593,FBgn0039476,FBgn0036927,FBgn0001145,FBgn0039809,FBgn0003227,FBgn0030615,FBgn0034999,FBgn0030421,FBgn0033999,FBgn0031682,FBgn0032068,FBgn0053126,FBgn0050381,FBg…
GO:0008970	phosphatidylcholine 1-acylhydrolase activity	molecular_function	0.00046849	0.20951	3	266	7	12721	FBgn0039472,FBgn0039476,FBgn0039474
GO:0046434	organophosphate catabolic process	biological_process	0.00049962	0.20951	6	266	50	12721	FBgn0001128,FBgn0050104,FBgn0034225,FBgn0039768,FBgn0259171,FBgn0039769
GO:0004594	pantothenate kinase activity	molecular_function	0.00057991	0.20951	2	266	2	12721	FBgn0031682,FBgn0011205
GO:0001990	regulation of systemic arterial blood pressure by hormone	biological_process	0.00062932	0.20951	2	266	3	12721	FBgn0052473,FBgn0038136
GO:0001991	regulation of systemic arterial blood pressure by circulatory renin-angiotensin	biological_process	0.00062932	0.20951	2	266	3	12721	FBgn0038136,FBgn0052473
GO:0002002	regulation of angiotensin levels in blood	biological_process	0.00062932	0.20951	2	266	3	12721	FBgn0052473,FBgn0038136
GO:0002003	angiotensin maturation	biological_process	0.00062932	0.20951	2	266	3	12721	FBgn0052473,FBgn0038136
GO:0003044	regulation of systemic arterial blood pressure mediated by a chemical signal	biological_process	0.00062932	0.20951	2	266	3	12721	FBgn0038136,FBgn0052473
GO:0003073	regulation of systemic arterial blood pressure	biological_process	0.00062932	0.20951	2	266	3	12721	FBgn0052473,FBgn0038136
GO:0003081	regulation of systemic arterial blood pressure by renin-angiotensin	biological_process	0.00062932	0.20951	2	266	3	12721	FBgn0052473,FBgn0038136
GO:0008217	regulation of blood pressure	biological_process	0.00062932	0.20951	2	266	3	12721	FBgn0052473,FBgn0038136
GO:0060177	regulation of angiotensin metabolic process	biological_process	0.00062932	0.20951	2	266	3	12721	FBgn0052473,FBgn0038136
GO:0008559	xenobiotic-transporting ATPase activity	molecular_function	0.00066849	0.20951	2	266	4	12721	FBgn0035695,FBgn0010241
GO:0042908	xenobiotic transport	biological_process	0.00066849	0.20951	2	266	4	12721	FBgn0010241,FBgn0035695
GO:0042910	xenobiotic transporter activity	molecular_function	0.00066849	0.20951	2	266	4	12721	FBgn0010241,FBgn0035695
GO:0048037	cofactor binding	molecular_function	0.00080518	0.24604	12	266	188	12721	FBgn0004057,FBgn0033543,FBgn0037186,FBgn0034628,FBgn0033769,FBgn0001128,FBgn0036927,FBgn0034629,FBgn0030597,FBgn0030478,FBgn0030593,FBgn0029155
GO:0048878	chemical homeostasis	biological_process	0.00084517	0.24739	14	266	278	12721	FBgn0034628,FBgn0011205,FBgn0035244,FBgn0028978,FBgn0037936,FBgn0034999,FBgn0030350,FBgn0029155,FBgn0062412,FBgn0053126,FBgn0015721,FBgn0034629,FBgn0051547,FBgn0033096
GO:0016405	CoA-ligase activity	molecular_function	0.00085007	0.24739	4	266	19	12721	FBgn0031703,FBgn0034552,FBgn0033733,FBgn0038733
GO:0030246	carbohydrate binding	molecular_function	0.00089468	0.25432	10	266	142	12721	FBgn0039596,FBgn0043783,FBgn0028540,FBgn0031910,FBgn0032068,FBgn0034318,FBgn0033301,FBgn0032067,FBgn0035679,FBgn0040104
GO:0015171	amino acid transmembrane transporter activity	molecular_function	0.00105	0.29168	6	266	60	12721	FBgn0035300,FBgn0260743,FBgn0051547,FBgn0036984,FBgn0033778,FBgn0028886
GO:0004348	glucosylceramidase activity	molecular_function	0.0011732	0.29837	2	266	3	12721	FBgn0051414,FBgn0051148
GO:0006680	glucosylceramide catabolic process	biological_process	0.0011732	0.29837	2	266	3	12721	FBgn0051414,FBgn0051148
GO:0004029	aldehyde dehydrogenase (NAD) activity	molecular_function	0.0011803	0.29837	2	266	3	12721	FBgn0032945,FBgn0051075
GO:0061750	acid sphingomyelin phosphodiesterase activity	molecular_function	0.0011974	0.29837	2	266	3	12721	FBgn0039768,FBgn0039769
GO:0015849	organic acid transport	biological_process	0.0012389	0.29837	9	266	129	12721	FBgn0034999,FBgn0035300,FBgn0036816,FBgn0260743,FBgn0037714,FBgn0036984,FBgn0051547,FBgn0033778,FBgn0028886
GO:0046942	carboxylic acid transport	biological_process	0.0012389	0.29837	9	266	129	12721	FBgn0028886,FBgn0033778,FBgn0051547,FBgn0036984,FBgn0037714,FBgn0260743,FBgn0036816,FBgn0034999,FBgn0035300
GO:0016323	basolateral plasma membrane	cellular_component	0.0012449	0.29837	5	266	54	12721	FBgn0036816,FBgn0033096,FBgn0026061,FBgn0002121,FBgn0033097
GO:0008514	organic anion transmembrane transporter activity	molecular_function	0.0013653	0.31377	10	266	158	12721	FBgn0038752,FBgn0037714,FBgn0010549,FBgn0035300,FBgn0260743,FBgn0036816,FBgn0028886,FBgn0033778,FBgn0051547,FBgn0036984
GO:0005342	organic acid transmembrane transporter activity	molecular_function	0.0013862	0.31377	8	266	107	12721	FBgn0037714,FBgn0035300,FBgn0260743,FBgn0036816,FBgn0036984,FBgn0051547,FBgn0028886,FBgn0033778
GO:0046943	carboxylic acid transmembrane transporter activity	molecular_function	0.0013862	0.31377	8	266	107	12721	FBgn0035300,FBgn0036816,FBgn0260743,FBgn0037714,FBgn0051547,FBgn0036984,FBgn0033778,FBgn0028886
GO:0006012	galactose metabolic process	biological_process	0.0014623	0.32497	3	266	10	12721	FBgn0035679,FBgn0043783,FBgn0001089
GO:0015294	solute:cation symporter activity	molecular_function	0.001556	0.33962	6	266	66	12721	FBgn0053282,FBgn0037386,FBgn0028886,FBgn0034247,FBgn0051547,FBgn0260743
GO:0009636	response to toxic substance	biological_process	0.0016784	0.3576	8	266	102	12721	FBgn0010043,FBgn0025454,FBgn0035695,FBgn0033096,FBgn0010241,FBgn0033521,FBgn0000473,FBgn0033097
GO:0016758	transferase activity, transferring hexosyl groups	molecular_function	0.0017049	0.3576	10	266	154	12721	FBgn0034605,FBgn0039596,FBgn0040261,FBgn0027073,FBgn0040252,FBgn0040253,FBgn0032684,FBgn0027538,FBgn0026755,FBgn0040256
GO:0042578	phosphoric ester hydrolase activity	molecular_function	0.0017261	0.3576	12	266	219	12721	FBgn0259171,FBgn0037166,FBgn0039768,FBgn0034225,FBgn0036876,FBgn0037786,FBgn0044328,FBgn0039769,FBgn0032820,FBgn0026061,FBgn0037341,FBgn0050104
GO:0044281	small molecule metabolic process	biological_process	0.0017659	0.35806	38	266	1115	12721	FBgn0033543,FBgn0051075,FBgn0035348,FBgn0034629,FBgn0043783,FBgn0039053,FBgn0013307,FBgn0032820,FBgn0004057,FBgn0032067,FBgn0034225,FBgn0039768,FBgn0259171,FBgn0011205,FBgn0034628,FBgn0035679,FBgn0030597,FBgn0031703,FBgn0037788,FBgn0038733,FBgn0034999,FBgn0034552,FBgn0031682,FBgn0039809,FBgn0032945,FBgn0001128,FBgn0001145,FBgn0036927,FBgn0017558,FBgn0050104,FBgn0030593,FBgn0039769,FBgn0029155,FBg…
GO:1903825	organic acid transmembrane transport	biological_process	0.0017923	0.35806	6	266	64	12721	FBgn0028886,FBgn0260743,FBgn0036984,FBgn0051547,FBgn0036816,FBgn0035300
GO:0006865	amino acid transport	biological_process	0.0018321	0.35806	6	266	67	12721	FBgn0033778,FBgn0028886,FBgn0260743,FBgn0051547,FBgn0036984,FBgn0035300
GO:0009056	catabolic process	biological_process	0.001846	0.35806	38	266	1141	12721	FBgn0025454,FBgn0051414,FBgn0028978,FBgn0004425,FBgn0025837,FBgn0039593,FBgn0032981,FBgn0029856,FBgn0001128,FBgn0036927,FBgn0001145,FBgn0050104,FBgn0039769,FBgn0039476,FBgn0004428,FBgn0033999,FBgn0052473,FBgn0033873,FBgn0032945,FBgn0051148,FBgn0039472,FBgn0086558,FBgn0039474,FBgn0033521,FBgn0039768,FBgn0034225,FBgn0261808,FBgn0259171,FBgn0035679,FBgn0034628,FBgn0043783,FBgn0032780,FBgn0034629,FBg…
GO:0016857	racemase and epimerase activity, acting on carbohydrates and derivatives	molecular_function	0.0018748	0.35806	3	266	11	12721	FBgn0028540,FBgn0043783,FBgn0035679
GO:0006678	glucosylceramide metabolic process	biological_process	0.001936	0.36237	2	266	4	12721	FBgn0051414,FBgn0051148
GO:0043648	dicarboxylic acid metabolic process	biological_process	0.0019567	0.36237	5	266	42	12721	FBgn0001145,FBgn0036927,FBgn0025837,FBgn0029155,FBgn0032945
GO:0055088	lipid homeostasis	biological_process	0.0020409	0.36831	6	266	71	12721	FBgn0011205,FBgn0053126,FBgn0034628,FBgn0034629,FBgn0034999,FBgn0015721
GO:0070328	triglyceride homeostasis	biological_process	0.0020758	0.36831	4	266	29	12721	FBgn0015721,FBgn0034999,FBgn0053126,FBgn0011205
GO:0019835	cytolysis	biological_process	0.0020905	0.36831	3	266	11	12721	FBgn0004427,FBgn0004428,FBgn0004425
GO:0016757	transferase activity, transferring glycosyl groups	molecular_function	0.0021093	0.36831	11	266	183	12721	FBgn0039596,FBgn0027073,FBgn0040261,FBgn0034605,FBgn0040256,FBgn0026755,FBgn0027538,FBgn0040253,FBgn0032684,FBgn0040252,FBgn0035348
GO:0015293	symporter activity	molecular_function	0.0021422	0.3688	6	266	71	12721	FBgn0037386,FBgn0053282,FBgn0028886,FBgn0051547,FBgn0260743,FBgn0034247
GO:0009308	amine metabolic process	biological_process	0.0023259	0.38686	5	266	44	12721	FBgn0039768,FBgn0036927,FBgn0033778,FBgn0039769,FBgn0013307
GO:0044106	cellular amine metabolic process	biological_process	0.0023259	0.38686	5	266	44	12721	FBgn0013307,FBgn0033778,FBgn0039769,FBgn0036927,FBgn0039768
GO:0031224	intrinsic component of membrane	cellular_component	0.0023506	0.38686	86	266	3222	12721	FBgn0038481,FBgn0038462,FBgn0026755,FBgn0035300,FBgn0026061,FBgn0030350,FBgn0035282,FBgn0051547,FBgn0040363,FBgn0260657,FBgn0027073,FBgn0038840,FBgn0050285,FBgn0040252,FBgn0010549,FBgn0035244,FBgn0053282,FBgn0002939,FBgn0036984,FBgn0085434,FBgn0037807,FBgn0030597,FBgn0010241,FBgn0036101,FBgn0038752,FBgn0051741,FBgn0051810,FBgn0034552,FBgn0053012,FBgn0035805,FBgn0034439,FBgn0004573,FBgn0050104,FBg…
GO:0006685	sphingomyelin catabolic process	biological_process	0.0023738	0.38686	2	266	4	12721	FBgn0039768,FBgn0039769
GO:0055090	acylglycerol homeostasis	biological_process	0.002429	0.39066	4	266	30	12721	FBgn0034999,FBgn0015721,FBgn0053126,FBgn0011205
GO:0071578	zinc II ion transmembrane import	biological_process	0.0025221	0.40036	2	266	4	12721	FBgn0033097,FBgn0033096
GO:0008081	phosphoric diester hydrolase activity	molecular_function	0.0025847	0.40483	4	266	32	12721	FBgn0044328,FBgn0039769,FBgn0259171,FBgn0039768
GO:0004767	sphingomyelin phosphodiesterase activity	molecular_function	0.0026165	0.40483	2	266	4	12721	FBgn0039769,FBgn0039768
GO:0016877	ligase activity, forming carbon-sulfur bonds	molecular_function	0.0027207	0.41569	5	266	44	12721	FBgn0031703,FBgn0033733,FBgn0034552,FBgn0034999,FBgn0038733
GO:0003333	amino acid transmembrane transport	biological_process	0.0027784	0.41926	5	266	50	12721	FBgn0028886,FBgn0035300,FBgn0051547,FBgn0260743,FBgn0036984
GO:0016998	cell wall macromolecule catabolic process	biological_process	0.0028527	0.42523	3	266	13	12721	FBgn0004427,FBgn0004428,FBgn0004425
GO:0016021	integral component of membrane	cellular_component	0.0029491	0.42802	85	266	3197	12721	FBgn0035131,FBgn0028886,FBgn0040261,FBgn0038136,FBgn0031636,FBgn0026592,FBgn0034141,FBgn0260743,FBgn0035358,FBgn0062412,FBgn0034247,FBgn0004797,FBgn0001085,FBgn0038415,FBgn0031800,FBgn0050106,FBgn0040253,FBgn0037386,FBgn0050047,FBgn0037341,FBgn0026566,FBgn0052641,FBgn0050340,FBgn0052473,FBgn0037714,FBgn0040256,FBgn0263780,FBgn0034999,FBgn0036816,FBgn0030421,FBgn0033097,FBgn0050381,FBgn0033096,FBg…
GO:0043190	ATP-binding cassette (ABC) transporter complex	cellular_component	0.0029894	0.42802	2	266	7	12721	FBgn0010241,FBgn0035695
GO:0015711	organic anion transport	biological_process	0.0030009	0.42802	11	266	206	12721	FBgn0036984,FBgn0051547,FBgn0028886,FBgn0033778,FBgn0036816,FBgn0260743,FBgn0035300,FBgn0034999,FBgn0037714,FBgn0010549,FBgn0038752
GO:0050662	coenzyme binding	molecular_function	0.0030115	0.42802	9	266	139	12721	FBgn0029155,FBgn0030593,FBgn0030597,FBgn0001128,FBgn0034629,FBgn0033769,FBgn0034628,FBgn0004057,FBgn0033543
GO:0044723	single-organism carbohydrate metabolic process	biological_process	0.0032461	0.45205	18	266	451	12721	FBgn0002571,FBgn0043783,FBgn0017558,FBgn0002569,FBgn0029155,FBgn0032820,FBgn0034141,FBgn0033296,FBgn0039596,FBgn0032068,FBgn0033294,FBgn0015550,FBgn0032067,FBgn0004057,FBgn0001089,FBgn0033297,FBgn0035679,FBgn0002570
GO:0016486	peptide hormone processing	biological_process	0.0032545	0.45205	2	266	6	12721	FBgn0038136,FBgn0052473
GO:0044036	cell wall macromolecule metabolic process	biological_process	0.0035314	0.47742	3	266	15	12721	FBgn0004428,FBgn0004427,FBgn0004425
GO:0071554	cell wall organization or biogenesis	biological_process	0.0035314	0.47742	3	266	15	12721	FBgn0004427,FBgn0004428,FBgn0004425
GO:0020037	heme binding	molecular_function	0.0035544	0.47742	9	266	136	12721	FBgn0025454,FBgn0015037,FBgn0038095,FBgn0000473,FBgn0036575,FBgn0015033,FBgn0033292,FBgn0030615,FBgn0033302
GO:0046906	tetrapyrrole binding	molecular_function	0.0036697	0.48756	9	266	137	12721	FBgn0015037,FBgn0025454,FBgn0036575,FBgn0000473,FBgn0038095,FBgn0033292,FBgn0015033,FBgn0030615,FBgn0033302
GO:0006684	sphingomyelin metabolic process	biological_process	0.0038488	0.50585	2	266	5	12721	FBgn0039768,FBgn0039769
GO:0008152	metabolic process	biological_process	0.0040113	0.51772	158	266	6608	12721	FBgn0003356,FBgn0033113,FBgn0038733,FBgn0037976,FBgn0086558,FBgn0011666,FBgn0031661,FBgn0035244,FBgn0261808,FBgn0032067,FBgn0004057,FBgn0040252,FBgn0011205,FBgn0039053,FBgn0035484,FBgn0034629,FBgn0026061,FBgn0013307,FBgn0063493,FBgn0026755,FBgn0037786,FBgn0036563,FBgn0000473,FBgn0033778,FBgn0034605,FBgn0033294,FBgn0037166,FBgn0050104,FBgn0017558,FBgn0035476,FBgn0035194,FBgn0035677,FBgn0034552,FBg…
GO:0016854	racemase and epimerase activity	molecular_function	0.0040238	0.51772	3	266	14	12721	FBgn0043783,FBgn0028540,FBgn0035679
GO:0004497	monooxygenase activity	molecular_function	0.0040768	0.51907	8	266	112	12721	FBgn0033292,FBgn0015033,FBgn0033302,FBgn0030615,FBgn0015037,FBgn0025454,FBgn0000473,FBgn0038095
GO:0044425	membrane part	cellular_component	0.004321	0.54449	95	266	3710	12721	FBgn0034247,FBgn0062412,FBgn0035358,FBgn0001085,FBgn0038415,FBgn0031800,FBgn0040253,FBgn0050106,FBgn0004797,FBgn0040261,FBgn0038136,FBgn0035131,FBgn0038095,FBgn0028886,FBgn0026592,FBgn0034141,FBgn0260743,FBgn0031636,FBgn0050381,FBgn0033096,FBgn0027565,FBgn0025454,FBgn0035695,FBgn0033097,FBgn0033720,FBgn0034067,FBgn0032684,FBgn0025837,FBgn0035518,FBgn0033234,FBgn0040805,FBgn0259236,FBgn0260874,FBg…
GO:1901575	organic substance catabolic process	biological_process	0.0043869	0.54716	33	266	995	12721	FBgn0051414,FBgn0028978,FBgn0029856,FBgn0032981,FBgn0025837,FBgn0039593,FBgn0050104,FBgn0001145,FBgn0036927,FBgn0001128,FBgn0039769,FBgn0039476,FBgn0033999,FBgn0032945,FBgn0033873,FBgn0052473,FBgn0039472,FBgn0051148,FBgn0039474,FBgn0086558,FBgn0261808,FBgn0039768,FBgn0034225,FBgn0034628,FBgn0035679,FBgn0259171,FBgn0038136,FBgn0034629,FBgn0032612,FBgn0032780,FBgn0043783,FBgn0032888,FBgn0261575
GO:0046477	glycosylceramide catabolic process	biological_process	0.0044938	0.55482	2	266	5	12721	FBgn0051148,FBgn0051414
GO:0008610	lipid biosynthetic process	biological_process	0.0049578	0.60599	12	266	235	12721	FBgn0050381,FBgn0031703,FBgn0038733,FBgn0039769,FBgn0027538,FBgn0034141,FBgn0033733,FBgn0030421,FBgn0034552,FBgn0034999,FBgn0039768,FBgn0004797
GO:0044282	small molecule catabolic process	biological_process	0.0051195	0.61956	9	266	145	12721	FBgn0039768,FBgn0035679,FBgn0032945,FBgn0034628,FBgn0043783,FBgn0001145,FBgn0036927,FBgn0034629,FBgn0039769
GO:0050886	endocrine process	biological_process	0.0052182	0.62382	2	266	7	12721	FBgn0052473,FBgn0038136
GO:0008509	anion transmembrane transporter activity	molecular_function	0.0052684	0.62382	10	266	195	12721	FBgn0038752,FBgn0010549,FBgn0037714,FBgn0035300,FBgn0036816,FBgn0260743,FBgn0028886,FBgn0033778,FBgn0051547,FBgn0036984
GO:0042592	homeostatic process	biological_process	0.00544	0.62382	18	266	496	12721	FBgn0034628,FBgn0011205,FBgn0035244,FBgn0028978,FBgn0033521,FBgn0051414,FBgn0062412,FBgn0053126,FBgn0015721,FBgn0033096,FBgn0051148,FBgn0037936,FBgn0034999,FBgn0030350,FBgn0029155,FBgn0000120,FBgn0034629,FBgn0051547
GO:0097254	renal tubular secretion	biological_process	0.0054894	0.62382	2	266	8	12721	FBgn0010241,FBgn0035695
GO:0005215	transporter activity	molecular_function	0.0055318	0.62382	29	266	894	12721	FBgn0038752,FBgn0035300,FBgn0034999,FBgn0260743,FBgn0036816,FBgn0037714,FBgn0037386,FBgn0028886,FBgn0051547,FBgn0260874,FBgn0038840,FBgn0042178,FBgn0033234,FBgn0035244,FBgn0038415,FBgn0010549,FBgn0037976,FBgn0062412,FBgn0033097,FBgn0053282,FBgn0033778,FBgn0037807,FBgn0033096,FBgn0085434,FBgn0027565,FBgn0035695,FBgn0036984,FBgn0034247,FBgn0010241
GO:0008344	adult locomotory behavior	biological_process	0.0056032	0.62382	6	266	98	12721	FBgn0051414,FBgn0037976,FBgn0001128,FBgn0027538,FBgn0051148,FBgn0033096
GO:0009166	nucleotide catabolic process	biological_process	0.0056043	0.62382	3	266	19	12721	FBgn0034225,FBgn0050104,FBgn0259171
GO:0052739	phosphatidylserine 1-acylhydrolase activity	molecular_function	0.005614	0.62382	2	266	5	12721	FBgn0039474,FBgn0039476
GO:0052740	1-acyl-2-lysophosphatidylserine acylhydrolase activity	molecular_function	0.005614	0.62382	2	266	5	12721	FBgn0039476,FBgn0039474
GO:0004034	aldose 1-epimerase activity	molecular_function	0.0057583	0.63408	2	266	5	12721	FBgn0035679,FBgn0043783
GO:0006677	glycosylceramide metabolic process	biological_process	0.0058123	0.63432	2	266	6	12721	FBgn0051148,FBgn0051414
GO:0006855	drug transmembrane transport	biological_process	0.0060164	0.65078	2	266	9	12721	FBgn0035695,FBgn0010241
GO:0006644	phospholipid metabolic process	biological_process	0.0061002	0.65406	9	266	161	12721	FBgn0050381,FBgn0001128,FBgn0039769,FBgn0037341,FBgn0044049,FBgn0039768,FBgn0034141,FBgn0030421,FBgn0037166
GO:1901565	organonitrogen compound catabolic process	biological_process	0.0062139	0.66046	12	266	241	12721	FBgn0039769,FBgn0051414,FBgn0038136,FBgn0036927,FBgn0001145,FBgn0051148,FBgn0032945,FBgn0032888,FBgn0025837,FBgn0052473,FBgn0259171,FBgn0039768
GO:0003997	acyl-CoA oxidase activity	molecular_function	0.0063555	0.66581	2	266	6	12721	FBgn0034628,FBgn0034629
GO:0017085	response to insecticide	biological_process	0.0063732	0.66581	3	266	21	12721	FBgn0000473,FBgn0025454,FBgn0010241
GO:0052689	carboxylic ester hydrolase activity	molecular_function	0.0066852	0.69248	7	266	104	12721	FBgn0039476,FBgn0039474,FBgn0015570,FBgn0039472,FBgn0032612,FBgn0026566,FBgn0261393
GO:0015937	coenzyme A biosynthetic process	biological_process	0.0070793	0.71108	2	266	6	12721	FBgn0011205,FBgn0031682
GO:0006848	pyruvate transport	biological_process	0.0070826	0.71108	2	266	6	12721	FBgn0037714,FBgn0036816
GO:0050833	pyruvate transmembrane transporter activity	molecular_function	0.0070826	0.71108	2	266	6	12721	FBgn0036816,FBgn0037714
GO:0003796	lysozyme activity	molecular_function	0.0070974	0.71108	3	266	17	12721	FBgn0004427,FBgn0004428,FBgn0004425
GO:1901292	nucleoside phosphate catabolic process	biological_process	0.0080048	0.7914	3	266	21	12721	FBgn0259171,FBgn0034225,FBgn0050104
GO:0006536	glutamate metabolic process	biological_process	0.0080286	0.7914	3	266	20	12721	FBgn0036927,FBgn0001145,FBgn0025837
GO:0032787	monocarboxylic acid metabolic process	biological_process	0.0081046	0.7925	11	266	216	12721	FBgn0031703,FBgn0036927,FBgn0017558,FBgn0034629,FBgn0038733,FBgn0029155,FBgn0033733,FBgn0051075,FBgn0034552,FBgn0034999,FBgn0034628
GO:0015936	coenzyme A metabolic process	biological_process	0.00848	0.82178	2	266	7	12721	FBgn0011205,FBgn0031682
GO:0046069	cGMP catabolic process	biological_process	0.0085813	0.82178	1	266	1	12721	FBgn0259171
GO:0006576	cellular biogenic amine metabolic process	biological_process	0.0086262	0.82178	4	266	39	12721	FBgn0033778,FBgn0039769,FBgn0013307,FBgn0039768
GO:0015893	drug transport	biological_process	0.008688	0.82178	2	266	10	12721	FBgn0035695,FBgn0010241
GO:0016020	membrane	cellular_component	0.0087402	0.82178	102	266	4157	12721	FBgn0030597,FBgn0010241,FBgn0036984,FBgn0037807,FBgn0085434,FBgn0053282,FBgn0002939,FBgn0010549,FBgn0035244,FBgn0032067,FBgn0040252,FBgn0042178,FBgn0050285,FBgn0038840,FBgn0011205,FBgn0040363,FBgn0260657,FBgn0027073,FBgn0051547,FBgn0030350,FBgn0035282,FBgn0026061,FBgn0033292,FBgn0026755,FBgn0035300,FBgn0038462,FBgn0038481,FBgn0039596,FBgn0015037,FBgn0033778,FBgn0037786,FBgn0034639,FBgn0000473,FBg…
GO:0006749	glutathione metabolic process	biological_process	0.0089135	0.82225	5	266	54	12721	FBgn0063496,FBgn0063493,FBgn0063495,FBgn0010043,FBgn0025837
GO:0006820	anion transport	biological_process	0.0089359	0.82225	12	266	274	12721	FBgn0051547,FBgn0036984,FBgn0033778,FBgn0028886,FBgn0037714,FBgn0010549,FBgn0034999,FBgn0035300,FBgn0036816,FBgn0260743,FBgn0038752,FBgn0033234
GO:0033540	fatty acid beta-oxidation using acyl-CoA oxidase	biological_process	0.008947	0.82225	2	266	7	12721	FBgn0034628,FBgn0034629
GO:0033539	fatty acid beta-oxidation using acyl-CoA dehydrogenase	biological_process	0.0091695	0.82847	2	266	7	12721	FBgn0034628,FBgn0034629
GO:0008253	5'-nucleotidase activity	molecular_function	0.0091919	0.82847	2	266	7	12721	FBgn0050104,FBgn0034225
GO:0022857	transmembrane transporter activity	molecular_function	0.009218	0.82847	25	266	759	12721	FBgn0028886,FBgn0037386,FBgn0051547,FBgn0038752,FBgn0037714,FBgn0036816,FBgn0260743,FBgn0035300,FBgn0033778,FBgn0033097,FBgn0053282,FBgn0062412,FBgn0010241,FBgn0034247,FBgn0036984,FBgn0035695,FBgn0037807,FBgn0033096,FBgn0085434,FBgn0033234,FBgn0038840,FBgn0260874,FBgn0035244,FBgn0038415,FBgn0010549
GO:0071949	FAD binding	molecular_function	0.0093282	0.83009	3	266	23	12721	FBgn0034629,FBgn0033543,FBgn0034628
GO:0033866	nucleoside bisphosphate biosynthetic process	biological_process	0.0095077	0.83009	2	266	7	12721	FBgn0011205,FBgn0031682
GO:0034030	ribonucleoside bisphosphate biosynthetic process	biological_process	0.0095077	0.83009	2	266	7	12721	FBgn0031682,FBgn0011205
GO:0034033	purine nucleoside bisphosphate biosynthetic process	biological_process	0.0095077	0.83009	2	266	7	12721	FBgn0011205,FBgn0031682
GO:0016411	acylglycerol O-acyltransferase activity	molecular_function	0.0098525	0.84552	2	266	7	12721	FBgn0030421,FBgn0004797
GO:0005504	fatty acid binding	molecular_function	0.010157	0.84552	2	266	8	12721	FBgn0034628,FBgn0034629
GO:0006013	mannose metabolic process	biological_process	0.010206	0.84552	2	266	10	12721	FBgn0032067,FBgn0032068
GO:0007186	G-protein coupled receptor signaling pathway	biological_process	0.010433	0.84552	10	266	237	12721	FBgn0015721,FBgn0000120,FBgn0004573,FBgn0035131,FBgn0035282,FBgn0037976,FBgn0044049,FBgn0001085,FBgn0050106,FBgn0050340
GO:0005773	vacuole	cellular_component	0.010443	0.84552	9	266	175	12721	FBgn0001089,FBgn0039768,FBgn0035300,FBgn0032067,FBgn0033873,FBgn0051148,FBgn0051414,FBgn0039769,FBgn0032068
GO:0005355	glucose transmembrane transporter activity	molecular_function	0.010515	0.84552	3	266	20	12721	FBgn0034247,FBgn0037386,FBgn0053282
GO:0015145	monosaccharide transmembrane transporter activity	molecular_function	0.010515	0.84552	3	266	20	12721	FBgn0037386,FBgn0053282,FBgn0034247
GO:0015149	hexose transmembrane transporter activity	molecular_function	0.010515	0.84552	3	266	20	12721	FBgn0034247,FBgn0053282,FBgn0037386
GO:0015758	glucose transport	biological_process	0.010515	0.84552	3	266	20	12721	FBgn0034247,FBgn0037386,FBgn0053282
GO:0035428	hexose transmembrane transport	biological_process	0.010515	0.84552	3	266	20	12721	FBgn0037386,FBgn0053282,FBgn0034247
GO:0046323	glucose import	biological_process	0.010515	0.84552	3	266	20	12721	FBgn0037386,FBgn0053282,FBgn0034247
GO:1904659	glucose transmembrane transport	biological_process	0.010515	0.84552	3	266	20	12721	FBgn0037386,FBgn0053282,FBgn0034247
GO:0015238	drug transmembrane transporter activity	molecular_function	0.010783	0.84672	2	266	11	12721	FBgn0010241,FBgn0035695
GO:0007192	adenylate cyclase-activating serotonin receptor signaling pathway	biological_process	0.010873	0.84672	1	266	1	12721	FBgn0004573
GO:0016546	male courtship behavior, proboscis-mediated licking	biological_process	0.010873	0.84672	1	266	1	12721	FBgn0004573
GO:0065010	extracellular membrane-bounded organelle	cellular_component	0.010876	0.84672	3	266	22	12721	FBgn0036876,FBgn0033521,FBgn0026061
GO:0070062	extracellular exosome	cellular_component	0.010876	0.84672	3	266	22	12721	FBgn0036876,FBgn0033521,FBgn0026061
GO:0033500	carbohydrate homeostasis	biological_process	0.011016	0.8522	4	266	46	12721	FBgn0028978,FBgn0015721,FBgn0029155,FBgn0053126
GO:0043171	peptide catabolic process	biological_process	0.011204	0.86129	3	266	28	12721	FBgn0038136,FBgn0052473,FBgn0025837
GO:0033499	galactose catabolic process via UDP-galactose	biological_process	0.011478	0.87687	2	266	7	12721	FBgn0035679,FBgn0043783
GO:0009258	10-formyltetrahydrofolate catabolic process	biological_process	0.011938	0.88802	1	266	1	12721	FBgn0032945
GO:0009397	folic acid-containing compound catabolic process	biological_process	0.011938	0.88802	1	266	1	12721	FBgn0032945
GO:0016155	formyltetrahydrofolate dehydrogenase activity	molecular_function	0.011938	0.88802	1	266	1	12721	FBgn0032945
GO:0042560	pteridine-containing compound catabolic process	biological_process	0.011938	0.88802	1	266	1	12721	FBgn0032945
GO:0008645	hexose transport	biological_process	0.01206	0.88802	3	266	21	12721	FBgn0053282,FBgn0037386,FBgn0034247
GO:0015749	monosaccharide transport	biological_process	0.01206	0.88802	3	266	21	12721	FBgn0034247,FBgn0037386,FBgn0053282
GO:0016634	oxidoreductase activity, acting on the CH-CH group of donors, oxygen as acceptor	molecular_function	0.01242	0.909	2	266	8	12721	FBgn0034629,FBgn0034628
GO:0055085	transmembrane transport	biological_process	0.012664	0.91756	27	266	861	12721	FBgn0035695,FBgn0036984,FBgn0033096,FBgn0037807,FBgn0085434,FBgn0010241,FBgn0034247,FBgn0062412,FBgn0033778,FBgn0033097,FBgn0053282,FBgn0035763,FBgn0010549,FBgn0035244,FBgn0038415,FBgn0260874,FBgn0038840,FBgn0033234,FBgn0039296,FBgn0051547,FBgn0028886,FBgn0037386,FBgn0036816,FBgn0260743,FBgn0035300,FBgn0038752,FBgn0031636
GO:0019318	hexose metabolic process	biological_process	0.012687	0.91756	10	266	238	12721	FBgn0032067,FBgn0015550,FBgn0004057,FBgn0001089,FBgn0035679,FBgn0043783,FBgn0017558,FBgn0032068,FBgn0029155,FBgn0032820
GO:0008340	determination of adult lifespan	biological_process	0.013171	0.94371	8	266	165	12721	FBgn0053126,FBgn0030350,FBgn0051414,FBgn0035131,FBgn0051148,FBgn0033096,FBgn0029856,FBgn0036816
GO:0050660	flavin adenine dinucleotide binding	molecular_function	0.013203	0.94371	5	266	68	12721	FBgn0030593,FBgn0034628,FBgn0034629,FBgn0033543,FBgn0030597
GO:0033293	monocarboxylic acid binding	molecular_function	0.013453	0.95601	2	266	10	12721	FBgn0034629,FBgn0034628
GO:0005351	sugar:proton symporter activity	molecular_function	0.013824	0.96957	3	266	22	12721	FBgn0037386,FBgn0053282,FBgn0034247
GO:0005402	cation:sugar symporter activity	molecular_function	0.013824	0.96957	3	266	22	12721	FBgn0034247,FBgn0053282,FBgn0037386
GO:0010888	negative regulation of lipid storage	biological_process	0.014096	0.96957	2	266	11	12721	FBgn0028978,FBgn0004797
GO:0043230	extracellular organelle	cellular_component	0.014106	0.96957	3	266	24	12721	FBgn0033521,FBgn0036876,FBgn0026061
GO:1903561	extracellular vesicle	cellular_component	0.014106	0.96957	3	266	24	12721	FBgn0033521,FBgn0036876,FBgn0026061
GO:0046513	ceramide biosynthetic process	biological_process	0.014187	0.96957	2	266	9	12721	FBgn0039768,FBgn0039769
GO:0090484	drug transporter activity	molecular_function	0.014199	0.96957	2	266	12	12721	FBgn0010241,FBgn0035695
GO:0010259	multicellular organismal aging	biological_process	0.014379	0.97594	8	266	168	12721	FBgn0029856,FBgn0036816,FBgn0035131,FBgn0051414,FBgn0030350,FBgn0053126,FBgn0033096,FBgn0051148
GO:0033865	nucleoside bisphosphate metabolic process	biological_process	0.014612	0.97594	2	266	9	12721	FBgn0011205,FBgn0031682
GO:0033875	ribonucleoside bisphosphate metabolic process	biological_process	0.014612	0.97594	2	266	9	12721	FBgn0011205,FBgn0031682
GO:0034032	purine nucleoside bisphosphate metabolic process	biological_process	0.014612	0.97594	2	266	9	12721	FBgn0031682,FBgn0011205
GO:0009395	phospholipid catabolic process	biological_process	0.014767	0.98099	2	266	10	12721	FBgn0039769,FBgn0039768
GO:0019388	galactose catabolic process	biological_process	0.015016	0.98722	2	266	8	12721	FBgn0043783,FBgn0035679
GO:0005576	extracellular region	cellular_component	0.015028	0.98722	38	266	1198	12721	FBgn0050486,FBgn0004425,FBgn0025837,FBgn0050203,FBgn0053126,FBgn0036563,FBgn0033710,FBgn0067312,FBgn0033873,FBgn0004428,FBgn0033999,FBgn0032535,FBgn0044049,FBgn0020506,FBgn0002121,FBgn0039769,FBgn0052284,FBgn0039476,FBgn0035679,FBgn0053258,FBgn0052024,FBgn0035780,FBgn0039768,FBgn0050488,FBgn0037976,FBgn0033521,FBgn0039474,FBgn0044328,FBgn0035888,FBgn0039472,FBgn0033113,FBgn0032888,FBgn0004427,FBg…
GO:0043649	dicarboxylic acid catabolic process	biological_process	0.015116	0.98722	2	266	9	12721	FBgn0032945,FBgn0001145
GO:0060071	Wnt signaling pathway, planar cell polarity pathway	biological_process	0.015184	0.98722	2	266	15	12721	FBgn0015550,FBgn0001085
GO:0007626	locomotory behavior	biological_process	0.015826	1	8	266	199	12721	FBgn0011205,FBgn0027538,FBgn0261808,FBgn0037976,FBgn0051414,FBgn0051148,FBgn0033096,FBgn0001128
GO:0055076	transition metal ion homeostasis	biological_process	0.015845	1	4	266	45	12721	FBgn0033096,FBgn0037936,FBgn0035244,FBgn0062412
GO:0001518	voltage-gated sodium channel complex	cellular_component	0.015922	1	1	266	2	12721	FBgn0085434
GO:0034706	sodium channel complex	cellular_component	0.015922	1	1	266	2	12721	FBgn0085434
GO:0046680	response to DDT	biological_process	0.01604	1	2	266	9	12721	FBgn0025454,FBgn0000473
GO:0007193	adenylate cyclase-inhibiting G-protein coupled receptor signaling pathway	biological_process	0.016055	1	2	266	16	12721	FBgn0044049,FBgn0004573
GO:0008252	nucleotidase activity	molecular_function	0.016158	1	2	266	9	12721	FBgn0034225,FBgn0050104
GO:0009225	nucleotide-sugar metabolic process	biological_process	0.016268	1	3	266	24	12721	FBgn0027073,FBgn0026755,FBgn0031661
GO:0007568	aging	biological_process	0.016752	1	8	266	173	12721	FBgn0035131,FBgn0051414,FBgn0030350,FBgn0053126,FBgn0051148,FBgn0033096,FBgn0029856,FBgn0036816
GO:0004559	alpha-mannosidase activity	molecular_function	0.016998	1	2	266	14	12721	FBgn0032067,FBgn0032068
GO:0005996	monosaccharide metabolic process	biological_process	0.017151	1	10	266	248	12721	FBgn0001089,FBgn0015550,FBgn0032067,FBgn0004057,FBgn0035679,FBgn0043783,FBgn0017558,FBgn0032820,FBgn0029155,FBgn0032068
GO:0044421	extracellular region part	cellular_component	0.017628	1	28	266	833	12721	FBgn0004427,FBgn0032535,FBgn0033999,FBgn0004428,FBgn0033873,FBgn0032888,FBgn0010403,FBgn0035282,FBgn0039769,FBgn0002121,FBgn0036876,FBgn0026061,FBgn0044049,FBgn0050203,FBgn0039768,FBgn0035780,FBgn0025837,FBgn0004425,FBgn0050486,FBgn0033710,FBgn0067312,FBgn0033113,FBgn0035888,FBgn0044328,FBgn0033521,FBgn0037976,FBgn0053126,FBgn0050488
GO:0007603	phototransduction, visible light	biological_process	0.017938	1	3	266	31	12721	FBgn0002939,FBgn0015721,FBgn0000120
GO:0046915	transition metal ion transmembrane transporter activity	molecular_function	0.01798	1	3	266	27	12721	FBgn0033097,FBgn0062412,FBgn0033096
GO:0010038	response to metal ion	biological_process	0.018404	1	4	266	48	12721	FBgn0025454,FBgn0033096,FBgn0033097,FBgn0062412
GO:0090162	establishment of epithelial cell polarity	biological_process	0.018805	1	2	266	17	12721	FBgn0001085,FBgn0002121
GO:0004364	glutathione transferase activity	molecular_function	0.018899	1	4	266	42	12721	FBgn0010043,FBgn0063493,FBgn0063495,FBgn0063496
GO:0016765	transferase activity, transferring alkyl or aryl (other than methyl) groups	molecular_function	0.018962	1	5	266	64	12721	FBgn0063493,FBgn0063495,FBgn0010043,FBgn0063496,FBgn0028533
GO:0015144	carbohydrate transmembrane transporter activity	molecular_function	0.019505	1	3	266	25	12721	FBgn0053282,FBgn0037386,FBgn0034247
GO:0051119	sugar transmembrane transporter activity	molecular_function	0.019505	1	3	266	25	12721	FBgn0034247,FBgn0037386,FBgn0053282
GO:1901476	carbohydrate transporter activity	molecular_function	0.019505	1	3	266	25	12721	FBgn0034247,FBgn0037386,FBgn0053282
GO:0015923	mannosidase activity	molecular_function	0.019601	1	2	266	15	12721	FBgn0032068,FBgn0032067
GO:0019752	carboxylic acid metabolic process	biological_process	0.020238	1	17	266	450	12721	FBgn0032945,FBgn0033543,FBgn0034552,FBgn0034999,FBgn0051075,FBgn0029155,FBgn0013307,FBgn0039053,FBgn0017558,FBgn0036927,FBgn0034629,FBgn0001145,FBgn0034628,FBgn0025837,FBgn0033733,FBgn0038733,FBgn0031703
GO:0008195	phosphatidate phosphatase activity	molecular_function	0.020354	1	2	266	10	12721	FBgn0037166,FBgn0037341
GO:0098533	ATPase dependent transmembrane transport complex	cellular_component	0.02059	1	2	266	14	12721	FBgn0035695,FBgn0010241
GO:0019226	transmission of nerve impulse	biological_process	0.020747	1	2	266	15	12721	FBgn0085434,FBgn0260874
GO:0035637	multicellular organismal signaling	biological_process	0.020747	1	2	266	15	12721	FBgn0085434,FBgn0260874
GO:0016543	male courtship behavior, orientation prior to leg tapping and wing vibration	biological_process	0.020832	1	1	266	2	12721	FBgn0004573
GO:0006631	fatty acid metabolic process	biological_process	0.020916	1	7	266	126	12721	FBgn0038733,FBgn0034628,FBgn0034999,FBgn0034552,FBgn0033733,FBgn0034629,FBgn0031703
GO:0007602	phototransduction	biological_process	0.02106	1	4	266	56	12721	FBgn0000120,FBgn0015721,FBgn0002939,FBgn0037166
GO:0004740	pyruvate dehydrogenase (acetyl-transferring) kinase activity	molecular_function	0.02121	1	1	266	1	12721	FBgn0017558
GO:0044248	cellular catabolic process	biological_process	0.021325	1	28	266	930	12721	FBgn0086558,FBgn0051414,FBgn0033521,FBgn0051148,FBgn0025454,FBgn0004425,FBgn0259171,FBgn0039593,FBgn0025837,FBgn0029856,FBgn0034628,FBgn0039768,FBgn0034225,FBgn0028978,FBgn0261808,FBgn0039769,FBgn0032780,FBgn0036927,FBgn0001145,FBgn0034629,FBgn0038136,FBgn0050104,FBgn0052473,FBgn0033873,FBgn0032888,FBgn0032945,FBgn0004428,FBgn0004427
GO:0016614	oxidoreductase activity, acting on CH-OH group of donors	molecular_function	0.021456	1	6	266	101	12721	FBgn0030597,FBgn0001128,FBgn0004057,FBgn0035476,FBgn0029155,FBgn0030593
GO:0009309	amine biosynthetic process	biological_process	0.021517	1	2	266	11	12721	FBgn0033778,FBgn0013307
GO:0042401	cellular biogenic amine biosynthetic process	biological_process	0.021517	1	2	266	11	12721	FBgn0013307,FBgn0033778
GO:0000293	ferric-chelate reductase activity	molecular_function	0.021656	1	1	266	1	12721	FBgn0034067
GO:0008511	sodium:potassium:chloride symporter activity	molecular_function	0.022404	1	1	266	2	12721	FBgn0051547
GO:0015378	sodium:chloride symporter activity	molecular_function	0.022404	1	1	266	2	12721	FBgn0051547
GO:1990267	response to transition metal nanoparticle	biological_process	0.022505	1	3	266	27	12721	FBgn0033096,FBgn0025454,FBgn0033097
GO:0015295	solute:proton symporter activity	molecular_function	0.022677	1	3	266	27	12721	FBgn0034247,FBgn0037386,FBgn0053282
GO:0015075	ion transmembrane transporter activity	molecular_function	0.022738	1	19	266	585	12721	FBgn0033097,FBgn0053282,FBgn0033778,FBgn0062412,FBgn0034247,FBgn0033096,FBgn0085434,FBgn0036984,FBgn0038840,FBgn0260874,FBgn0010549,FBgn0037386,FBgn0028886,FBgn0051547,FBgn0038752,FBgn0037714,FBgn0035300,FBgn0260743,FBgn0036816
GO:0047938	glucose-6-phosphate 1-epimerase activity	molecular_function	0.023102	1	1	266	1	12721	FBgn0028540
GO:0047875	ecdysone oxidase activity	molecular_function	0.023379	1	1	266	1	12721	FBgn0030597
GO:0001761	beta-alanine transmembrane transporter activity	molecular_function	0.023774	1	1	266	1	12721	FBgn0033778
GO:0001762	beta-alanine transport	biological_process	0.023774	1	1	266	1	12721	FBgn0033778
GO:0045824	negative regulation of innate immune response	biological_process	0.023809	1	3	266	32	12721	FBgn0004427,FBgn0034647,FBgn0004428
GO:0006633	fatty acid biosynthetic process	biological_process	0.023886	1	5	266	74	12721	FBgn0031703,FBgn0034552,FBgn0034999,FBgn0033733,FBgn0038733
GO:0004168	dolichol kinase activity	molecular_function	0.02394	1	1	266	1	12721	FBgn0034141
GO:0043048	dolichyl monophosphate biosynthetic process	biological_process	0.02394	1	1	266	1	12721	FBgn0034141
GO:0004446	inositol-hexakisphosphate phosphatase activity	molecular_function	0.024025	1	1	266	1	12721	FBgn0026061
GO:0052826	inositol hexakisphosphate 2-phosphatase activity	molecular_function	0.024025	1	1	266	1	12721	FBgn0026061
GO:0000820	regulation of glutamine family amino acid metabolic process	biological_process	0.024053	1	1	266	1	12721	FBgn0036927
GO:0003867	4-aminobutyrate transaminase activity	molecular_function	0.024053	1	1	266	1	12721	FBgn0036927
GO:0006521	regulation of cellular amino acid metabolic process	biological_process	0.024053	1	1	266	1	12721	FBgn0036927
GO:0034386	4-aminobutyrate:2-oxoglutarate transaminase activity	molecular_function	0.024053	1	1	266	1	12721	FBgn0036927
GO:2000211	regulation of glutamate metabolic process	biological_process	0.024053	1	1	266	1	12721	FBgn0036927
GO:0034219	carbohydrate transmembrane transport	biological_process	0.024138	1	3	266	27	12721	FBgn0034247,FBgn0053282,FBgn0037386
GO:0070330	aromatase activity	molecular_function	0.024432	1	1	266	1	12721	FBgn0000473
GO:1902176	negative regulation of oxidative stress-induced intrinsic apoptotic signaling pathway	biological_process	0.024521	1	1	266	1	12721	FBgn0039809
GO:0043133	hindgut contraction	biological_process	0.024535	1	1	266	1	12721	FBgn0037976
GO:0043134	regulation of hindgut contraction	biological_process	0.024535	1	1	266	1	12721	FBgn0037976
GO:0060450	positive regulation of hindgut contraction	biological_process	0.024535	1	1	266	1	12721	FBgn0037976
GO:0060456	positive regulation of digestive system process	biological_process	0.024535	1	1	266	1	12721	FBgn0037976
GO:0071861	tachykinin receptor binding	molecular_function	0.024535	1	1	266	1	12721	FBgn0037976
GO:0008446	GDP-mannose 4,6-dehydratase activity	molecular_function	0.024558	1	1	266	1	12721	FBgn0031661
GO:0046866	tetraterpenoid transport	biological_process	0.024579	1	1	266	1	12721	FBgn0002939
GO:0046867	carotenoid transport	biological_process	0.024579	1	1	266	1	12721	FBgn0002939
GO:0005985	sucrose metabolic process	biological_process	0.024659	1	1	266	1	12721	FBgn0032820
GO:0005986	sucrose biosynthetic process	biological_process	0.024659	1	1	266	1	12721	FBgn0032820
GO:0042132	fructose 1,6-bisphosphate 1-phosphatase activity	molecular_function	0.024659	1	1	266	1	12721	FBgn0032820
GO:1902296	DNA strand elongation involved in cell cycle DNA replication	biological_process	0.024659	1	1	266	1	12721	FBgn0035194
GO:1902319	DNA strand elongation involved in nuclear cell cycle DNA replication	biological_process	0.024659	1	1	266	1	12721	FBgn0035194
GO:1902983	DNA strand elongation involved in mitotic DNA replication	biological_process	0.024659	1	1	266	1	12721	FBgn0035194
GO:0019186	acyl-CoA N-acyltransferase activity	molecular_function	0.024659	1	1	266	1	12721	FBgn0031791
GO:0006011	UDP-glucose metabolic process	biological_process	0.024783	1	2	266	11	12721	FBgn0027073,FBgn0026755
GO:0019320	hexose catabolic process	biological_process	0.025237	1	2	266	11	12721	FBgn0043783,FBgn0035679
GO:0005777	peroxisome	cellular_component	0.025582	1	6	266	104	12721	FBgn0034629,FBgn0033543,FBgn0085371,FBgn0031703,FBgn0040805,FBgn0034628
GO:0042579	microbody	cellular_component	0.025582	1	6	266	104	12721	FBgn0034629,FBgn0033543,FBgn0031703,FBgn0085371,FBgn0040805,FBgn0034628
GO:0030149	sphingolipid catabolic process	biological_process	0.025794	1	5	266	70	12721	FBgn0039768,FBgn0051148,FBgn0032888,FBgn0051414,FBgn0039769
GO:0046466	membrane lipid catabolic process	biological_process	0.025794	1	5	266	70	12721	FBgn0032888,FBgn0039769,FBgn0051414,FBgn0051148,FBgn0039768
GO:0097164	ammonium ion metabolic process	biological_process	0.025879	1	4	266	54	12721	FBgn0039768,FBgn0039769,FBgn0033778,FBgn0013307
GO:0035293	chitin-based larval cuticle pattern formation	biological_process	0.027189	1	2	266	19	12721	FBgn0002121,FBgn0001085
GO:0004860	protein kinase inhibitor activity	molecular_function	0.02791	1	2	266	15	12721	FBgn0002121,FBgn0028978
GO:0019210	kinase inhibitor activity	molecular_function	0.02791	1	2	266	15	12721	FBgn0002121,FBgn0028978
GO:0055065	metal ion homeostasis	biological_process	0.028018	1	6	266	120	12721	FBgn0051547,FBgn0037936,FBgn0033096,FBgn0035244,FBgn0062412,FBgn0030350
GO:0005506	iron ion binding	molecular_function	0.028204	1	8	266	159	12721	FBgn0000473,FBgn0038095,FBgn0025454,FBgn0015037,FBgn0033302,FBgn0030615,FBgn0033292,FBgn0015033
GO:0043436	oxoacid metabolic process	biological_process	0.029389	1	17	266	473	12721	FBgn0034629,FBgn0001145,FBgn0036927,FBgn0017558,FBgn0039053,FBgn0013307,FBgn0029155,FBgn0033543,FBgn0034552,FBgn0051075,FBgn0034999,FBgn0032945,FBgn0031703,FBgn0038733,FBgn0033733,FBgn0034628,FBgn0025837
GO:0016491	oxidoreductase activity	molecular_function	0.029741	1	22	266	631	12721	FBgn0038095,FBgn0035476,FBgn0029155,FBgn0030593,FBgn0001128,FBgn0034629,FBgn0030615,FBgn0032945,FBgn0033292,FBgn0051075,FBgn0033543,FBgn0000473,FBgn0033521,FBgn0030597,FBgn0025454,FBgn0015037,FBgn0034628,FBgn0033302,FBgn0085371,FBgn0015033,FBgn0034067,FBgn0004057
GO:0009583	detection of light stimulus	biological_process	0.029943	1	4	266	63	12721	FBgn0000120,FBgn0015721,FBgn0002939,FBgn0037166
GO:0003993	acid phosphatase activity	molecular_function	0.030751	1	2	266	13	12721	FBgn0036876,FBgn0026061
GO:0010312	detoxification of zinc ion	biological_process	0.030958	1	2	266	12	12721	FBgn0033097,FBgn0033096
GO:1990359	stress response to zinc ion	biological_process	0.030958	1	2	266	12	12721	FBgn0033096,FBgn0033097
GO:0010771	negative regulation of cell morphogenesis involved in differentiation	biological_process	0.030987	1	2	266	20	12721	FBgn0026592,FBgn0015550
GO:0006082	organic acid metabolic process	biological_process	0.030996	1	17	266	476	12721	FBgn0038733,FBgn0031703,FBgn0025837,FBgn0034628,FBgn0033733,FBgn0013307,FBgn0029155,FBgn0001145,FBgn0034629,FBgn0036927,FBgn0017558,FBgn0039053,FBgn0032945,FBgn0034999,FBgn0051075,FBgn0034552,FBgn0033543
GO:0035567	non-canonical Wnt signaling pathway	biological_process	0.032405	1	2	266	22	12721	FBgn0015550,FBgn0001085
GO:0019236	response to pheromone	biological_process	0.032711	1	3	266	29	12721	FBgn0032888,FBgn0037976,FBgn0067312
GO:0031362	anchored component of external side of plasma membrane	cellular_component	0.033041	1	1	266	2	12721	FBgn0026061
GO:0006672	ceramide metabolic process	biological_process	0.033204	1	5	266	75	12721	FBgn0051414,FBgn0039769,FBgn0032888,FBgn0051148,FBgn0039768
GO:0046864	isoprenoid transport	biological_process	0.03328	1	1	266	2	12721	FBgn0002939
GO:0046865	terpenoid transport	biological_process	0.03328	1	1	266	2	12721	FBgn0002939
GO:0016059	deactivation of rhodopsin mediated signaling	biological_process	0.033514	1	2	266	17	12721	FBgn0015721,FBgn0000120
GO:0032878	regulation of establishment or maintenance of cell polarity	biological_process	0.033541	1	1	266	3	12721	FBgn0002121
GO:0072330	monocarboxylic acid biosynthetic process	biological_process	0.034049	1	5	266	81	12721	FBgn0031703,FBgn0033733,FBgn0034999,FBgn0034552,FBgn0038733
GO:0045987	positive regulation of smooth muscle contraction	biological_process	0.034199	1	1	266	2	12721	FBgn0037976
GO:0045159	myosin II binding	molecular_function	0.034286	1	1	266	3	12721	FBgn0002121
GO:0042593	glucose homeostasis	biological_process	0.034337	1	3	266	38	12721	FBgn0029155,FBgn0015721,FBgn0028978
GO:0005248	voltage-gated sodium channel activity	molecular_function	0.034456	1	1	266	4	12721	FBgn0085434
GO:0010883	regulation of lipid storage	biological_process	0.034841	1	3	266	40	12721	FBgn0028978,FBgn0036816,FBgn0004797
GO:0000132	establishment of mitotic spindle orientation	biological_process	0.034951	1	2	266	20	12721	FBgn0002121,FBgn0036059
GO:0030170	pyridoxal phosphate binding	molecular_function	0.035231	1	3	266	33	12721	FBgn0036927,FBgn0030478,FBgn0037186
GO:1901475	pyruvate transmembrane transport	biological_process	0.035586	1	1	266	2	12721	FBgn0036816
GO:0044242	cellular lipid catabolic process	biological_process	0.035784	1	7	266	137	12721	FBgn0039768,FBgn0051148,FBgn0034629,FBgn0051414,FBgn0039769,FBgn0034628,FBgn0032888
GO:0006517	protein deglycosylation	biological_process	0.03587	1	2	266	17	12721	FBgn0032068,FBgn0032067
GO:0009109	coenzyme catabolic process	biological_process	0.036303	1	1	266	2	12721	FBgn0032945
GO:0016053	organic acid biosynthetic process	biological_process	0.036379	1	7	266	139	12721	FBgn0025837,FBgn0038733,FBgn0031703,FBgn0034552,FBgn0034999,FBgn0033733,FBgn0001145
GO:0046394	carboxylic acid biosynthetic process	biological_process	0.036379	1	7	266	139	12721	FBgn0001145,FBgn0033733,FBgn0034999,FBgn0034552,FBgn0031703,FBgn0038733,FBgn0025837
GO:0022400	regulation of rhodopsin mediated signaling pathway	biological_process	0.036402	1	2	266	18	12721	FBgn0015721,FBgn0000120
GO:0016791	phosphatase activity	molecular_function	0.036414	1	8	266	183	12721	FBgn0026061,FBgn0037341,FBgn0037786,FBgn0032820,FBgn0036876,FBgn0050104,FBgn0037166,FBgn0034225
GO:0015291	secondary active transmembrane transporter activity	molecular_function	0.036547	1	6	266	126	12721	FBgn0260743,FBgn0051547,FBgn0034247,FBgn0037386,FBgn0053282,FBgn0028886
GO:0016705	oxidoreductase activity, acting on paired donors, with incorporation or reduction of molecular oxygen	molecular_function	0.037507	1	8	266	168	12721	FBgn0015037,FBgn0025454,FBgn0000473,FBgn0038095,FBgn0033292,FBgn0015033,FBgn0033302,FBgn0030615
GO:0031386	protein tag	molecular_function	0.037797	1	2	266	13	12721	FBgn0029856,FBgn0086558
GO:0030388	fructose 1,6-bisphosphate metabolic process	biological_process	0.038189	1	1	266	2	12721	FBgn0032820
GO:0006811	ion transport	biological_process	0.038469	1	22	266	737	12721	FBgn0038752,FBgn0035300,FBgn0034999,FBgn0260743,FBgn0036816,FBgn0037714,FBgn0037386,FBgn0028886,FBgn0030350,FBgn0051547,FBgn0260874,FBgn0038840,FBgn0033234,FBgn0010549,FBgn0062412,FBgn0053282,FBgn0033097,FBgn0033778,FBgn0033096,FBgn0085434,FBgn0036984,FBgn0034247
GO:0042439	ethanolamine-containing compound metabolic process	biological_process	0.038746	1	2	266	17	12721	FBgn0039768,FBgn0039769
GO:0031348	negative regulation of defense response	biological_process	0.03899	1	3	266	40	12721	FBgn0004428,FBgn0034647,FBgn0004427
GO:0022892	substrate-specific transporter activity	molecular_function	0.039034	1	22	266	745	12721	FBgn0034247,FBgn0085434,FBgn0033096,FBgn0036984,FBgn0027565,FBgn0053282,FBgn0033097,FBgn0033778,FBgn0062412,FBgn0010549,FBgn0260874,FBgn0038840,FBgn0042178,FBgn0051547,FBgn0037386,FBgn0028886,FBgn0037714,FBgn0034999,FBgn0035300,FBgn0260743,FBgn0036816,FBgn0038752
GO:0097501	stress response to metal ion	biological_process	0.039269	1	2	266	14	12721	FBgn0033097,FBgn0033096
GO:0008483	transaminase activity	molecular_function	0.039616	1	2	266	14	12721	FBgn0037186,FBgn0036927
GO:0016769	transferase activity, transferring nitrogenous groups	molecular_function	0.039616	1	2	266	14	12721	FBgn0037186,FBgn0036927
GO:0016620	oxidoreductase activity, acting on the aldehyde or oxo group of donors, NAD or NADP as acceptor	molecular_function	0.039731	1	3	266	35	12721	FBgn0032945,FBgn0085371,FBgn0051075
GO:0003995	acyl-CoA dehydrogenase activity	molecular_function	0.039809	1	2	266	14	12721	FBgn0034628,FBgn0034629
GO:0008643	carbohydrate transport	biological_process	0.040076	1	3	266	34	12721	FBgn0053282,FBgn0037386,FBgn0034247
GO:0019637	organophosphate metabolic process	biological_process	0.040118	1	17	266	510	12721	FBgn0037341,FBgn0044049,FBgn0032820,FBgn0039769,FBgn0001128,FBgn0050104,FBgn0039809,FBgn0030421,FBgn0034141,FBgn0031682,FBgn0050381,FBgn0259171,FBgn0011205,FBgn0037166,FBgn0004057,FBgn0039768,FBgn0034225
GO:2000095	regulation of Wnt signaling pathway, planar cell polarity pathway	biological_process	0.040197	1	1	266	3	12721	FBgn0015550
GO:0005789	endoplasmic reticulum membrane	cellular_component	0.040222	1	13	266	339	12721	FBgn0015033,FBgn0033292,FBgn0034141,FBgn0033302,FBgn0030615,FBgn0038462,FBgn0004797,FBgn0025454,FBgn0015037,FBgn0050381,FBgn0030350,FBgn0038095,FBgn0000473
GO:0044432	endoplasmic reticulum part	cellular_component	0.040749	1	14	266	377	12721	FBgn0030615,FBgn0033302,FBgn0038462,FBgn0039296,FBgn0004797,FBgn0015033,FBgn0033292,FBgn0034141,FBgn0030350,FBgn0000473,FBgn0038095,FBgn0015037,FBgn0025454,FBgn0050381
GO:0098656	anion transmembrane transport	biological_process	0.040771	1	6	266	128	12721	FBgn0260743,FBgn0036984,FBgn0051547,FBgn0036816,FBgn0035300,FBgn0028886
GO:0046365	monosaccharide catabolic process	biological_process	0.041053	1	2	266	14	12721	FBgn0035679,FBgn0043783
GO:2000738	positive regulation of stem cell differentiation	biological_process	0.041174	1	1	266	3	12721	FBgn0030520
GO:0022804	active transmembrane transporter activity	molecular_function	0.041716	1	10	266	275	12721	FBgn0037386,FBgn0053282,FBgn0028886,FBgn0034247,FBgn0010241,FBgn0051547,FBgn0035695,FBgn0010549,FBgn0035244,FBgn0260743
GO:0031434	mitogen-activated protein kinase kinase binding	molecular_function	0.042096	1	1	266	3	12721	FBgn0028978
GO:0004565	beta-galactosidase activity	molecular_function	0.043379	1	1	266	2	12721	FBgn0001089
GO:0007198	adenylate cyclase-inhibiting serotonin receptor signaling pathway	biological_process	0.043423	1	1	266	4	12721	FBgn0004573
GO:0042175	nuclear outer membrane-endoplasmic reticulum membrane network	cellular_component	0.043822	1	13	266	345	12721	FBgn0015033,FBgn0033292,FBgn0034141,FBgn0038462,FBgn0033302,FBgn0030615,FBgn0004797,FBgn0050381,FBgn0015037,FBgn0025454,FBgn0038095,FBgn0000473,FBgn0030350
GO:0004144	diacylglycerol O-acyltransferase activity	molecular_function	0.043978	1	1	266	2	12721	FBgn0004797
GO:0042445	hormone metabolic process	biological_process	0.044081	1	4	266	64	12721	FBgn0030597,FBgn0038136,FBgn0030593,FBgn0052473
GO:0045933	positive regulation of muscle contraction	biological_process	0.044177	1	1	266	3	12721	FBgn0037976
GO:0043695	detection of pheromone	biological_process	0.045307	1	2	266	14	12721	FBgn0067312,FBgn0032888
GO:0042219	cellular modified amino acid catabolic process	biological_process	0.045487	1	2	266	16	12721	FBgn0032945,FBgn0025837
GO:0010977	negative regulation of neuron projection development	biological_process	0.045509	1	2	266	24	12721	FBgn0015550,FBgn0026592
GO:0016723	oxidoreductase activity, oxidizing metal ions, NAD or NADP as acceptor	molecular_function	0.045615	1	1	266	2	12721	FBgn0034067
GO:0051378	serotonin binding	molecular_function	0.045763	1	1	266	4	12721	FBgn0004573
GO:0004345	glucose-6-phosphate dehydrogenase activity	molecular_function	0.046217	1	1	266	2	12721	FBgn0004057
GO:0070011	peptidase activity, acting on L-amino acid peptides	molecular_function	0.046377	1	19	266	575	12721	FBgn0003356,FBgn0033875,FBgn0028945,FBgn0035780,FBgn0025837,FBgn0034052,FBgn0039612,FBgn0037222,FBgn0038136,FBgn0003357,FBgn0035666,FBgn0032535,FBgn0263780,FBgn0051269,FBgn0033873,FBgn0038485,FBgn0038481,FBgn0051267,FBgn0052473
GO:0008631	intrinsic apoptotic signaling pathway in response to oxidative stress	biological_process	0.046486	1	1	266	2	12721	FBgn0039809
GO:1902175	regulation of oxidative stress-induced intrinsic apoptotic signaling pathway	biological_process	0.046486	1	1	266	2	12721	FBgn0039809
GO:0004356	glutamate-ammonia ligase activity	molecular_function	0.046696	1	1	266	2	12721	FBgn0001145
GO:0006542	glutamine biosynthetic process	biological_process	0.046696	1	1	266	2	12721	FBgn0001145
GO:0016211	ammonia ligase activity	molecular_function	0.046696	1	1	266	2	12721	FBgn0001145
GO:0016880	acid-ammonia (or amide) ligase activity	molecular_function	0.046696	1	1	266	2	12721	FBgn0001145
GO:0005385	zinc ion transmembrane transporter activity	molecular_function	0.047055	1	2	266	16	12721	FBgn0033096,FBgn0033097
GO:0006829	zinc II ion transport	biological_process	0.047055	1	2	266	16	12721	FBgn0033096,FBgn0033097
GO:0071577	zinc II ion transmembrane transport	biological_process	0.047055	1	2	266	16	12721	FBgn0033097,FBgn0033096
GO:0086010	membrane depolarization during action potential	biological_process	0.047215	1	1	266	6	12721	FBgn0085434
GO:0009609	response to symbiotic bacterium	biological_process	0.047385	1	1	266	2	12721	FBgn0034647
GO:0001694	histamine biosynthetic process	biological_process	0.047393	1	1	266	2	12721	FBgn0033778
GO:0043878	glyceraldehyde-3-phosphate dehydrogenase (NAD+) (non-phosphorylating) activity	molecular_function	0.047452	1	1	266	2	12721	FBgn0051075
GO:0009450	gamma-aminobutyric acid catabolic process	biological_process	0.047522	1	1	266	2	12721	FBgn0036927
GO:0000041	transition metal ion transport	biological_process	0.047598	1	3	266	40	12721	FBgn0033096,FBgn0033097,FBgn0062412
GO:0033207	beta-1,4-N-acetylgalactosaminyltransferase activity	molecular_function	0.048089	1	1	266	2	12721	FBgn0027538
GO:0033842	N-acetyl-beta-glucosaminyl-glycoprotein 4-beta-N-acetylgalactosaminyltransferase activity	molecular_function	0.048089	1	1	266	2	12721	FBgn0027538
GO:0002029	desensitization of G-protein coupled receptor protein signaling pathway	biological_process	0.048355	1	1	266	2	12721	FBgn0000120
GO:0002032	desensitization of G-protein coupled receptor protein signaling pathway by arrestin	biological_process	0.048355	1	1	266	2	12721	FBgn0000120
GO:0002046	opsin binding	molecular_function	0.048355	1	1	266	2	12721	FBgn0000120
GO:0022401	negative adaptation of signaling pathway	biological_process	0.048355	1	1	266	2	12721	FBgn0000120
GO:0045744	negative regulation of G-protein coupled receptor protein signaling pathway	biological_process	0.048355	1	1	266	2	12721	FBgn0000120
GO:0042350	GDP-L-fucose biosynthetic process	biological_process	0.048613	1	1	266	2	12721	FBgn0031661
GO:0042351	'de novo' GDP-L-fucose biosynthetic process	biological_process	0.048613	1	1	266	2	12721	FBgn0031661
GO:0006654	phosphatidic acid biosynthetic process	biological_process	0.048659	1	1	266	3	12721	FBgn0030421
GO:0004059	aralkylamine N-acetyltransferase activity	molecular_function	0.048685	1	1	266	2	12721	FBgn0031791
GO:0070513	death domain binding	molecular_function	0.048689	1	1	266	2	12721	FBgn0013983
GO:0004586	ornithine decarboxylase activity	molecular_function	0.04871	1	1	266	2	12721	FBgn0013307
GO:0009445	putrescine metabolic process	biological_process	0.04871	1	1	266	2	12721	FBgn0013307
GO:0009446	putrescine biosynthetic process	biological_process	0.04871	1	1	266	2	12721	FBgn0013307
GO:0033387	putrescine biosynthetic process from ornithine	biological_process	0.04871	1	1	266	2	12721	FBgn0013307
GO:0003884	D-amino-acid oxidase activity	molecular_function	0.048711	1	1	266	2	12721	FBgn0033543
GO:0008445	D-aspartate oxidase activity	molecular_function	0.048711	1	1	266	2	12721	FBgn0033543
GO:0015922	aspartate oxidase activity	molecular_function	0.048711	1	1	266	2	12721	FBgn0033543
GO:0046416	D-amino acid metabolic process	biological_process	0.048711	1	1	266	2	12721	FBgn0033543
GO:0033615	mitochondrial proton-transporting ATP synthase complex assembly	biological_process	0.048711	1	1	266	2	12721	FBgn0035805
GO:1903799	negative regulation of production of miRNAs involved in gene silencing by miRNA	biological_process	0.048711	1	1	266	2	12721	FBgn0035537
GO:2000631	regulation of pre-miRNA processing	biological_process	0.048711	1	1	266	2	12721	FBgn0035537
GO:2000632	negative regulation of pre-miRNA processing	biological_process	0.048711	1	1	266	2	12721	FBgn0035537
GO:0009256	10-formyltetrahydrofolate metabolic process	biological_process	0.050454	1	1	266	3	12721	FBgn0032945
GO:0009584	detection of visible light	biological_process	0.050594	1	3	266	45	12721	FBgn0002939,FBgn0015721,FBgn0000120
GO:0030516	regulation of axon extension	biological_process	0.051174	1	2	266	27	12721	FBgn0015550,FBgn0001085
GO:0061387	regulation of extent of cell growth	biological_process	0.051174	1	2	266	27	12721	FBgn0001085,FBgn0015550
GO:0015232	heme transporter activity	molecular_function	0.051276	1	1	266	3	12721	FBgn0035244
GO:0015886	heme transport	biological_process	0.051276	1	1	266	3	12721	FBgn0035244
GO:1901678	iron coordination entity transport	biological_process	0.051276	1	1	266	3	12721	FBgn0035244
GO:0071478	cellular response to radiation	biological_process	0.051381	1	4	266	72	12721	FBgn0015721,FBgn0000120,FBgn0002939,FBgn0011205
GO:0055070	copper ion homeostasis	biological_process	0.051687	1	2	266	17	12721	FBgn0062412,FBgn0037936
GO:0009214	cyclic nucleotide catabolic process	biological_process	0.052065	1	1	266	4	12721	FBgn0259171
GO:0034416	bisphosphoglycerate phosphatase activity	molecular_function	0.052742	1	1	266	3	12721	FBgn0026061
GO:0034417	bisphosphoglycerate 3-phosphatase activity	molecular_function	0.052742	1	1	266	3	12721	FBgn0026061
GO:0048730	epidermis morphogenesis	biological_process	0.054487	1	1	266	5	12721	FBgn0002121
GO:0030258	lipid modification	biological_process	0.054841	1	5	266	101	12721	FBgn0034629,FBgn0037341,FBgn0044049,FBgn0037166,FBgn0034628
GO:0008233	peptidase activity	molecular_function	0.055029	1	19	266	586	12721	FBgn0052473,FBgn0051267,FBgn0033873,FBgn0038481,FBgn0038485,FBgn0263780,FBgn0051269,FBgn0032535,FBgn0035666,FBgn0003357,FBgn0038136,FBgn0039612,FBgn0034052,FBgn0037222,FBgn0025837,FBgn0028945,FBgn0035780,FBgn0033875,FBgn0003356
GO:0015377	cation:chloride symporter activity	molecular_function	0.055614	1	1	266	5	12721	FBgn0051547
GO:0015379	potassium:chloride symporter activity	molecular_function	0.055614	1	1	266	5	12721	FBgn0051547
GO:0055064	chloride ion homeostasis	biological_process	0.055614	1	1	266	5	12721	FBgn0051547
GO:0005764	lysosome	cellular_component	0.055859	1	5	266	102	12721	FBgn0033873,FBgn0051414,FBgn0039769,FBgn0051148,FBgn0039768
GO:0005324	long-chain fatty acid transporter activity	molecular_function	0.056947	1	1	266	3	12721	FBgn0034999
GO:0015245	fatty acid transporter activity	molecular_function	0.056947	1	1	266	3	12721	FBgn0034999
GO:0010043	response to zinc ion	biological_process	0.056962	1	2	266	17	12721	FBgn0033096,FBgn0033097
GO:0003014	renal system process	biological_process	0.057671	1	2	266	23	12721	FBgn0010241,FBgn0035695
GO:0016056	rhodopsin mediated signaling pathway	biological_process	0.057859	1	2	266	23	12721	FBgn0015721,FBgn0000120
GO:0022606	establishment of proximal/distal cell polarity	biological_process	0.057928	1	1	266	4	12721	FBgn0001085
GO:0035320	imaginal disc-derived wing hair site selection	biological_process	0.057928	1	1	266	4	12721	FBgn0001085
GO:1903798	regulation of production of miRNAs involved in gene silencing by miRNA	biological_process	0.057929	1	1	266	3	12721	FBgn0035537
GO:0018026	peptidyl-lysine monomethylation	biological_process	0.058011	1	1	266	3	12721	FBgn0053230
GO:0046873	metal ion transmembrane transporter activity	molecular_function	0.058048	1	7	266	200	12721	FBgn0260743,FBgn0051547,FBgn0085434,FBgn0033096,FBgn0028886,FBgn0033097,FBgn0062412
GO:2000050	regulation of non-canonical Wnt signaling pathway	biological_process	0.058267	1	1	266	5	12721	FBgn0015550
GO:1903202	negative regulation of oxidative stress-induced cell death	biological_process	0.05837	1	1	266	3	12721	FBgn0039809
GO:0060149	negative regulation of posttranscriptional gene silencing	biological_process	0.058389	1	1	266	3	12721	FBgn0035537
GO:0060965	negative regulation of gene silencing by miRNA	biological_process	0.058389	1	1	266	3	12721	FBgn0035537
GO:0015718	monocarboxylic acid transport	biological_process	0.059004	1	3	266	45	12721	FBgn0034999,FBgn0036816,FBgn0037714
GO:0009416	response to light stimulus	biological_process	0.05917	1	6	266	150	12721	FBgn0002939,FBgn0025837,FBgn0037166,FBgn0000120,FBgn0015721,FBgn0261808
GO:0045200	establishment of neuroblast polarity	biological_process	0.059606	1	1	266	4	12721	FBgn0002121
GO:0009581	detection of external stimulus	biological_process	0.059749	1	5	266	117	12721	FBgn0037166,FBgn0002939,FBgn0015721,FBgn0026592,FBgn0000120
GO:0009582	detection of abiotic stimulus	biological_process	0.059749	1	5	266	117	12721	FBgn0002939,FBgn0037166,FBgn0026592,FBgn0015721,FBgn0000120
GO:0006665	sphingolipid metabolic process	biological_process	0.060021	1	6	266	119	12721	FBgn0039768,FBgn0027538,FBgn0051148,FBgn0032888,FBgn0051414,FBgn0039769
GO:0051187	cofactor catabolic process	biological_process	0.06007	1	1	266	3	12721	FBgn0032945
GO:0000323	lytic vacuole	cellular_component	0.060129	1	5	266	104	12721	FBgn0039769,FBgn0051414,FBgn0033873,FBgn0051148,FBgn0039768
GO:1901135	carbohydrate derivative metabolic process	biological_process	0.060579	1	23	266	757	12721	FBgn0001128,FBgn0027073,FBgn0052284,FBgn0032820,FBgn0034141,FBgn0026755,FBgn0031682,FBgn0035348,FBgn0039809,FBgn0032888,FBgn0261575,FBgn0050381,FBgn0051148,FBgn0039596,FBgn0031661,FBgn0051414,FBgn0036563,FBgn0027538,FBgn0004057,FBgn0052024,FBgn0259171,FBgn0011205,FBgn0053258
GO:0022891	substrate-specific transmembrane transporter activity	molecular_function	0.061339	1	19	266	648	12721	FBgn0037386,FBgn0028886,FBgn0051547,FBgn0038752,FBgn0035300,FBgn0260743,FBgn0036816,FBgn0037714,FBgn0062412,FBgn0033097,FBgn0053282,FBgn0033778,FBgn0033096,FBgn0085434,FBgn0036984,FBgn0034247,FBgn0260874,FBgn0038840,FBgn0010549
GO:0001692	histamine metabolic process	biological_process	0.061354	1	1	266	3	12721	FBgn0033778
GO:0009448	gamma-aminobutyric acid metabolic process	biological_process	0.061459	1	1	266	3	12721	FBgn0036927
GO:0040001	establishment of mitotic spindle localization	biological_process	0.061588	1	2	266	28	12721	FBgn0002121,FBgn0036059
GO:0051294	establishment of spindle orientation	biological_process	0.061591	1	2	266	26	12721	FBgn0036059,FBgn0002121
GO:0042493	response to drug	biological_process	0.061828	1	2	266	28	12721	FBgn0035695,FBgn0010241
GO:0006575	cellular modified amino acid metabolic process	biological_process	0.061856	1	6	266	121	12721	FBgn0063496,FBgn0063493,FBgn0063495,FBgn0010043,FBgn0032945,FBgn0025837
GO:0045213	neurotransmitter receptor metabolic process	biological_process	0.061981	1	1	266	3	12721	FBgn0001145
GO:0031646	positive regulation of neurological system process	biological_process	0.062856	1	1	266	3	12721	FBgn0037976
GO:0051930	regulation of sensory perception of pain	biological_process	0.062856	1	1	266	3	12721	FBgn0037976
GO:0051931	regulation of sensory perception	biological_process	0.062856	1	1	266	3	12721	FBgn0037976
GO:1904058	positive regulation of sensory perception of pain	biological_process	0.062856	1	1	266	3	12721	FBgn0037976
GO:0050308	sugar-phosphatase activity	molecular_function	0.062924	1	1	266	3	12721	FBgn0032820
GO:0030534	adult behavior	biological_process	0.063267	1	6	266	167	12721	FBgn0027538,FBgn0001128,FBgn0033096,FBgn0051148,FBgn0037976,FBgn0051414
GO:0007339	binding of sperm to zona pellucida	biological_process	0.063951	1	1	266	3	12721	FBgn0013467
GO:0009988	cell-cell recognition	biological_process	0.063951	1	1	266	3	12721	FBgn0013467
GO:0035036	sperm-egg recognition	biological_process	0.063951	1	1	266	3	12721	FBgn0013467
GO:0015556	C4-dicarboxylate transmembrane transporter activity	molecular_function	0.064056	1	2	266	19	12721	FBgn0260743,FBgn0036816
GO:0015740	C4-dicarboxylate transport	biological_process	0.064056	1	2	266	19	12721	FBgn0036816,FBgn0260743
GO:0007210	serotonin receptor signaling pathway	biological_process	0.064169	1	1	266	6	12721	FBgn0004573
GO:0030010	establishment of cell polarity	biological_process	0.065066	1	3	266	64	12721	FBgn0001085,FBgn0036059,FBgn0002121
GO:0046368	GDP-L-fucose metabolic process	biological_process	0.065376	1	1	266	3	12721	FBgn0031661
GO:0008453	alanine-glyoxylate transaminase activity	molecular_function	0.065561	1	1	266	3	12721	FBgn0037186
GO:0044058	regulation of digestive system process	biological_process	0.065606	1	1	266	3	12721	FBgn0037976
GO:0043490	malate-aspartate shuttle	biological_process	0.065808	1	1	266	3	12721	FBgn0260743
GO:0009064	glutamine family amino acid metabolic process	biological_process	0.06639	1	3	266	45	12721	FBgn0001145,FBgn0036927,FBgn0025837
GO:0046839	phospholipid dephosphorylation	biological_process	0.066449	1	2	266	21	12721	FBgn0037166,FBgn0037341
GO:0008238	exopeptidase activity	molecular_function	0.066509	1	5	266	106	12721	FBgn0035780,FBgn0038136,FBgn0032535,FBgn0025837,FBgn0052473
GO:0031345	negative regulation of cell projection organization	biological_process	0.066558	1	2	266	28	12721	FBgn0015550,FBgn0026592
GO:1902667	regulation of axon guidance	biological_process	0.066961	1	2	266	30	12721	FBgn0015550,FBgn0001085
GO:0090175	regulation of establishment of planar polarity	biological_process	0.067108	1	2	266	28	12721	FBgn0015550,FBgn0001085
GO:0008277	regulation of G-protein coupled receptor protein signaling pathway	biological_process	0.067143	1	2	266	26	12721	FBgn0000120,FBgn0015721
GO:0010769	regulation of cell morphogenesis involved in differentiation	biological_process	0.067935	1	4	266	104	12721	FBgn0036059,FBgn0015550,FBgn0026592,FBgn0001085
GO:0016427	tRNA (cytosine) methyltransferase activity	molecular_function	0.068445	1	1	266	3	12721	FBgn0085224
GO:0005314	high-affinity glutamate transmembrane transporter activity	molecular_function	0.068495	1	1	266	3	12721	FBgn0260743
GO:0055114	oxidation-reduction process	biological_process	0.069247	1	23	266	738	12721	FBgn0025454,FBgn0015037,FBgn0030597,FBgn0000473,FBgn0033521,FBgn0004057,FBgn0085371,FBgn0015033,FBgn0034067,FBgn0034628,FBgn0033302,FBgn0034629,FBgn0001128,FBgn0030593,FBgn0035476,FBgn0029155,FBgn0038095,FBgn0051075,FBgn0260743,FBgn0033543,FBgn0033292,FBgn0032945,FBgn0030615
GO:0031233	intrinsic component of external side of plasma membrane	cellular_component	0.069261	1	1	266	4	12721	FBgn0026061
GO:0043176	amine binding	molecular_function	0.069298	1	1	266	5	12721	FBgn0004573
GO:0006610	ribosomal protein import into nucleus	biological_process	0.069367	1	1	266	6	12721	FBgn0042178
GO:0016899	oxidoreductase activity, acting on the CH-OH group of donors, oxygen as acceptor	molecular_function	0.070438	1	1	266	3	12721	FBgn0030597
GO:0016207	4-coumarate-CoA ligase activity	molecular_function	0.070854	1	1	266	3	12721	FBgn0033733
GO:0046689	response to mercury ion	biological_process	0.070858	1	1	266	3	12721	FBgn0025454
GO:0046473	phosphatidic acid metabolic process	biological_process	0.070904	1	1	266	4	12721	FBgn0030421
GO:0047555	3',5'-cyclic-GMP phosphodiesterase activity	molecular_function	0.070935	1	1	266	6	12721	FBgn0259171
GO:0008218	bioluminescence	biological_process	0.071207	1	1	266	3	12721	FBgn0038733
GO:0006067	ethanol metabolic process	biological_process	0.071434	1	1	266	3	12721	FBgn0001128
GO:0019673	GDP-mannose metabolic process	biological_process	0.07148	1	1	266	3	12721	FBgn0031661
GO:0044262	cellular carbohydrate metabolic process	biological_process	0.071552	1	9	266	277	12721	FBgn0033296,FBgn0015550,FBgn0002570,FBgn0033297,FBgn0002569,FBgn0002571,FBgn0029155,FBgn0032820,FBgn0033294
GO:0030594	neurotransmitter receptor activity	molecular_function	0.071598	1	3	266	62	12721	FBgn0050340,FBgn0004573,FBgn0050106
GO:0032091	negative regulation of protein binding	biological_process	0.071699	1	1	266	3	12721	FBgn0000120
GO:0043461	proton-transporting ATP synthase complex assembly	biological_process	0.072173	1	1	266	3	12721	FBgn0035805
GO:0070272	proton-transporting ATP synthase complex biogenesis	biological_process	0.072173	1	1	266	3	12721	FBgn0035805
GO:0008361	regulation of cell size	biological_process	0.07253	1	4	266	102	12721	FBgn0051547,FBgn0015550,FBgn0028978,FBgn0001085
GO:0019228	neuronal action potential	biological_process	0.072546	1	1	266	6	12721	FBgn0085434
GO:0016054	organic acid catabolic process	biological_process	0.072693	1	5	266	100	12721	FBgn0001145,FBgn0034629,FBgn0036927,FBgn0032945,FBgn0034628
GO:0046395	carboxylic acid catabolic process	biological_process	0.072693	1	5	266	100	12721	FBgn0036927,FBgn0001145,FBgn0034629,FBgn0034628,FBgn0032945
GO:0031226	intrinsic component of plasma membrane	cellular_component	0.073012	1	15	266	593	12721	FBgn0037341,FBgn0026061,FBgn0037386,FBgn0053282,FBgn0033778,FBgn0028886,FBgn0085434,FBgn0004573,FBgn0034247,FBgn0037166,FBgn0038752,FBgn0050106,FBgn0036816,FBgn0010549,FBgn0001085
GO:0019915	lipid storage	biological_process	0.07322	1	3	266	54	12721	FBgn0036816,FBgn0028978,FBgn0004797
GO:0048843	negative regulation of axon extension involved in axon guidance	biological_process	0.073225	1	1	266	6	12721	FBgn0015550
GO:1902668	negative regulation of axon guidance	biological_process	0.073225	1	1	266	6	12721	FBgn0015550
GO:0070006	metalloaminopeptidase activity	molecular_function	0.073881	1	2	266	27	12721	FBgn0052473,FBgn0038136
GO:0042813	Wnt-activated receptor activity	molecular_function	0.074357	1	1	266	6	12721	FBgn0001085
GO:0007217	tachykinin receptor signaling pathway	biological_process	0.074473	1	1	266	4	12721	FBgn0037976
GO:0009314	response to radiation	biological_process	0.074739	1	7	266	196	12721	FBgn0261808,FBgn0015721,FBgn0000120,FBgn0002939,FBgn0025837,FBgn0037166,FBgn0011205
GO:0052803	imidazole-containing compound metabolic process	biological_process	0.075138	1	1	266	4	12721	FBgn0033778
GO:0004952	dopamine neurotransmitter receptor activity	molecular_function	0.075301	1	1	266	6	12721	FBgn0004573
GO:0006002	fructose 6-phosphate metabolic process	biological_process	0.075686	1	1	266	4	12721	FBgn0032820
GO:0045197	establishment or maintenance of epithelial cell apical/basal polarity	biological_process	0.07589	1	2	266	34	12721	FBgn0001085,FBgn0002121
GO:0071214	cellular response to abiotic stimulus	biological_process	0.076362	1	4	266	85	12721	FBgn0011205,FBgn0002939,FBgn0000120,FBgn0015721
GO:0016336	establishment or maintenance of polarity of larval imaginal disc epithelium	biological_process	0.076367	1	1	266	6	12721	FBgn0002121
GO:0030148	sphingolipid biosynthetic process	biological_process	0.076716	1	3	266	44	12721	FBgn0039768,FBgn0027538,FBgn0039769
GO:0006090	pyruvate metabolic process	biological_process	0.077245	1	3	266	47	12721	FBgn0051075,FBgn0017558,FBgn0029155
GO:0016903	oxidoreductase activity, acting on the aldehyde or oxo group of donors	molecular_function	0.077412	1	3	266	49	12721	FBgn0051075,FBgn0085371,FBgn0032945
GO:0010035	response to inorganic substance	biological_process	0.077535	1	4	266	77	12721	FBgn0062412,FBgn0033097,FBgn0025454,FBgn0033096
GO:0070050	neuron cellular homeostasis	biological_process	0.07771	1	2	266	25	12721	FBgn0051414,FBgn0051148
GO:0071482	cellular response to light stimulus	biological_process	0.077913	1	3	266	52	12721	FBgn0002939,FBgn0000120,FBgn0015721
GO:0090163	establishment of epithelial cell planar polarity	biological_process	0.078188	1	1	266	5	12721	FBgn0002121
GO:0031957	very long-chain fatty acid-CoA ligase activity	molecular_function	0.07899	1	1	266	4	12721	FBgn0034999
GO:0047496	vesicle transport along microtubule	biological_process	0.079343	1	1	266	6	12721	FBgn0036059
GO:0019233	sensory perception of pain	biological_process	0.079424	1	3	266	54	12721	FBgn0028945,FBgn0026592,FBgn0037976
GO:0035017	cuticle pattern formation	biological_process	0.079616	1	2	266	34	12721	FBgn0001085,FBgn0002121
GO:0050920	regulation of chemotaxis	biological_process	0.079623	1	2	266	33	12721	FBgn0015550,FBgn0001085
GO:1902475	L-alpha-amino acid transmembrane transport	biological_process	0.079641	1	2	266	24	12721	FBgn0028886,FBgn0260743
GO:0005326	neurotransmitter transporter activity	molecular_function	0.080329	1	2	266	28	12721	FBgn0028886,FBgn0037976
GO:1900408	negative regulation of cellular response to oxidative stress	biological_process	0.080439	1	1	266	4	12721	FBgn0039809
GO:1902883	negative regulation of response to oxidative stress	biological_process	0.080439	1	1	266	4	12721	FBgn0039809
GO:0006940	regulation of smooth muscle contraction	biological_process	0.081251	1	1	266	4	12721	FBgn0037976
GO:0000048	peptidyltransferase activity	molecular_function	0.08188	1	1	266	4	12721	FBgn0025837
GO:0036374	glutathione hydrolase activity	molecular_function	0.08188	1	1	266	4	12721	FBgn0025837
GO:0051898	negative regulation of protein kinase B signaling	biological_process	0.082189	1	1	266	5	12721	FBgn0028978
GO:0051607	defense response to virus	biological_process	0.082244	1	3	266	53	12721	FBgn0033301,FBgn0013983,FBgn0028540
GO:0006643	membrane lipid metabolic process	biological_process	0.082822	1	7	266	164	12721	FBgn0027538,FBgn0050381,FBgn0051148,FBgn0039768,FBgn0032888,FBgn0051414,FBgn0039769
GO:0008261	allatostatin receptor activity	molecular_function	0.082864	1	1	266	5	12721	FBgn0050106
GO:0050922	negative regulation of chemotaxis	biological_process	0.084165	1	1	266	7	12721	FBgn0015550
GO:0008237	metallopeptidase activity	molecular_function	0.084654	1	6	266	157	12721	FBgn0039612,FBgn0052473,FBgn0028945,FBgn0032535,FBgn0038136,FBgn0035780
GO:0016616	oxidoreductase activity, acting on the CH-OH group of donors, NAD or NADP as acceptor	molecular_function	0.084671	1	4	266	74	12721	FBgn0029155,FBgn0035476,FBgn0001128,FBgn0004057
GO:0004470	malic enzyme activity	molecular_function	0.085251	1	1	266	5	12721	FBgn0029155
GO:0004471	malate dehydrogenase (decarboxylating) (NAD+) activity	molecular_function	0.085251	1	1	266	5	12721	FBgn0029155
GO:0004473	malate dehydrogenase (decarboxylating) (NADP+) activity	molecular_function	0.085251	1	1	266	5	12721	FBgn0029155
GO:0008374	O-acyltransferase activity	molecular_function	0.08656	1	2	266	24	12721	FBgn0004797,FBgn0030421
GO:0009312	oligosaccharide biosynthetic process	biological_process	0.086581	1	2	266	24	12721	FBgn0032820,FBgn0039596
GO:0015081	sodium ion transmembrane transporter activity	molecular_function	0.086656	1	4	266	89	12721	FBgn0260743,FBgn0051547,FBgn0085434,FBgn0028886
GO:0046351	disaccharide biosynthetic process	biological_process	0.087478	1	1	266	4	12721	FBgn0032820
GO:1901562	response to paraquat	biological_process	0.08761	1	1	266	4	12721	FBgn0039593
GO:0055080	cation homeostasis	biological_process	0.087833	1	6	266	161	12721	FBgn0030350,FBgn0062412,FBgn0035244,FBgn0051547,FBgn0037936,FBgn0033096
GO:0046683	response to organophosphorus	biological_process	0.087909	1	1	266	5	12721	FBgn0025454
GO:0016712	oxidoreductase activity, acting on paired donors, with incorporation or reduction of molecular oxygen, reduced flavin or flavoprotein as one donor, and incorporation of one atom of oxygen	molecular_function	0.088182	1	1	266	4	12721	FBgn0000473
GO:1903201	regulation of oxidative stress-induced cell death	biological_process	0.088773	1	1	266	5	12721	FBgn0039809
GO:0015925	galactosidase activity	molecular_function	0.08938	1	1	266	4	12721	FBgn0001089
GO:0006730	one-carbon metabolic process	biological_process	0.089942	1	2	266	22	12721	FBgn0037788,FBgn0032945
GO:0006687	glycosphingolipid metabolic process	biological_process	0.090049	1	4	266	71	12721	FBgn0032888,FBgn0051414,FBgn0027538,FBgn0051148
GO:0047952	glycerol-3-phosphate dehydrogenase [NAD(P)+] activity	molecular_function	0.090677	1	1	266	5	12721	FBgn0001128
GO:0010889	regulation of sequestering of triglyceride	biological_process	0.090784	1	1	266	5	12721	FBgn0036816
GO:0016742	hydroxymethyl-, formyl- and related transferase activity	molecular_function	0.091555	1	1	266	5	12721	FBgn0032945
GO:0016836	hydro-lyase activity	molecular_function	0.091904	1	3	266	48	12721	FBgn0031661,FBgn0037788,FBgn0034191
GO:0004556	alpha-amylase activity	molecular_function	0.091937	1	1	266	4	12721	FBgn0020506
GO:0016160	amylase activity	molecular_function	0.091937	1	1	266	4	12721	FBgn0020506
GO:0004993	serotonin receptor activity	molecular_function	0.092102	1	1	266	9	12721	FBgn0004573
GO:0030517	negative regulation of axon extension	biological_process	0.092279	1	1	266	8	12721	FBgn0015550
GO:0051293	establishment of spindle localization	biological_process	0.09307	1	2	266	34	12721	FBgn0002121,FBgn0036059
GO:0051653	spindle localization	biological_process	0.09307	1	2	266	34	12721	FBgn0002121,FBgn0036059
GO:0006842	tricarboxylic acid transport	biological_process	0.093146	1	1	266	5	12721	FBgn0036816
GO:0015137	citrate transmembrane transporter activity	molecular_function	0.093146	1	1	266	5	12721	FBgn0036816
GO:0015142	tricarboxylic acid transmembrane transporter activity	molecular_function	0.093146	1	1	266	5	12721	FBgn0036816
GO:0015746	citrate transport	biological_process	0.093146	1	1	266	5	12721	FBgn0036816
GO:0006884	cell volume homeostasis	biological_process	0.093159	1	1	266	7	12721	FBgn0051547
GO:0003904	deoxyribodipyrimidine photo-lyase activity	molecular_function	0.093204	1	1	266	4	12721	FBgn0016054
GO:0003913	DNA photolyase activity	molecular_function	0.093204	1	1	266	4	12721	FBgn0016054
GO:0009154	purine ribonucleotide catabolic process	biological_process	0.09373	1	1	266	6	12721	FBgn0259171
GO:0009261	ribonucleotide catabolic process	biological_process	0.09373	1	1	266	6	12721	FBgn0259171
GO:0015183	L-aspartate transmembrane transporter activity	molecular_function	0.094225	1	1	266	5	12721	FBgn0260743
GO:0015810	aspartate transport	biological_process	0.094225	1	1	266	5	12721	FBgn0260743
GO:0070778	L-aspartate transport	biological_process	0.094225	1	1	266	5	12721	FBgn0260743
GO:0000774	adenyl-nucleotide exchange factor activity	molecular_function	0.094554	1	1	266	4	12721	FBgn0039296
GO:0000811	GINS complex	cellular_component	0.094761	1	1	266	4	12721	FBgn0035194
GO:0051899	membrane depolarization	biological_process	0.094815	1	1	266	9	12721	FBgn0085434
GO:0004731	purine-nucleoside phosphorylase activity	molecular_function	0.094999	1	1	266	4	12721	FBgn0035348
GO:0006850	mitochondrial pyruvate transport	biological_process	0.095058	1	1	266	4	12721	FBgn0037714
GO:0046164	alcohol catabolic process	biological_process	0.095131	1	2	266	24	12721	FBgn0039769,FBgn0039768
GO:0072329	monocarboxylic acid catabolic process	biological_process	0.096115	1	3	266	49	12721	FBgn0034628,FBgn0034629,FBgn0036927
GO:0005375	copper ion transmembrane transporter activity	molecular_function	0.096421	1	1	266	5	12721	FBgn0062412
GO:0035434	copper ion transmembrane transport	biological_process	0.096421	1	1	266	5	12721	FBgn0062412
GO:0023058	adaptation of signaling pathway	biological_process	0.096787	1	1	266	5	12721	FBgn0000120
GO:0009608	response to symbiont	biological_process	0.097013	1	1	266	6	12721	FBgn0034647
GO:2001243	negative regulation of intrinsic apoptotic signaling pathway	biological_process	0.097014	1	1	266	5	12721	FBgn0039809
GO:0015175	neutral amino acid transmembrane transporter activity	molecular_function	0.097588	1	1	266	5	12721	FBgn0033778
GO:0031344	regulation of cell projection organization	biological_process	0.097734	1	5	266	156	12721	FBgn0036059,FBgn0026061,FBgn0015550,FBgn0001085,FBgn0026592
GO:0098771	inorganic ion homeostasis	biological_process	0.097818	1	6	266	165	12721	FBgn0035244,FBgn0033096,FBgn0037936,FBgn0051547,FBgn0030350,FBgn0062412
GO:0016332	establishment or maintenance of polarity of embryonic epithelium	biological_process	0.098544	1	1	266	9	12721	FBgn0002121
GO:0031409	pigment binding	molecular_function	0.09989	1	1	266	5	12721	FBgn0053126
GO:0016060	metarhodopsin inactivation	biological_process	0.10012	1	1	266	5	12721	FBgn0000120
GO:0016874	ligase activity	molecular_function	0.10013	1	6	266	159	12721	FBgn0031703,FBgn0033733,FBgn0001145,FBgn0034552,FBgn0034999,FBgn0038733
GO:0005615	extracellular space	cellular_component	0.10018	1	22	266	723	12721	FBgn0032535,FBgn0033999,FBgn0004427,FBgn0004428,FBgn0032888,FBgn0033873,FBgn0010403,FBgn0035282,FBgn0039769,FBgn0044049,FBgn0035780,FBgn0039768,FBgn0025837,FBgn0050486,FBgn0004425,FBgn0067312,FBgn0033113,FBgn0035888,FBgn0044328,FBgn0050488,FBgn0037976,FBgn0053126
GO:0050777	negative regulation of immune response	biological_process	0.10021	1	3	266	57	12721	FBgn0034647,FBgn0004427,FBgn0004428
GO:0005920	smooth septate junction	cellular_component	0.10109	1	1	266	7	12721	FBgn0002121
GO:2000060	positive regulation of protein ubiquitination involved in ubiquitin-dependent protein catabolic process	biological_process	0.10118	1	1	266	6	12721	FBgn0028978
GO:0070840	dynein complex binding	molecular_function	0.10121	1	1	266	7	12721	FBgn0023090
GO:0032101	regulation of response to external stimulus	biological_process	0.10163	1	6	266	181	12721	FBgn0015550,FBgn0013983,FBgn0001085,FBgn0015721,FBgn0000120,FBgn0034647
GO:0007604	phototransduction, UV	biological_process	0.10256	1	1	266	5	12721	FBgn0002939
GO:0061060	negative regulation of peptidoglycan recognition protein signaling pathway	biological_process	0.10278	1	1	266	5	12721	FBgn0034647
GO:0032469	endoplasmic reticulum calcium ion homeostasis	biological_process	0.10278	1	1	266	5	12721	FBgn0030350
GO:0009595	detection of biotic stimulus	biological_process	0.10284	1	1	266	5	12721	FBgn0033301
GO:0006228	UTP biosynthetic process	biological_process	0.1031	1	1	266	5	12721	FBgn0039809
GO:0046051	UTP metabolic process	biological_process	0.1031	1	1	266	5	12721	FBgn0039809
GO:0005887	integral component of plasma membrane	cellular_component	0.10397	1	14	266	576	12721	FBgn0037341,FBgn0028886,FBgn0033778,FBgn0037386,FBgn0053282,FBgn0004573,FBgn0085434,FBgn0034247,FBgn0037166,FBgn0038752,FBgn0036816,FBgn0050106,FBgn0001085,FBgn0010549
GO:0015179	L-amino acid transmembrane transporter activity	molecular_function	0.1049	1	2	266	28	12721	FBgn0028886,FBgn0260743
GO:0009063	cellular amino acid catabolic process	biological_process	0.10552	1	3	266	51	12721	FBgn0032945,FBgn0001145,FBgn0036927
GO:0044459	plasma membrane part	cellular_component	0.10559	1	21	266	921	12721	FBgn0053282,FBgn0033097,FBgn0033778,FBgn0085434,FBgn0033096,FBgn0035695,FBgn0034247,FBgn0010241,FBgn0037166,FBgn0038840,FBgn0050106,FBgn0001085,FBgn0010549,FBgn0037341,FBgn0026061,FBgn0037386,FBgn0028886,FBgn0002121,FBgn0004573,FBgn0038752,FBgn0036816
GO:0006006	glucose metabolic process	biological_process	0.10585	1	7	266	218	12721	FBgn0035679,FBgn0029155,FBgn0032820,FBgn0015550,FBgn0043783,FBgn0004057,FBgn0017558
GO:0036473	cell death in response to oxidative stress	biological_process	0.10588	1	1	266	6	12721	FBgn0039809
GO:1901136	carbohydrate derivative catabolic process	biological_process	0.10717	1	6	266	142	12721	FBgn0001128,FBgn0051148,FBgn0032888,FBgn0261575,FBgn0051414,FBgn0259171
GO:0045198	establishment of epithelial cell apical/basal polarity	biological_process	0.10755	1	1	266	11	12721	FBgn0001085
GO:0010876	lipid localization	biological_process	0.10785	1	5	266	144	12721	FBgn0002939,FBgn0004797,FBgn0028978,FBgn0036816,FBgn0034999
GO:0003841	1-acylglycerol-3-phosphate O-acyltransferase activity	molecular_function	0.10823	1	1	266	5	12721	FBgn0030421
GO:0008363	larval chitin-based cuticle development	biological_process	0.10861	1	2	266	32	12721	FBgn0002121,FBgn0001085
GO:0004177	aminopeptidase activity	molecular_function	0.10869	1	3	266	60	12721	FBgn0052473,FBgn0032535,FBgn0038136
GO:0050801	ion homeostasis	biological_process	0.10984	1	6	266	173	12721	FBgn0037936,FBgn0051547,FBgn0033096,FBgn0035244,FBgn0062412,FBgn0030350
GO:0015370	solute:sodium symporter activity	molecular_function	0.10992	1	2	266	32	12721	FBgn0028886,FBgn0260743
GO:0032102	negative regulation of response to external stimulus	biological_process	0.1101	1	2	266	36	12721	FBgn0034647,FBgn0015550
GO:0045665	negative regulation of neuron differentiation	biological_process	0.1114	1	2	266	40	12721	FBgn0015550,FBgn0026592
GO:0010817	regulation of hormone levels	biological_process	0.1116	1	4	266	93	12721	FBgn0030597,FBgn0038136,FBgn0030593,FBgn0052473
GO:0010470	regulation of gastrulation	biological_process	0.11176	1	1	266	6	12721	FBgn0030350
GO:0004114	3',5'-cyclic-nucleotide phosphodiesterase activity	molecular_function	0.11186	1	1	266	9	12721	FBgn0259171
GO:0015807	L-amino acid transport	biological_process	0.11221	1	2	266	29	12721	FBgn0260743,FBgn0028886
GO:0006183	GTP biosynthetic process	biological_process	0.11314	1	1	266	5	12721	FBgn0039809
GO:0042337	cuticle development involved in chitin-based cuticle molting cycle	biological_process	0.11403	1	2	266	33	12721	FBgn0002121,FBgn0001085
GO:0006195	purine nucleotide catabolic process	biological_process	0.11422	1	1	266	7	12721	FBgn0259171
GO:0009615	response to virus	biological_process	0.11438	1	3	266	60	12721	FBgn0028540,FBgn0013983,FBgn0033301
GO:0043393	regulation of protein binding	biological_process	0.11463	1	1	266	6	12721	FBgn0000120
GO:0034308	primary alcohol metabolic process	biological_process	0.11496	1	1	266	5	12721	FBgn0001128
GO:0008376	acetylgalactosaminyltransferase activity	molecular_function	0.11516	1	2	266	29	12721	FBgn0027538,FBgn0039596
GO:1901616	organic hydroxy compound catabolic process	biological_process	0.11602	1	2	266	28	12721	FBgn0039769,FBgn0039768
GO:0010975	regulation of neuron projection development	biological_process	0.11619	1	4	266	123	12721	FBgn0015550,FBgn0026592,FBgn0001085,FBgn0036059
GO:0006596	polyamine biosynthetic process	biological_process	0.11646	1	1	266	5	12721	FBgn0013307
GO:0046168	glycerol-3-phosphate catabolic process	biological_process	0.11654	1	1	266	6	12721	FBgn0001128
GO:0033238	regulation of cellular amine metabolic process	biological_process	0.11659	1	1	266	5	12721	FBgn0036927
GO:0030859	polarized epithelial cell differentiation	biological_process	0.11665	1	1	266	12	12721	FBgn0001085
GO:0030001	metal ion transport	biological_process	0.11679	1	7	266	234	12721	FBgn0030350,FBgn0033097,FBgn0062412,FBgn0036816,FBgn0051547,FBgn0085434,FBgn0033096
GO:0006591	ornithine metabolic process	biological_process	0.11707	1	1	266	5	12721	FBgn0013307
GO:0008236	serine-type peptidase activity	molecular_function	0.11727	1	10	266	280	12721	FBgn0263780,FBgn0051269,FBgn0038481,FBgn0038485,FBgn0034052,FBgn0037222,FBgn0051267,FBgn0003356,FBgn0003357,FBgn0035666
GO:0004045	aminoacyl-tRNA hydrolase activity	molecular_function	0.11738	1	1	266	5	12721	FBgn0026566
GO:0044745	amino acid transmembrane import	biological_process	0.11773	1	1	266	6	12721	FBgn0028886
GO:0061057	peptidoglycan recognition protein signaling pathway	biological_process	0.11779	1	2	266	26	12721	FBgn0034647,FBgn0013983
GO:0070732	spindle envelope	cellular_component	0.11795	1	1	266	6	12721	FBgn0036059
GO:2000058	regulation of protein ubiquitination involved in ubiquitin-dependent protein catabolic process	biological_process	0.11818	1	1	266	7	12721	FBgn0028978
GO:0008241	peptidyl-dipeptidase activity	molecular_function	0.11832	1	1	266	6	12721	FBgn0032535
GO:0050771	negative regulation of axonogenesis	biological_process	0.11842	1	1	266	10	12721	FBgn0015550
GO:0017171	serine hydrolase activity	molecular_function	0.11939	1	10	266	281	12721	FBgn0034052,FBgn0037222,FBgn0051267,FBgn0038481,FBgn0038485,FBgn0263780,FBgn0051269,FBgn0035666,FBgn0003357,FBgn0003356
GO:0046467	membrane lipid biosynthetic process	biological_process	0.12012	1	4	266	84	12721	FBgn0039768,FBgn0027538,FBgn0050381,FBgn0039769
GO:0031616	spindle pole centrosome	cellular_component	0.12043	1	1	266	6	12721	FBgn0036059
GO:0098725	symmetric cell division	biological_process	0.12087	1	1	266	7	12721	FBgn0002121
GO:0016137	glycoside metabolic process	biological_process	0.12099	1	1	266	6	12721	FBgn0261575
GO:0016139	glycoside catabolic process	biological_process	0.12099	1	1	266	6	12721	FBgn0261575
GO:1902969	mitotic DNA replication	biological_process	0.12132	1	1	266	6	12721	FBgn0035194
GO:0005313	L-glutamate transmembrane transporter activity	molecular_function	0.12173	1	1	266	7	12721	FBgn0260743
GO:0015172	acidic amino acid transmembrane transporter activity	molecular_function	0.12173	1	1	266	7	12721	FBgn0260743
GO:0089711	L-glutamate transmembrane transport	biological_process	0.12173	1	1	266	7	12721	FBgn0260743
GO:1901605	alpha-amino acid metabolic process	biological_process	0.12189	1	6	266	150	12721	FBgn0001145,FBgn0033543,FBgn0036927,FBgn0013307,FBgn0032945,FBgn0025837
GO:0008235	metalloexopeptidase activity	molecular_function	0.12282	1	3	266	62	12721	FBgn0035780,FBgn0038136,FBgn0052473
GO:0019203	carbohydrate phosphatase activity	molecular_function	0.12329	1	1	266	6	12721	FBgn0032820
GO:0010586	miRNA metabolic process	biological_process	0.1235	1	1	266	6	12721	FBgn0035537
GO:0009589	detection of UV	biological_process	0.12459	1	1	266	6	12721	FBgn0002939
GO:0006664	glycolipid metabolic process	biological_process	0.12488	1	5	266	114	12721	FBgn0032888,FBgn0051414,FBgn0027538,FBgn0050381,FBgn0051148
GO:1903509	liposaccharide metabolic process	biological_process	0.12488	1	5	266	114	12721	FBgn0027538,FBgn0050381,FBgn0051148,FBgn0032888,FBgn0051414
GO:0065008	regulation of biological quality	biological_process	0.12521	1	30	266	1368	12721	FBgn0052473,FBgn0037936,FBgn0036816,FBgn0034999,FBgn0002121,FBgn0030350,FBgn0029155,FBgn0030593,FBgn0038136,FBgn0000120,FBgn0034629,FBgn0051547,FBgn0034628,FBgn0038840,FBgn0011205,FBgn0004797,FBgn0035244,FBgn0028978,FBgn0001085,FBgn0015550,FBgn0033521,FBgn0051414,FBgn0050488,FBgn0062412,FBgn0053126,FBgn0030597,FBgn0015721,FBgn0033096,FBgn0085434,FBgn0051148
GO:0070920	regulation of production of small RNA involved in gene silencing by RNA	biological_process	0.12532	1	1	266	6	12721	FBgn0035537
GO:0006878	cellular copper ion homeostasis	biological_process	0.12569	1	1	266	6	12721	FBgn0062412
GO:0006534	cysteine metabolic process	biological_process	0.12596	1	1	266	6	12721	FBgn0025837
GO:0019344	cysteine biosynthetic process	biological_process	0.12596	1	1	266	6	12721	FBgn0025837
GO:0031346	positive regulation of cell projection organization	biological_process	0.12616	1	3	266	75	12721	FBgn0001085,FBgn0036059,FBgn0026061
GO:0022604	regulation of cell morphogenesis	biological_process	0.12633	1	5	266	175	12721	FBgn0036059,FBgn0002121,FBgn0015550,FBgn0001085,FBgn0026592
GO:0006751	glutathione catabolic process	biological_process	0.12653	1	1	266	6	12721	FBgn0025837
GO:1901070	guanosine-containing compound biosynthetic process	biological_process	0.12705	1	1	266	6	12721	FBgn0039809
GO:0006538	glutamate catabolic process	biological_process	0.12706	1	1	266	6	12721	FBgn0001145
GO:0004970	ionotropic glutamate receptor activity	molecular_function	0.12715	1	2	266	34	12721	FBgn0038840,FBgn0260874
GO:0035235	ionotropic glutamate receptor signaling pathway	biological_process	0.12715	1	2	266	34	12721	FBgn0038840,FBgn0260874
GO:0046916	cellular transition metal ion homeostasis	biological_process	0.12717	1	2	266	28	12721	FBgn0062412,FBgn0035244
GO:0044711	single-organism biosynthetic process	biological_process	0.12743	1	23	266	838	12721	FBgn0039769,FBgn0032820,FBgn0035194,FBgn0013307,FBgn0001145,FBgn0039809,FBgn0031682,FBgn0034141,FBgn0030421,FBgn0034552,FBgn0034999,FBgn0038733,FBgn0002939,FBgn0039596,FBgn0031703,FBgn0050381,FBgn0025837,FBgn0011205,FBgn0004797,FBgn0028648,FBgn0039768,FBgn0033733,FBgn0027538
GO:0016028	rhabdomere	cellular_component	0.12795	1	2	266	36	12721	FBgn0000120,FBgn0015721
GO:0006790	sulfur compound metabolic process	biological_process	0.12801	1	6	266	153	12721	FBgn0085371,FBgn0063496,FBgn0010043,FBgn0063493,FBgn0063495,FBgn0025837
GO:0016335	morphogenesis of larval imaginal disc epithelium	biological_process	0.12836	1	1	266	9	12721	FBgn0002121
GO:0005179	hormone activity	molecular_function	0.12921	1	3	266	52	12721	FBgn0044049,FBgn0037976,FBgn0035282
GO:0042178	xenobiotic catabolic process	biological_process	0.12934	1	1	266	6	12721	FBgn0025454
GO:0046701	insecticide catabolic process	biological_process	0.12934	1	1	266	6	12721	FBgn0025454
GO:2001242	regulation of intrinsic apoptotic signaling pathway	biological_process	0.12953	1	1	266	7	12721	FBgn0039809
GO:0031261	DNA replication preinitiation complex	cellular_component	0.13009	1	1	266	6	12721	FBgn0035194
GO:0006116	NADH oxidation	biological_process	0.13016	1	1	266	7	12721	FBgn0001128
GO:0015277	kainate selective glutamate receptor activity	molecular_function	0.13075	1	1	266	10	12721	FBgn0038840
GO:0008028	monocarboxylic acid transmembrane transporter activity	molecular_function	0.13146	1	2	266	33	12721	FBgn0037714,FBgn0036816
GO:0035088	establishment or maintenance of apical/basal cell polarity	biological_process	0.1325	1	2	266	43	12721	FBgn0001085,FBgn0002121
GO:0061245	establishment or maintenance of bipolar cell polarity	biological_process	0.1325	1	2	266	43	12721	FBgn0001085,FBgn0002121
GO:0045477	regulation of nurse cell apoptotic process	biological_process	0.13267	1	1	266	10	12721	FBgn0004797
GO:0044270	cellular nitrogen compound catabolic process	biological_process	0.1333	1	6	266	176	12721	FBgn0050104,FBgn0261808,FBgn0034225,FBgn0032945,FBgn0039593,FBgn0259171
GO:0031054	pre-miRNA processing	biological_process	0.13331	1	1	266	7	12721	FBgn0035537
GO:0004112	cyclic-nucleotide phosphodiesterase activity	molecular_function	0.13361	1	1	266	10	12721	FBgn0259171
GO:0016311	dephosphorylation	biological_process	0.13372	1	8	266	240	12721	FBgn0050104,FBgn0036876,FBgn0032820,FBgn0037786,FBgn0026061,FBgn0037341,FBgn0034225,FBgn0037166
GO:0046039	GTP metabolic process	biological_process	0.13502	1	1	266	6	12721	FBgn0039809
GO:0001508	action potential	biological_process	0.13556	1	1	266	12	12721	FBgn0085434
GO:0035089	establishment of apical/basal cell polarity	biological_process	0.13682	1	1	266	13	12721	FBgn0001085
GO:0004467	long-chain fatty acid-CoA ligase activity	molecular_function	0.13707	1	1	266	8	12721	FBgn0034999
GO:0004046	aminoacylase activity	molecular_function	0.1373	1	1	266	6	12721	FBgn0039053
GO:0046700	heterocycle catabolic process	biological_process	0.13737	1	6	266	178	12721	FBgn0039593,FBgn0032945,FBgn0259171,FBgn0034225,FBgn0261808,FBgn0050104
GO:0000900	translation repressor activity, nucleic acid binding	molecular_function	0.13774	1	1	266	11	12721	FBgn0011666
GO:0006939	smooth muscle contraction	biological_process	0.13797	1	1	266	7	12721	FBgn0037976
GO:0042171	lysophosphatidic acid acyltransferase activity	molecular_function	0.13845	1	1	266	7	12721	FBgn0030421
GO:0030951	establishment or maintenance of microtubule cytoskeleton polarity	biological_process	0.13925	1	2	266	40	12721	FBgn0036059,FBgn0002121
GO:0044458	motile cilium assembly	biological_process	0.13942	1	1	266	7	12721	FBgn0023090
GO:0006066	alcohol metabolic process	biological_process	0.13961	1	4	266	96	12721	FBgn0001128,FBgn0030597,FBgn0039768,FBgn0039769
GO:0006732	coenzyme metabolic process	biological_process	0.13998	1	6	266	158	12721	FBgn0085371,FBgn0031682,FBgn0001128,FBgn0004057,FBgn0032945,FBgn0011205
GO:0015813	L-glutamate transport	biological_process	0.1401	1	1	266	8	12721	FBgn0260743
GO:0016740	transferase activity	molecular_function	0.14057	1	35	266	1450	12721	FBgn0017558,FBgn0036927,FBgn0063496,FBgn0053230,FBgn0028533,FBgn0030421,FBgn0038302,FBgn0040256,FBgn0035537,FBgn0031682,FBgn0010043,FBgn0039809,FBgn0032945,FBgn0031791,FBgn0039596,FBgn0034605,FBgn0032684,FBgn0028978,FBgn0025837,FBgn0032780,FBgn0035484,FBgn0040261,FBgn0027073,FBgn0063493,FBgn0085224,FBgn0034141,FBgn0026755,FBgn0037186,FBgn0035348,FBgn0063495,FBgn0040253,FBgn0027538,FBgn0011205,FBg…
GO:0008015	blood circulation	biological_process	0.14086	1	2	266	38	12721	FBgn0038136,FBgn0052473
GO:0051100	negative regulation of binding	biological_process	0.14135	1	1	266	8	12721	FBgn0000120
GO:0042277	peptide binding	molecular_function	0.14222	1	3	266	73	12721	FBgn0042178,FBgn0052473,FBgn0038136
GO:0006469	negative regulation of protein kinase activity	biological_process	0.14227	1	2	266	38	12721	FBgn0002121,FBgn0028978
GO:0050774	negative regulation of dendrite morphogenesis	biological_process	0.14257	1	1	266	10	12721	FBgn0026592
GO:2000171	negative regulation of dendrite development	biological_process	0.14257	1	1	266	10	12721	FBgn0026592
GO:0008324	cation transmembrane transporter activity	molecular_function	0.14279	1	10	266	350	12721	FBgn0028886,FBgn0037386,FBgn0033097,FBgn0053282,FBgn0062412,FBgn0034247,FBgn0051547,FBgn0033096,FBgn0085434,FBgn0260743
GO:0009331	glycerol-3-phosphate dehydrogenase complex	cellular_component	0.14282	1	1	266	8	12721	FBgn0001128
GO:0008066	glutamate receptor activity	molecular_function	0.14345	1	2	266	38	12721	FBgn0260874,FBgn0038840
GO:0004252	serine-type endopeptidase activity	molecular_function	0.14349	1	9	266	254	12721	FBgn0051269,FBgn0051267,FBgn0037222,FBgn0034052,FBgn0038485,FBgn0038481,FBgn0003356,FBgn0035666,FBgn0003357
GO:0034620	cellular response to unfolded protein	biological_process	0.14409	1	2	266	33	12721	FBgn0051148,FBgn0051414
GO:0016324	apical plasma membrane	cellular_component	0.14522	1	3	266	88	12721	FBgn0033096,FBgn0033097,FBgn0026061
GO:0016835	carbon-oxygen lyase activity	molecular_function	0.14529	1	3	266	59	12721	FBgn0031661,FBgn0037788,FBgn0034191
GO:0055083	monovalent inorganic anion homeostasis	biological_process	0.14673	1	1	266	10	12721	FBgn0051547
GO:0005310	dicarboxylic acid transmembrane transporter activity	molecular_function	0.14696	1	2	266	32	12721	FBgn0036816,FBgn0260743
GO:0044283	small molecule biosynthetic process	biological_process	0.1471	1	8	266	233	12721	FBgn0001145,FBgn0031703,FBgn0038733,FBgn0032820,FBgn0033733,FBgn0034552,FBgn0034999,FBgn0025837
GO:0004367	glycerol-3-phosphate dehydrogenase [NAD+] activity	molecular_function	0.14713	1	1	266	8	12721	FBgn0001128
GO:0042221	response to chemical	biological_process	0.14717	1	29	266	1294	12721	FBgn0039593,FBgn0260874,FBgn0259236,FBgn0028978,FBgn0001085,FBgn0015550,FBgn0033097,FBgn0000473,FBgn0051414,FBgn0033521,FBgn0033778,FBgn0037976,FBgn0053126,FBgn0011666,FBgn0062412,FBgn0015721,FBgn0067312,FBgn0010241,FBgn0033096,FBgn0051148,FBgn0085434,FBgn0025454,FBgn0035695,FBgn0032888,FBgn0010043,FBgn0039809,FBgn0035537,FBgn0002121,FBgn0044049
GO:0048841	regulation of axon extension involved in axon guidance	biological_process	0.14735	1	1	266	12	12721	FBgn0015550
GO:0060967	negative regulation of gene silencing by RNA	biological_process	0.14979	1	1	266	10	12721	FBgn0035537
GO:0003678	DNA helicase activity	molecular_function	0.15002	1	2	266	40	12721	FBgn0003227,FBgn0035194
GO:0017143	insecticide metabolic process	biological_process	0.15046	1	1	266	7	12721	FBgn0025454
GO:1900425	negative regulation of defense response to bacterium	biological_process	0.1505	1	1	266	10	12721	FBgn0034647
GO:0033673	negative regulation of kinase activity	biological_process	0.15071	1	2	266	39	12721	FBgn0002121,FBgn0028978
GO:0050768	negative regulation of neurogenesis	biological_process	0.1508	1	3	266	83	12721	FBgn0002121,FBgn0026592,FBgn0015550
GO:0005783	endoplasmic reticulum	cellular_component	0.15092	1	17	266	587	12721	FBgn0000473,FBgn0025454,FBgn0015037,FBgn0050381,FBgn0033302,FBgn0039296,FBgn0004797,FBgn0015033,FBgn0030350,FBgn0038095,FBgn0027073,FBgn0038462,FBgn0030615,FBgn0033292,FBgn0034141,FBgn0030421,FBgn0034999
GO:0045175	basal protein localization	biological_process	0.15149	1	1	266	12	12721	FBgn0002121
GO:0006000	fructose metabolic process	biological_process	0.1519	1	1	266	7	12721	FBgn0032820
GO:0006641	triglyceride metabolic process	biological_process	0.15251	1	2	266	36	12721	FBgn0004797,FBgn0001128
GO:0006241	CTP biosynthetic process	biological_process	0.1528	1	1	266	7	12721	FBgn0039809
GO:0046036	CTP metabolic process	biological_process	0.1528	1	1	266	7	12721	FBgn0039809
GO:1900087	positive regulation of G1/S transition of mitotic cell cycle	biological_process	0.15409	1	1	266	9	12721	FBgn0035194
GO:0015800	acidic amino acid transport	biological_process	0.15464	1	1	266	9	12721	FBgn0260743
GO:0042577	lipid phosphatase activity	molecular_function	0.15522	1	1	266	7	12721	FBgn0037166
GO:0072697	protein localization to cell cortex	biological_process	0.15595	1	1	266	11	12721	FBgn0002121
GO:0006616	SRP-dependent cotranslational protein targeting to membrane, translocation	biological_process	0.15674	1	1	266	7	12721	FBgn0039296
GO:0072384	organelle transport along microtubule	biological_process	0.157	1	1	266	12	12721	FBgn0036059
GO:1904748	regulation of apoptotic process involved in development	biological_process	0.15751	1	1	266	12	12721	FBgn0004797
GO:0048675	axon extension	biological_process	0.15864	1	2	266	55	12721	FBgn0001085,FBgn0015550
GO:0010770	positive regulation of cell morphogenesis involved in differentiation	biological_process	0.15902	1	2	266	43	12721	FBgn0001085,FBgn0036059
GO:0035070	salivary gland histolysis	biological_process	0.15964	1	1	266	11	12721	FBgn0002121
GO:0019439	aromatic compound catabolic process	biological_process	0.15968	1	6	266	184	12721	FBgn0050104,FBgn0261808,FBgn0034225,FBgn0032945,FBgn0039593,FBgn0259171
GO:0016641	oxidoreductase activity, acting on the CH-NH2 group of donors, oxygen as acceptor	molecular_function	0.1601	1	1	266	7	12721	FBgn0033543
GO:0032231	regulation of actin filament bundle assembly	biological_process	0.16011	1	1	266	12	12721	FBgn0001085
GO:0051184	cofactor transporter activity	molecular_function	0.16031	1	1	266	8	12721	FBgn0035244
GO:0009208	pyrimidine ribonucleoside triphosphate metabolic process	biological_process	0.16046	1	1	266	8	12721	FBgn0039809
GO:0009209	pyrimidine ribonucleoside triphosphate biosynthetic process	biological_process	0.16046	1	1	266	8	12721	FBgn0039809
GO:0006635	fatty acid beta-oxidation	biological_process	0.16092	1	2	266	32	12721	FBgn0034629,FBgn0034628
GO:0046653	tetrahydrofolate metabolic process	biological_process	0.1611	1	1	266	8	12721	FBgn0032945
GO:0007215	glutamate receptor signaling pathway	biological_process	0.16169	1	2	266	42	12721	FBgn0260874,FBgn0038840
GO:0045088	regulation of innate immune response	biological_process	0.16301	1	4	266	110	12721	FBgn0013983,FBgn0004428,FBgn0034647,FBgn0004427
GO:2000035	regulation of stem cell division	biological_process	0.16401	1	1	266	10	12721	FBgn0031661
GO:0008242	omega peptidase activity	molecular_function	0.16531	1	1	266	8	12721	FBgn0025837
GO:0070405	ammonium ion binding	molecular_function	0.16549	1	1	266	13	12721	FBgn0004573
GO:0006638	neutral lipid metabolic process	biological_process	0.16645	1	2	266	39	12721	FBgn0001128,FBgn0004797
GO:0006639	acylglycerol metabolic process	biological_process	0.16645	1	2	266	39	12721	FBgn0001128,FBgn0004797
GO:0006979	response to oxidative stress	biological_process	0.16696	1	5	266	144	12721	FBgn0033521,FBgn0039593,FBgn0053126,FBgn0011205,FBgn0039809
GO:1900424	regulation of defense response to bacterium	biological_process	0.16699	1	2	266	37	12721	FBgn0034647,FBgn0013983
GO:0046658	anchored component of plasma membrane	cellular_component	0.16699	1	1	266	10	12721	FBgn0026061
GO:0030730	sequestering of triglyceride	biological_process	0.16954	1	1	266	10	12721	FBgn0036816
GO:0007100	mitotic centrosome separation	biological_process	0.16962	1	1	266	12	12721	FBgn0036059
GO:0006688	glycosphingolipid biosynthetic process	biological_process	0.1706	1	1	266	9	12721	FBgn0027538
GO:0006835	dicarboxylic acid transport	biological_process	0.1714	1	2	266	36	12721	FBgn0036816,FBgn0260743
GO:0042180	cellular ketone metabolic process	biological_process	0.1715	1	3	266	67	12721	FBgn0036927,FBgn0030597,FBgn0030593
GO:0008188	neuropeptide receptor activity	molecular_function	0.17183	1	2	266	44	12721	FBgn0050106,FBgn0050340
GO:0016615	malate dehydrogenase activity	molecular_function	0.17223	1	1	266	9	12721	FBgn0029155
GO:1901361	organic cyclic compound catabolic process	biological_process	0.17301	1	6	266	190	12721	FBgn0261808,FBgn0050104,FBgn0034225,FBgn0259171,FBgn0032945,FBgn0039593
GO:1900407	regulation of cellular response to oxidative stress	biological_process	0.17376	1	1	266	9	12721	FBgn0039809
GO:1901071	glucosamine-containing compound metabolic process	biological_process	0.17395	1	5	266	137	12721	FBgn0036563,FBgn0053258,FBgn0052284,FBgn0027538,FBgn0052024
GO:0006986	response to unfolded protein	biological_process	0.17397	1	2	266	37	12721	FBgn0051148,FBgn0051414
GO:0046486	glycerolipid metabolic process	biological_process	0.17475	1	5	266	151	12721	FBgn0050381,FBgn0001128,FBgn0030421,FBgn0044049,FBgn0004797
GO:0015804	neutral amino acid transport	biological_process	0.17475	1	1	266	9	12721	FBgn0033778
GO:0048814	regulation of dendrite morphogenesis	biological_process	0.17493	1	2	266	47	12721	FBgn0026592,FBgn0036059
GO:0098754	detoxification	biological_process	0.17564	1	3	266	63	12721	FBgn0033096,FBgn0033521,FBgn0033097
GO:0051271	negative regulation of cellular component movement	biological_process	0.17618	1	1	266	15	12721	FBgn0015550
GO:2001234	negative regulation of apoptotic signaling pathway	biological_process	0.17713	1	1	266	11	12721	FBgn0039809
GO:0002683	negative regulation of immune system process	biological_process	0.1773	1	3	266	79	12721	FBgn0004428,FBgn0034647,FBgn0004427
GO:0030175	filopodium	cellular_component	0.17752	1	1	266	13	12721	FBgn0026061
GO:0004550	nucleoside diphosphate kinase activity	molecular_function	0.17754	1	1	266	8	12721	FBgn0039809
GO:0061162	establishment of monopolar cell polarity	biological_process	0.17755	1	1	266	16	12721	FBgn0001085
GO:0061339	establishment or maintenance of monopolar cell polarity	biological_process	0.17755	1	1	266	16	12721	FBgn0001085
GO:0061512	protein localization to cilium	biological_process	0.1776	1	1	266	11	12721	FBgn0015721
GO:0033218	amide binding	molecular_function	0.17772	1	3	266	82	12721	FBgn0042178,FBgn0052473,FBgn0038136
GO:1990138	neuron projection extension	biological_process	0.178	1	2	266	58	12721	FBgn0015550,FBgn0001085
GO:0000815	ESCRT III complex	cellular_component	0.17916	1	1	266	8	12721	FBgn0027565
GO:0008484	sulfuric ester hydrolase activity	molecular_function	0.17957	1	1	266	9	12721	FBgn0036768
GO:0007464	R3/R4 cell fate commitment	biological_process	0.18	1	1	266	16	12721	FBgn0001085
GO:0004032	alditol:NADP+ 1-oxidoreductase activity	molecular_function	0.1811	1	1	266	8	12721	FBgn0035476
GO:0004033	aldo-keto reductase (NADP) activity	molecular_function	0.1811	1	1	266	8	12721	FBgn0035476
GO:0008106	alcohol dehydrogenase (NADP+) activity	molecular_function	0.1811	1	1	266	8	12721	FBgn0035476
GO:0004180	carboxypeptidase activity	molecular_function	0.1823	1	2	266	35	12721	FBgn0032535,FBgn0035780
GO:0009897	external side of plasma membrane	cellular_component	0.18295	1	1	266	14	12721	FBgn0026061
GO:0006040	amino sugar metabolic process	biological_process	0.18438	1	5	266	140	12721	FBgn0036563,FBgn0053258,FBgn0052284,FBgn0027538,FBgn0052024
GO:0008289	lipid binding	molecular_function	0.18439	1	5	266	166	12721	FBgn0015721,FBgn0067312,FBgn0034629,FBgn0034628,FBgn0032888
GO:0007628	adult walking behavior	biological_process	0.18536	1	1	266	15	12721	FBgn0037976
GO:0005184	neuropeptide hormone activity	molecular_function	0.18656	1	2	266	33	12721	FBgn0035282,FBgn0037976
GO:0012502	induction of programmed cell death	biological_process	0.18921	1	1	266	15	12721	FBgn0002121
GO:0035072	ecdysone-mediated induction of salivary gland cell autophagic cell death	biological_process	0.18921	1	1	266	15	12721	FBgn0002121
GO:0035078	induction of programmed cell death by ecdysone	biological_process	0.18921	1	1	266	15	12721	FBgn0002121
GO:0035081	induction of programmed cell death by hormones	biological_process	0.18921	1	1	266	15	12721	FBgn0002121
GO:0008528	G-protein coupled peptide receptor activity	molecular_function	0.18979	1	2	266	47	12721	FBgn0050340,FBgn0050106
GO:0060964	regulation of gene silencing by miRNA	biological_process	0.18992	1	1	266	12	12721	FBgn0035537
GO:0032392	DNA geometric change	biological_process	0.18992	1	2	266	46	12721	FBgn0003227,FBgn0035194
GO:0032508	DNA duplex unwinding	biological_process	0.18992	1	2	266	46	12721	FBgn0035194,FBgn0003227
GO:0040013	negative regulation of locomotion	biological_process	0.19039	1	1	266	16	12721	FBgn0015550
GO:0006825	copper ion transport	biological_process	0.19042	1	1	266	10	12721	FBgn0062412
GO:0010721	negative regulation of cell development	biological_process	0.19106	1	3	266	94	12721	FBgn0002121,FBgn0026592,FBgn0015550
GO:0016830	carbon-carbon lyase activity	molecular_function	0.19171	1	2	266	36	12721	FBgn0016054,FBgn0013307
GO:0055075	potassium ion homeostasis	biological_process	0.1918	1	1	266	13	12721	FBgn0051547
GO:0019377	glycolipid catabolic process	biological_process	0.19275	1	3	266	62	12721	FBgn0051148,FBgn0032888,FBgn0051414
GO:0046479	glycosphingolipid catabolic process	biological_process	0.19275	1	3	266	62	12721	FBgn0051414,FBgn0032888,FBgn0051148
GO:0051896	regulation of protein kinase B signaling	biological_process	0.19339	1	1	266	13	12721	FBgn0028978
GO:0055081	anion homeostasis	biological_process	0.19354	1	1	266	14	12721	FBgn0051547
GO:0006814	sodium ion transport	biological_process	0.19364	1	3	266	79	12721	FBgn0085434,FBgn0051547,FBgn0036816
GO:0090659	walking behavior	biological_process	0.19385	1	1	266	16	12721	FBgn0037976
GO:0034655	nucleobase-containing compound catabolic process	biological_process	0.19435	1	5	266	155	12721	FBgn0050104,FBgn0261808,FBgn0034225,FBgn0259171,FBgn0039593
GO:0060180	female mating behavior	biological_process	0.19486	1	2	266	41	12721	FBgn0004573,FBgn0050488
GO:0006520	cellular amino acid metabolic process	biological_process	0.19538	1	7	266	214	12721	FBgn0025837,FBgn0032945,FBgn0013307,FBgn0039053,FBgn0033543,FBgn0001145,FBgn0036927
GO:0019395	fatty acid oxidation	biological_process	0.19571	1	2	266	36	12721	FBgn0034629,FBgn0034628
GO:0009226	nucleotide-sugar biosynthetic process	biological_process	0.1959	1	1	266	9	12721	FBgn0031661
GO:0006508	proteolysis	biological_process	0.19592	1	27	266	1075	12721	FBgn0086558,FBgn0033875,FBgn0033113,FBgn0033710,FBgn0003356,FBgn0034052,FBgn0039612,FBgn0037222,FBgn0025837,FBgn0029856,FBgn0028978,FBgn0050203,FBgn0028945,FBgn0035780,FBgn0035666,FBgn0003357,FBgn0032780,FBgn0036612,FBgn0038136,FBgn0051267,FBgn0052473,FBgn0033873,FBgn0038481,FBgn0038485,FBgn0263780,FBgn0051269,FBgn0032535
GO:0045455	ecdysteroid metabolic process	biological_process	0.196	1	2	266	40	12721	FBgn0030593,FBgn0030597
GO:0060025	regulation of synaptic activity	biological_process	0.19612	1	1	266	16	12721	FBgn0038840
GO:1902808	positive regulation of cell cycle G1/S phase transition	biological_process	0.19677	1	1	266	12	12721	FBgn0035194
GO:0014070	response to organic cyclic compound	biological_process	0.19717	1	4	266	136	12721	FBgn0035537,FBgn0025454,FBgn0002121,FBgn0000473
GO:0042451	purine nucleoside biosynthetic process	biological_process	0.19741	1	3	266	66	12721	FBgn0031682,FBgn0039809,FBgn0011205
GO:0046129	purine ribonucleoside biosynthetic process	biological_process	0.19741	1	3	266	66	12721	FBgn0011205,FBgn0039809,FBgn0031682
GO:0071617	lysophospholipid acyltransferase activity	molecular_function	0.19744	1	1	266	11	12721	FBgn0030421
GO:0030952	establishment or maintenance of cytoskeleton polarity	biological_process	0.19846	1	2	266	50	12721	FBgn0036059,FBgn0002121
GO:0001676	long-chain fatty acid metabolic process	biological_process	0.19847	1	1	266	12	12721	FBgn0034999
GO:0031000	response to caffeine	biological_process	0.19863	1	1	266	12	12721	FBgn0000473
GO:0048056	R3/R4 cell differentiation	biological_process	0.19917	1	1	266	17	12721	FBgn0001085
GO:0051186	cofactor metabolic process	biological_process	0.19918	1	6	266	175	12721	FBgn0085371,FBgn0031682,FBgn0004057,FBgn0001128,FBgn0032945,FBgn0011205
GO:0061058	regulation of peptidoglycan recognition protein signaling pathway	biological_process	0.19957	1	1	266	10	12721	FBgn0034647
GO:0034440	lipid oxidation	biological_process	0.20078	1	2	266	37	12721	FBgn0034629,FBgn0034628
GO:0006650	glycerophospholipid metabolic process	biological_process	0.20126	1	4	266	117	12721	FBgn0030421,FBgn0001128,FBgn0050381,FBgn0044049
GO:0030371	translation repressor activity	molecular_function	0.20129	1	1	266	15	12721	FBgn0011666
GO:0051920	peroxiredoxin activity	molecular_function	0.20132	1	1	266	9	12721	FBgn0033521
GO:0009148	pyrimidine nucleoside triphosphate biosynthetic process	biological_process	0.20138	1	1	266	10	12721	FBgn0039809
GO:0000060	protein import into nucleus, translocation	biological_process	0.20142	1	1	266	14	12721	FBgn0042178
GO:0046693	sperm storage	biological_process	0.20152	1	1	266	11	12721	FBgn0050488
GO:0007218	neuropeptide signaling pathway	biological_process	0.20168	1	3	266	79	12721	FBgn0050106,FBgn0037976,FBgn0050340
GO:0048585	negative regulation of response to stimulus	biological_process	0.20169	1	10	266	443	12721	FBgn0002121,FBgn0000120,FBgn0039809,FBgn0001085,FBgn0028978,FBgn0004427,FBgn0035537,FBgn0034647,FBgn0015550,FBgn0004428
GO:0090079	translation regulator activity, nucleic acid binding	molecular_function	0.20179	1	1	266	15	12721	FBgn0011666
GO:0045773	positive regulation of axon extension	biological_process	0.20228	1	1	266	14	12721	FBgn0001085
GO:0016878	acid-thiol ligase activity	molecular_function	0.203	1	1	266	10	12721	FBgn0033733
GO:0032027	myosin light chain binding	molecular_function	0.20321	1	1	266	14	12721	FBgn0013467
GO:0017022	myosin binding	molecular_function	0.20351	1	2	266	49	12721	FBgn0002121,FBgn0013467
GO:0018023	peptidyl-lysine trimethylation	biological_process	0.20372	1	1	266	12	12721	FBgn0053230
GO:0046514	ceramide catabolic process	biological_process	0.20385	1	3	266	64	12721	FBgn0051148,FBgn0051414,FBgn0032888
GO:0010976	positive regulation of neuron projection development	biological_process	0.20398	1	2	266	50	12721	FBgn0036059,FBgn0001085
GO:0045017	glycerolipid biosynthetic process	biological_process	0.20408	1	3	266	76	12721	FBgn0004797,FBgn0030421,FBgn0050381
GO:0006734	NADH metabolic process	biological_process	0.20417	1	1	266	11	12721	FBgn0001128
GO:0005578	proteinaceous extracellular matrix	cellular_component	0.20419	1	3	266	88	12721	FBgn0002121,FBgn0033710,FBgn0050203
GO:0016722	oxidoreductase activity, oxidizing metal ions	molecular_function	0.20426	1	1	266	10	12721	FBgn0034067
GO:0043491	protein kinase B signaling	biological_process	0.20432	1	1	266	14	12721	FBgn0028978
GO:0050830	defense response to Gram-positive bacterium	biological_process	0.2048	1	3	266	68	12721	FBgn0004425,FBgn0004427,FBgn0004428
GO:0050770	regulation of axonogenesis	biological_process	0.20521	1	2	266	61	12721	FBgn0001085,FBgn0015550
GO:0006044	N-acetylglucosamine metabolic process	biological_process	0.20735	1	1	266	11	12721	FBgn0027538
GO:0004857	enzyme inhibitor activity	molecular_function	0.20898	1	5	266	144	12721	FBgn0002121,FBgn0033710,FBgn0028978,FBgn0050203,FBgn0033113
GO:0048846	axon extension involved in axon guidance	biological_process	0.20949	1	1	266	18	12721	FBgn0015550
GO:1902284	neuron projection extension involved in neuron projection guidance	biological_process	0.20949	1	1	266	18	12721	FBgn0015550
GO:0007212	dopamine receptor signaling pathway	biological_process	0.20959	1	1	266	14	12721	FBgn0004573
GO:2000242	negative regulation of reproductive process	biological_process	0.2101	1	1	266	14	12721	FBgn0029856
GO:0016829	lyase activity	molecular_function	0.21111	1	5	266	152	12721	FBgn0037788,FBgn0031661,FBgn0013307,FBgn0016054,FBgn0034191
GO:0070838	divalent metal ion transport	biological_process	0.21123	1	3	266	97	12721	FBgn0030350,FBgn0033097,FBgn0033096
GO:0072511	divalent inorganic cation transport	biological_process	0.21123	1	3	266	97	12721	FBgn0033096,FBgn0030350,FBgn0033097
GO:1902669	positive regulation of axon guidance	biological_process	0.21137	1	1	266	15	12721	FBgn0001085
GO:0007188	adenylate cyclase-modulating G-protein coupled receptor signaling pathway	biological_process	0.21143	1	2	266	60	12721	FBgn0044049,FBgn0004573
GO:0006108	malate metabolic process	biological_process	0.21204	1	1	266	11	12721	FBgn0029155
GO:0009407	toxin catabolic process	biological_process	0.21215	1	1	266	10	12721	FBgn0025454
GO:0090487	secondary metabolite catabolic process	biological_process	0.21215	1	1	266	10	12721	FBgn0025454
GO:0019432	triglyceride biosynthetic process	biological_process	0.21244	1	1	266	13	12721	FBgn0004797
GO:0072546	ER membrane protein complex	cellular_component	0.21286	1	1	266	10	12721	FBgn0038462
GO:0016627	oxidoreductase activity, acting on the CH-CH group of donors	molecular_function	0.21408	1	2	266	39	12721	FBgn0034629,FBgn0034628
GO:0034975	protein folding in endoplasmic reticulum	biological_process	0.21437	1	1	266	11	12721	FBgn0038462
GO:0031430	M band	cellular_component	0.21454	1	1	266	14	12721	FBgn0001128
GO:0022600	digestive system process	biological_process	0.2158	1	1	266	14	12721	FBgn0037976
GO:0003013	circulatory system process	biological_process	0.21619	1	2	266	50	12721	FBgn0052473,FBgn0038136
GO:0031644	regulation of neurological system process	biological_process	0.21747	1	1	266	16	12721	FBgn0037976
GO:0051287	NAD binding	molecular_function	0.21779	1	2	266	40	12721	FBgn0001128,FBgn0029155
GO:0050921	positive regulation of chemotaxis	biological_process	0.2178	1	1	266	16	12721	FBgn0001085
GO:0045746	negative regulation of Notch signaling pathway	biological_process	0.21846	1	2	266	54	12721	FBgn0001085,FBgn0002121
GO:0016820	hydrolase activity, acting on acid anhydrides, catalyzing transmembrane movement of substances	molecular_function	0.21886	1	4	266	129	12721	FBgn0035695,FBgn0010241,FBgn0035244,FBgn0010549
GO:0042626	ATPase activity, coupled to transmembrane movement of substances	molecular_function	0.21886	1	4	266	129	12721	FBgn0035695,FBgn0010241,FBgn0010549,FBgn0035244
GO:0015141	succinate transmembrane transporter activity	molecular_function	0.21918	1	1	266	11	12721	FBgn0036816
GO:0015744	succinate transport	biological_process	0.21918	1	1	266	11	12721	FBgn0036816
GO:0071422	succinate transmembrane transport	biological_process	0.21918	1	1	266	11	12721	FBgn0036816
GO:0001653	peptide receptor activity	molecular_function	0.2192	1	2	266	54	12721	FBgn0050340,FBgn0050106
GO:0046460	neutral lipid biosynthetic process	biological_process	0.21944	1	1	266	14	12721	FBgn0004797
GO:0046463	acylglycerol biosynthetic process	biological_process	0.21944	1	1	266	14	12721	FBgn0004797
GO:0019725	cellular homeostasis	biological_process	0.21992	1	7	266	252	12721	FBgn0062412,FBgn0033521,FBgn0030350,FBgn0051414,FBgn0051547,FBgn0051148,FBgn0035244
GO:0045176	apical protein localization	biological_process	0.22017	1	1	266	18	12721	FBgn0002121
GO:0015908	fatty acid transport	biological_process	0.22043	1	1	266	11	12721	FBgn0034999
GO:0015909	long-chain fatty acid transport	biological_process	0.22043	1	1	266	11	12721	FBgn0034999
GO:0009147	pyrimidine nucleoside triphosphate metabolic process	biological_process	0.22109	1	1	266	11	12721	FBgn0039809
GO:0006964	positive regulation of biosynthetic process of antibacterial peptides active against Gram-negative bacteria	biological_process	0.22231	1	1	266	12	12721	FBgn0013983
GO:0035967	cellular response to topologically incorrect protein	biological_process	0.22379	1	2	266	44	12721	FBgn0051414,FBgn0051148
GO:0004300	enoyl-CoA hydratase activity	molecular_function	0.22401	1	1	266	11	12721	FBgn0034191
GO:0003674	molecular_function	molecular_function	0.22417	1	243	266	11450	12721	FBgn0032981,FBgn0035243,FBgn0033302,FBgn0004425,FBgn0050486,FBgn0261631,FBgn0085371,FBgn0028978,FBgn0001089,FBgn0015033,FBgn0051414,FBgn0030478,FBgn0039596,FBgn0015037,FBgn0000045,FBgn0033873,FBgn0051267,FBgn0035537,FBgn0032535,FBgn0033296,FBgn0028533,FBgn0051269,FBgn0020506,FBgn0035805,FBgn0039769,FBgn0029155,FBgn0035666,FBgn0044049,FBgn0036612,FBgn0001128,FBgn0004573,FBgn0016054,FBgn0034628,FBg…
GO:0045494	photoreceptor cell maintenance	biological_process	0.22667	1	1	266	16	12721	FBgn0000120
GO:0044273	sulfur compound catabolic process	biological_process	0.22714	1	1	266	11	12721	FBgn0025837
GO:0002832	negative regulation of response to biotic stimulus	biological_process	0.22796	1	1	266	15	12721	FBgn0034647
GO:0071683	sensory dendrite	cellular_component	0.22863	1	1	266	14	12721	FBgn0260874
GO:0060147	regulation of posttranscriptional gene silencing	biological_process	0.22941	1	1	266	14	12721	FBgn0035537
GO:0009404	toxin metabolic process	biological_process	0.23126	1	1	266	11	12721	FBgn0025454
GO:0001709	cell fate determination	biological_process	0.23135	1	4	266	154	12721	FBgn0011666,FBgn0036059,FBgn0002121,FBgn0001085
GO:1902882	regulation of response to oxidative stress	biological_process	0.23155	1	1	266	13	12721	FBgn0039809
GO:0043492	ATPase activity, coupled to movement of substances	molecular_function	0.23188	1	4	266	135	12721	FBgn0035695,FBgn0035244,FBgn0010549,FBgn0010241
GO:0002230	positive regulation of defense response to virus by host	biological_process	0.23204	1	1	266	14	12721	FBgn0013983
GO:0050691	regulation of defense response to virus by host	biological_process	0.23204	1	1	266	14	12721	FBgn0013983
GO:0008227	G-protein coupled amine receptor activity	molecular_function	0.23222	1	1	266	22	12721	FBgn0004573
GO:0004175	endopeptidase activity	molecular_function	0.23246	1	12	266	422	12721	FBgn0038485,FBgn0038481,FBgn0033873,FBgn0051267,FBgn0037222,FBgn0039612,FBgn0034052,FBgn0028945,FBgn0051269,FBgn0003357,FBgn0035666,FBgn0003356
GO:0006607	NLS-bearing protein import into nucleus	biological_process	0.23284	1	1	266	16	12721	FBgn0042178
GO:0006760	folic acid-containing compound metabolic process	biological_process	0.2331	1	1	266	12	12721	FBgn0032945
GO:0004653	polypeptide N-acetylgalactosaminyltransferase activity	molecular_function	0.23316	1	1	266	14	12721	FBgn0039596
GO:0016646	oxidoreductase activity, acting on the CH-NH group of donors, NAD or NADP as acceptor	molecular_function	0.2332	1	1	266	12	12721	FBgn0032945
GO:0014074	response to purine-containing compound	biological_process	0.23367	1	1	266	15	12721	FBgn0000473
GO:0070071	proton-transporting two-sector ATPase complex assembly	biological_process	0.23394	1	1	266	13	12721	FBgn0035805
GO:0071480	cellular response to gamma radiation	biological_process	0.23661	1	1	266	12	12721	FBgn0011205
GO:0000289	nuclear-transcribed mRNA poly(A) tail shortening	biological_process	0.23667	1	1	266	17	12721	FBgn0261808
GO:0006879	cellular iron ion homeostasis	biological_process	0.23691	1	1	266	12	12721	FBgn0035244
GO:0008536	Ran GTPase binding	molecular_function	0.23706	1	1	266	21	12721	FBgn0042178
GO:0016638	oxidoreductase activity, acting on the CH-NH2 group of donors	molecular_function	0.23782	1	1	266	12	12721	FBgn0033543
GO:0006098	pentose-phosphate shunt	biological_process	0.23793	1	1	266	11	12721	FBgn0004057
GO:0019682	glyceraldehyde-3-phosphate metabolic process	biological_process	0.23793	1	1	266	11	12721	FBgn0004057
GO:0008139	nuclear localization sequence binding	molecular_function	0.23831	1	1	266	18	12721	FBgn0042178
GO:0007187	G-protein coupled receptor signaling pathway, coupled to cyclic nucleotide second messenger	biological_process	0.23905	1	2	266	66	12721	FBgn0044049,FBgn0004573
GO:0046132	pyrimidine ribonucleoside biosynthetic process	biological_process	0.23926	1	1	266	12	12721	FBgn0039809
GO:0046134	pyrimidine nucleoside biosynthetic process	biological_process	0.23926	1	1	266	12	12721	FBgn0039809
GO:0007080	mitotic metaphase plate congression	biological_process	0.23946	1	1	266	13	12721	FBgn0036059
GO:0034389	lipid particle organization	biological_process	0.23966	1	1	266	13	12721	FBgn0028540
GO:0005234	extracellular-glutamate-gated ion channel activity	molecular_function	0.24086	1	1	266	19	12721	FBgn0038840
GO:0010565	regulation of cellular ketone metabolic process	biological_process	0.24109	1	1	266	13	12721	FBgn0036927
GO:0005044	scavenger receptor activity	molecular_function	0.24191	1	1	266	14	12721	FBgn0002939
GO:0048512	circadian behavior	biological_process	0.24205	1	3	266	107	12721	FBgn0011205,FBgn0036927,FBgn0261808
GO:0007559	histolysis	biological_process	0.24236	1	1	266	18	12721	FBgn0002121
GO:0016271	tissue death	biological_process	0.24236	1	1	266	18	12721	FBgn0002121
GO:0045196	establishment or maintenance of neuroblast polarity	biological_process	0.24328	1	1	266	16	12721	FBgn0002121
GO:0033260	nuclear DNA replication	biological_process	0.24373	1	1	266	14	12721	FBgn0035194
GO:0035212	cell competition in a multicellular organism	biological_process	0.2448	1	1	266	17	12721	FBgn0002121
GO:0006937	regulation of muscle contraction	biological_process	0.24485	1	1	266	14	12721	FBgn0037976
GO:0030864	cortical actin cytoskeleton	cellular_component	0.24522	1	1	266	20	12721	FBgn0002121
GO:0008654	phospholipid biosynthetic process	biological_process	0.24587	1	3	266	81	12721	FBgn0050381,FBgn0034141,FBgn0030421
GO:0009084	glutamine family amino acid biosynthetic process	biological_process	0.24652	1	1	266	14	12721	FBgn0001145
GO:0045167	asymmetric protein localization involved in cell fate determination	biological_process	0.24742	1	1	266	19	12721	FBgn0002121
GO:0002812	biosynthetic process of antibacterial peptides active against Gram-negative bacteria	biological_process	0.24775	1	1	266	14	12721	FBgn0013983
GO:0002813	regulation of biosynthetic process of antibacterial peptides active against Gram-negative bacteria	biological_process	0.24775	1	1	266	14	12721	FBgn0013983
GO:0005231	excitatory extracellular ligand-gated ion channel activity	molecular_function	0.24902	1	1	266	20	12721	FBgn0038840
GO:2000574	regulation of microtubule motor activity	biological_process	0.24912	1	1	266	14	12721	FBgn0036059
GO:0008544	epidermis development	biological_process	0.24944	1	2	266	65	12721	FBgn0001085,FBgn0002121
GO:0051642	centrosome localization	biological_process	0.2498	1	1	266	17	12721	FBgn0036059
GO:0006595	polyamine metabolic process	biological_process	0.25049	1	1	266	12	12721	FBgn0013307
GO:0005158	insulin receptor binding	molecular_function	0.25086	1	1	266	14	12721	FBgn0044049
GO:0071705	nitrogen compound transport	biological_process	0.2511	1	7	266	268	12721	FBgn0035244,FBgn0036984,FBgn0260743,FBgn0051547,FBgn0035300,FBgn0028886,FBgn0033778
GO:0010107	potassium ion import	biological_process	0.25112	1	1	266	17	12721	FBgn0051547
GO:0030014	CCR4-NOT complex	cellular_component	0.25146	1	1	266	14	12721	FBgn0261808
GO:0001752	compound eye photoreceptor fate commitment	biological_process	0.25151	1	2	266	67	12721	FBgn0001085,FBgn0011666
GO:0007622	rhythmic behavior	biological_process	0.25193	1	3	266	109	12721	FBgn0011205,FBgn0036927,FBgn0261808
GO:0051668	localization within membrane	biological_process	0.25218	1	1	266	17	12721	FBgn0002121
GO:0007060	male meiosis chromosome segregation	biological_process	0.25258	1	1	266	15	12721	FBgn0036059
GO:0043112	receptor metabolic process	biological_process	0.2532	1	1	266	16	12721	FBgn0001145
GO:0015296	anion:cation symporter activity	molecular_function	0.25371	1	1	266	19	12721	FBgn0051547
GO:0017147	Wnt-protein binding	molecular_function	0.25486	1	1	266	19	12721	FBgn0001085
GO:0035966	response to topologically incorrect protein	biological_process	0.25526	1	2	266	48	12721	FBgn0051414,FBgn0051148
GO:0055069	zinc ion homeostasis	biological_process	0.25549	1	1	266	14	12721	FBgn0033096
GO:0042706	eye photoreceptor cell fate commitment	biological_process	0.25579	1	2	266	68	12721	FBgn0001085,FBgn0011666
GO:0006072	glycerol-3-phosphate metabolic process	biological_process	0.25589	1	1	266	15	12721	FBgn0001128
GO:0006875	cellular metal ion homeostasis	biological_process	0.25599	1	3	266	92	12721	FBgn0030350,FBgn0062412,FBgn0035244
GO:0009218	pyrimidine ribonucleotide metabolic process	biological_process	0.25804	1	1	266	13	12721	FBgn0039809
GO:0009220	pyrimidine ribonucleotide biosynthetic process	biological_process	0.25804	1	1	266	13	12721	FBgn0039809
GO:0006541	glutamine metabolic process	biological_process	0.25816	1	1	266	15	12721	FBgn0001145
GO:0016063	rhodopsin biosynthetic process	biological_process	0.25919	1	1	266	15	12721	FBgn0002939
GO:0050773	regulation of dendrite development	biological_process	0.25952	1	2	266	61	12721	FBgn0036059,FBgn0026592
GO:0008205	ecdysone metabolic process	biological_process	0.25964	1	1	266	15	12721	FBgn0030597
GO:0042246	tissue regeneration	biological_process	0.26174	1	1	266	16	12721	FBgn0036101
GO:0030536	larval feeding behavior	biological_process	0.26193	1	1	266	18	12721	FBgn0044049
GO:1901564	organonitrogen compound metabolic process	biological_process	0.26271	1	35	266	1443	12721	FBgn0033778,FBgn0051414,FBgn0036563,FBgn0025837,FBgn0013983,FBgn0039769,FBgn0052284,FBgn0063496,FBgn0001145,FBgn0036927,FBgn0001128,FBgn0032945,FBgn0052473,FBgn0039809,FBgn0010043,FBgn0031682,FBgn0035537,FBgn0011666,FBgn0051148,FBgn0053258,FBgn0259171,FBgn0011205,FBgn0052024,FBgn0028648,FBgn0039768,FBgn0027538,FBgn0004057,FBgn0013307,FBgn0063493,FBgn0038136,FBgn0039053,FBgn0032888,FBgn0035348,FBg…
GO:0009062	fatty acid catabolic process	biological_process	0.2633	1	2	266	45	12721	FBgn0034628,FBgn0034629
GO:1901068	guanosine-containing compound metabolic process	biological_process	0.26349	1	1	266	16	12721	FBgn0039809
GO:0030431	sleep	biological_process	0.2641	1	4	266	147	12721	FBgn0025454,FBgn0085434,FBgn0026563,FBgn0038733
GO:0042802	identical protein binding	molecular_function	0.26423	1	6	266	236	12721	FBgn0035824,FBgn0001128,FBgn0001089,FBgn0028978,FBgn0037186,FBgn0033623
GO:0030308	negative regulation of cell growth	biological_process	0.26463	1	1	266	21	12721	FBgn0015550
GO:0090257	regulation of muscle system process	biological_process	0.26739	1	1	266	16	12721	FBgn0037976
GO:0005230	extracellular ligand-gated ion channel activity	molecular_function	0.26741	1	2	266	57	12721	FBgn0038840,FBgn0260874
GO:0016545	male courtship behavior, veined wing vibration	biological_process	0.268	1	1	266	23	12721	FBgn0004573
GO:0017145	stem cell division	biological_process	0.26836	1	3	266	107	12721	FBgn0002121,FBgn0011666,FBgn0031661
GO:0051606	detection of stimulus	biological_process	0.2685	1	9	266	324	12721	FBgn0026592,FBgn0033301,FBgn0037166,FBgn0260874,FBgn0032888,FBgn0067312,FBgn0015721,FBgn0000120,FBgn0002939
GO:0098588	bounding membrane of organelle	cellular_component	0.26851	1	18	266	722	12721	FBgn0033302,FBgn0004797,FBgn0015033,FBgn0032067,FBgn0000473,FBgn0032068,FBgn0039596,FBgn0050381,FBgn0027565,FBgn0015037,FBgn0025454,FBgn0030615,FBgn0038462,FBgn0033292,FBgn0035300,FBgn0034141,FBgn0038095,FBgn0030350
GO:0007610	behavior	biological_process	0.26873	1	15	266	715	12721	FBgn0036927,FBgn0001128,FBgn0004573,FBgn0033096,FBgn0085434,FBgn0051148,FBgn0051414,FBgn0050488,FBgn0037976,FBgn0044049,FBgn0261808,FBgn0001085,FBgn0027538,FBgn0015550,FBgn0011205
GO:0055093	response to hyperoxia	biological_process	0.26881	1	1	266	13	12721	FBgn0001128
GO:0001895	retina homeostasis	biological_process	0.269	1	1	266	19	12721	FBgn0000120
GO:0009163	nucleoside biosynthetic process	biological_process	0.26907	1	3	266	78	12721	FBgn0031682,FBgn0011205,FBgn0039809
GO:0042455	ribonucleoside biosynthetic process	biological_process	0.26907	1	3	266	78	12721	FBgn0031682,FBgn0039809,FBgn0011205
GO:1901659	glycosyl compound biosynthetic process	biological_process	0.26907	1	3	266	78	12721	FBgn0039809,FBgn0011205,FBgn0031682
GO:0051181	cofactor transport	biological_process	0.27095	1	1	266	14	12721	FBgn0035244
GO:0052646	alditol phosphate metabolic process	biological_process	0.27353	1	1	266	16	12721	FBgn0001128
GO:0006094	gluconeogenesis	biological_process	0.27408	1	1	266	14	12721	FBgn0032820
GO:0019319	hexose biosynthetic process	biological_process	0.27408	1	1	266	14	12721	FBgn0032820
GO:0043090	amino acid import	biological_process	0.27423	1	1	266	16	12721	FBgn0028886
GO:0008173	RNA methyltransferase activity	molecular_function	0.27428	1	2	266	45	12721	FBgn0085224,FBgn0035537
GO:0034754	cellular hormone metabolic process	biological_process	0.27708	1	2	266	49	12721	FBgn0030593,FBgn0030597
GO:0004930	G-protein coupled receptor activity	molecular_function	0.27882	1	5	266	184	12721	FBgn0001085,FBgn0004573,FBgn0050106,FBgn0035131,FBgn0050340
GO:0050829	defense response to Gram-negative bacterium	biological_process	0.27955	1	4	266	127	12721	FBgn0004427,FBgn0013983,FBgn0004428,FBgn0004425
GO:0016755	transferase activity, transferring amino-acyl groups	molecular_function	0.27973	1	1	266	14	12721	FBgn0025837
GO:0001738	morphogenesis of a polarized epithelium	biological_process	0.28104	1	3	266	126	12721	FBgn0002121,FBgn0001085,FBgn0015550
GO:0016082	synaptic vesicle priming	biological_process	0.28163	1	1	266	18	12721	FBgn0002121
GO:0046552	photoreceptor cell fate commitment	biological_process	0.28219	1	2	266	73	12721	FBgn0001085,FBgn0011666
GO:0006614	SRP-dependent cotranslational protein targeting to membrane	biological_process	0.2829	1	1	266	14	12721	FBgn0039296
GO:0042744	hydrogen peroxide catabolic process	biological_process	0.28309	1	1	266	15	12721	FBgn0033521
GO:0009070	serine family amino acid biosynthetic process	biological_process	0.28354	1	1	266	14	12721	FBgn0025837
GO:0010033	response to organic substance	biological_process	0.28363	1	14	266	634	12721	FBgn0044049,FBgn0037976,FBgn0002121,FBgn0033778,FBgn0051414,FBgn0000473,FBgn0025454,FBgn0051148,FBgn0067312,FBgn0015721,FBgn0032888,FBgn0039593,FBgn0035537,FBgn0028978
GO:0009247	glycolipid biosynthetic process	biological_process	0.28388	1	2	266	48	12721	FBgn0050381,FBgn0027538
GO:0009065	glutamine family amino acid catabolic process	biological_process	0.28417	1	1	266	16	12721	FBgn0001145
GO:0048065	male courtship behavior, veined wing extension	biological_process	0.28516	1	1	266	24	12721	FBgn0004573
GO:0016327	apicolateral plasma membrane	cellular_component	0.28558	1	1	266	26	12721	FBgn0002121
GO:0048521	negative regulation of behavior	biological_process	0.28564	1	1	266	20	12721	FBgn0015550
GO:0045434	negative regulation of female receptivity, post-mating	biological_process	0.28568	1	1	266	15	12721	FBgn0050488
GO:0045476	nurse cell apoptotic process	biological_process	0.2858	1	1	266	19	12721	FBgn0004797
GO:0036296	response to increased oxygen levels	biological_process	0.28654	1	1	266	14	12721	FBgn0001128
GO:0048588	developmental cell growth	biological_process	0.28704	1	2	266	80	12721	FBgn0001085,FBgn0015550
GO:0046154	rhodopsin metabolic process	biological_process	0.28726	1	1	266	17	12721	FBgn0002939
GO:0038024	cargo receptor activity	molecular_function	0.28821	1	1	266	19	12721	FBgn0002939
GO:0006805	xenobiotic metabolic process	biological_process	0.28843	1	1	266	15	12721	FBgn0025454
GO:0009410	response to xenobiotic stimulus	biological_process	0.28843	1	1	266	15	12721	FBgn0025454
GO:0071466	cellular response to xenobiotic stimulus	biological_process	0.28843	1	1	266	15	12721	FBgn0025454
GO:1901606	alpha-amino acid catabolic process	biological_process	0.28949	1	2	266	48	12721	FBgn0001145,FBgn0032945
GO:0006030	chitin metabolic process	biological_process	0.28992	1	4	266	126	12721	FBgn0052284,FBgn0053258,FBgn0036563,FBgn0052024
GO:0006271	DNA strand elongation involved in DNA replication	biological_process	0.28995	1	1	266	16	12721	FBgn0035194
GO:0007586	digestion	biological_process	0.29025	1	1	266	18	12721	FBgn0037976
GO:0006812	cation transport	biological_process	0.29144	1	10	266	419	12721	FBgn0036816,FBgn0033096,FBgn0085434,FBgn0051547,FBgn0034247,FBgn0062412,FBgn0053282,FBgn0033097,FBgn0037386,FBgn0030350
GO:0032592	integral component of mitochondrial membrane	cellular_component	0.2932	1	2	266	45	12721	FBgn0035805,FBgn0037714
GO:0006213	pyrimidine nucleoside metabolic process	biological_process	0.29422	1	1	266	15	12721	FBgn0039809
GO:0046131	pyrimidine ribonucleoside metabolic process	biological_process	0.29422	1	1	266	15	12721	FBgn0039809
GO:0005774	vacuolar membrane	cellular_component	0.29472	1	3	266	92	12721	FBgn0032068,FBgn0035300,FBgn0032067
GO:0008061	chitin binding	molecular_function	0.29478	1	4	266	125	12721	FBgn0052284,FBgn0053258,FBgn0036563,FBgn0052024
GO:0005283	sodium:amino acid symporter activity	molecular_function	0.29556	1	1	266	18	12721	FBgn0028886
GO:0005343	organic acid:sodium symporter activity	molecular_function	0.29556	1	1	266	18	12721	FBgn0028886
GO:0035196	production of miRNAs involved in gene silencing by miRNA	biological_process	0.29618	1	1	266	18	12721	FBgn0035537
GO:0017157	regulation of exocytosis	biological_process	0.29806	1	1	266	25	12721	FBgn0002121
GO:0004867	serine-type endopeptidase inhibitor activity	molecular_function	0.29812	1	3	266	82	12721	FBgn0033113,FBgn0050203,FBgn0033710
GO:0051348	negative regulation of transferase activity	biological_process	0.29837	1	2	266	61	12721	FBgn0002121,FBgn0028978
GO:0022603	regulation of anatomical structure morphogenesis	biological_process	0.29846	1	6	266	290	12721	FBgn0026592,FBgn0001085,FBgn0015550,FBgn0030350,FBgn0002121,FBgn0036059
GO:0009152	purine ribonucleotide biosynthetic process	biological_process	0.29895	1	3	266	102	12721	FBgn0031682,FBgn0039809,FBgn0011205
GO:0009744	response to sucrose	biological_process	0.2992	1	1	266	20	12721	FBgn0015721
GO:0035249	synaptic transmission, glutamatergic	biological_process	0.30034	1	1	266	26	12721	FBgn0038840
GO:0042743	hydrogen peroxide metabolic process	biological_process	0.30079	1	1	266	16	12721	FBgn0033521
GO:0031672	A band	cellular_component	0.30122	1	1	266	21	12721	FBgn0001128
GO:1901607	alpha-amino acid biosynthetic process	biological_process	0.30162	1	2	266	49	12721	FBgn0025837,FBgn0001145
GO:0000166	nucleotide binding	molecular_function	0.3024	1	23	266	1116	12721	FBgn0010241,FBgn0030597,FBgn0035695,FBgn0000045,FBgn0035244,FBgn0034225,FBgn0010549,FBgn0028978,FBgn0004057,FBgn0034628,FBgn0039296,FBgn0011205,FBgn0050104,FBgn0001128,FBgn0001145,FBgn0017558,FBgn0034629,FBgn0016054,FBgn0029155,FBgn0036931,FBgn0030593,FBgn0033543,FBgn0003227
GO:1901265	nucleoside phosphate binding	molecular_function	0.3024	1	23	266	1116	12721	FBgn0017558,FBgn0001128,FBgn0034629,FBgn0001145,FBgn0016054,FBgn0050104,FBgn0036931,FBgn0030593,FBgn0029155,FBgn0033543,FBgn0003227,FBgn0035695,FBgn0000045,FBgn0010241,FBgn0030597,FBgn0004057,FBgn0028978,FBgn0034225,FBgn0035244,FBgn0010549,FBgn0011205,FBgn0034628,FBgn0039296
GO:0043138	3'-5' DNA helicase activity	molecular_function	0.30306	1	1	266	20	12721	FBgn0035194
GO:0044437	vacuolar part	cellular_component	0.30357	1	3	266	94	12721	FBgn0032068,FBgn0035300,FBgn0032067
GO:0098573	intrinsic component of mitochondrial membrane	cellular_component	0.30563	1	2	266	47	12721	FBgn0037714,FBgn0035805
GO:1902495	transmembrane transporter complex	cellular_component	0.3065	1	3	266	126	12721	FBgn0010241,FBgn0085434,FBgn0035695
GO:0022616	DNA strand elongation	biological_process	0.30667	1	1	266	17	12721	FBgn0035194
GO:0031347	regulation of defense response	biological_process	0.30733	1	4	266	147	12721	FBgn0013983,FBgn0004428,FBgn0034647,FBgn0004427
GO:0071704	organic substance metabolic process	biological_process	0.30768	1	127	266	5980	12721	FBgn0033875,FBgn0038733,FBgn0002939,FBgn0039474,FBgn0011666,FBgn0086558,FBgn0031661,FBgn0037976,FBgn0003356,FBgn0030597,FBgn0039472,FBgn0051148,FBgn0033113,FBgn0034628,FBgn0002570,FBgn0035679,FBgn0011205,FBgn0039612,FBgn0261808,FBgn0039768,FBgn0004057,FBgn0032067,FBgn0013307,FBgn0063493,FBgn0033748,FBgn0039053,FBgn0027073,FBgn0034629,FBgn0035484,FBgn0032888,FBgn0038481,FBgn0026755,FBgn0051075,FBg…
GO:0050661	NADP binding	molecular_function	0.30819	1	1	266	17	12721	FBgn0004057
GO:0050772	positive regulation of axonogenesis	biological_process	0.30853	1	1	266	24	12721	FBgn0001085
GO:0005416	cation:amino acid symporter activity	molecular_function	0.3086	1	1	266	19	12721	FBgn0028886
GO:0044724	single-organism carbohydrate catabolic process	biological_process	0.30905	1	2	266	52	12721	FBgn0043783,FBgn0035679
GO:0071855	neuropeptide receptor binding	molecular_function	0.30907	1	1	266	15	12721	FBgn0037976
GO:0015405	P-P-bond-hydrolysis-driven transmembrane transporter activity	molecular_function	0.30929	1	4	266	146	12721	FBgn0035244,FBgn0010549,FBgn0010241,FBgn0035695
GO:0046364	monosaccharide biosynthetic process	biological_process	0.30948	1	1	266	16	12721	FBgn0032820
GO:0034599	cellular response to oxidative stress	biological_process	0.30974	1	2	266	50	12721	FBgn0033521,FBgn0039809
GO:0045475	locomotor rhythm	biological_process	0.30992	1	2	266	70	12721	FBgn0011205,FBgn0261808
GO:0008239	dipeptidyl-peptidase activity	molecular_function	0.31017	1	1	266	18	12721	FBgn0032535
GO:0030727	germarium-derived female germ-line cyst formation	biological_process	0.31072	1	1	266	21	12721	FBgn0030520
GO:0007621	negative regulation of female receptivity	biological_process	0.31078	1	1	266	17	12721	FBgn0050488
GO:0050775	positive regulation of dendrite morphogenesis	biological_process	0.31161	1	1	266	20	12721	FBgn0036059
GO:0005788	endoplasmic reticulum lumen	cellular_component	0.31194	1	1	266	17	12721	FBgn0039296
GO:0000097	sulfur amino acid biosynthetic process	biological_process	0.31202	1	1	266	16	12721	FBgn0025837
GO:0010025	wax biosynthetic process	biological_process	0.3121	1	1	266	17	12721	FBgn0085371
GO:0010166	wax metabolic process	biological_process	0.3121	1	1	266	17	12721	FBgn0085371
GO:0080019	fatty-acyl-CoA reductase (alcohol-forming) activity	molecular_function	0.3121	1	1	266	17	12721	FBgn0085371
GO:0004089	carbonate dehydratase activity	molecular_function	0.31409	1	1	266	16	12721	FBgn0037788
GO:0015399	primary active transmembrane transporter activity	molecular_function	0.31487	1	4	266	147	12721	FBgn0035244,FBgn0010549,FBgn0010241,FBgn0035695
GO:0055072	iron ion homeostasis	biological_process	0.31508	1	1	266	17	12721	FBgn0035244
GO:0046627	negative regulation of insulin receptor signaling pathway	biological_process	0.31531	1	1	266	23	12721	FBgn0028978
GO:1900077	negative regulation of cellular response to insulin stimulus	biological_process	0.31531	1	1	266	23	12721	FBgn0028978
GO:0019674	NAD metabolic process	biological_process	0.31536	1	1	266	18	12721	FBgn0001128
GO:0052745	inositol phosphate phosphatase activity	molecular_function	0.31683	1	1	266	18	12721	FBgn0026061
GO:0001737	establishment of imaginal disc-derived wing hair orientation	biological_process	0.3169	1	1	266	25	12721	FBgn0001085
GO:0007020	microtubule nucleation	biological_process	0.31731	1	1	266	21	12721	FBgn0036059
GO:0006613	cotranslational protein targeting to membrane	biological_process	0.31779	1	1	266	16	12721	FBgn0039296
GO:0051961	negative regulation of nervous system development	biological_process	0.31787	1	3	266	126	12721	FBgn0002121,FBgn0026592,FBgn0015550
GO:0007179	transforming growth factor beta receptor signaling pathway	biological_process	0.31816	1	1	266	25	12721	FBgn0002121
GO:0051098	regulation of binding	biological_process	0.31861	1	1	266	22	12721	FBgn0000120
GO:0048135	female germ-line cyst formation	biological_process	0.31893	1	1	266	22	12721	FBgn0030520
GO:0032535	regulation of cellular component size	biological_process	0.31901	1	4	266	178	12721	FBgn0015550,FBgn0051547,FBgn0028978,FBgn0001085
GO:0072509	divalent inorganic cation transmembrane transporter activity	molecular_function	0.31981	1	2	266	72	12721	FBgn0033096,FBgn0033097
GO:0051310	metaphase plate congression	biological_process	0.31983	1	1	266	21	12721	FBgn0036059
GO:0022843	voltage-gated cation channel activity	molecular_function	0.31998	1	1	266	33	12721	FBgn0085434
GO:0035336	long-chain fatty-acyl-CoA metabolic process	biological_process	0.32068	1	1	266	18	12721	FBgn0085371
GO:0004003	ATP-dependent DNA helicase activity	molecular_function	0.32071	1	1	266	24	12721	FBgn0003227
GO:0044092	negative regulation of molecular function	biological_process	0.32134	1	6	266	227	12721	FBgn0002121,FBgn0050203,FBgn0028978,FBgn0000120,FBgn0033710,FBgn0033113
GO:0006164	purine nucleotide biosynthetic process	biological_process	0.32226	1	3	266	106	12721	FBgn0011205,FBgn0039809,FBgn0031682
GO:1902742	apoptotic process involved in development	biological_process	0.32319	1	1	266	22	12721	FBgn0004797
GO:0045664	regulation of neuron differentiation	biological_process	0.32376	1	4	266	192	12721	FBgn0036059,FBgn0026592,FBgn0001085,FBgn0015550
GO:0034644	cellular response to UV	biological_process	0.32382	1	1	266	17	12721	FBgn0002939
GO:0051491	positive regulation of filopodium assembly	biological_process	0.32485	1	1	266	23	12721	FBgn0026061
GO:0045454	cell redox homeostasis	biological_process	0.32497	1	2	266	49	12721	FBgn0030350,FBgn0033521
GO:0007370	ventral furrow formation	biological_process	0.32533	1	1	266	20	12721	FBgn0028978
GO:0008286	insulin receptor signaling pathway	biological_process	0.32535	1	2	266	68	12721	FBgn0044049,FBgn0028978
GO:0006739	NADP metabolic process	biological_process	0.32546	1	1	266	16	12721	FBgn0004057
GO:0010332	response to gamma radiation	biological_process	0.32559	1	1	266	20	12721	FBgn0011205
GO:0005534	galactose binding	molecular_function	0.32742	1	1	266	16	12721	FBgn0040104
GO:0051235	maintenance of location	biological_process	0.32758	1	3	266	118	12721	FBgn0004797,FBgn0036816,FBgn0028978
GO:0050795	regulation of behavior	biological_process	0.32824	1	3	266	123	12721	FBgn0015550,FBgn0036927,FBgn0001085
GO:0045182	translation regulator activity	molecular_function	0.32885	1	1	266	24	12721	FBgn0011666
GO:0008652	cellular amino acid biosynthetic process	biological_process	0.32957	1	2	266	53	12721	FBgn0001145,FBgn0025837
GO:0005328	neurotransmitter:sodium symporter activity	molecular_function	0.33009	1	1	266	23	12721	FBgn0028886
GO:0008171	O-methyltransferase activity	molecular_function	0.33024	1	1	266	18	12721	FBgn0035537
GO:0050688	regulation of defense response to virus	biological_process	0.33239	1	1	266	22	12721	FBgn0013983
GO:0005938	cell cortex	cellular_component	0.33241	1	4	266	189	12721	FBgn0028978,FBgn0001085,FBgn0002121,FBgn0013467
GO:0034285	response to disaccharide	biological_process	0.33309	1	1	266	22	12721	FBgn0015721
GO:0002803	positive regulation of antibacterial peptide production	biological_process	0.33333	1	1	266	20	12721	FBgn0013983
GO:0006963	positive regulation of antibacterial peptide biosynthetic process	biological_process	0.33333	1	1	266	20	12721	FBgn0013983
GO:0051299	centrosome separation	biological_process	0.33337	1	1	266	24	12721	FBgn0036059
GO:0035071	salivary gland cell autophagic cell death	biological_process	0.33419	1	1	266	28	12721	FBgn0002121
GO:0098858	actin-based cell projection	cellular_component	0.33459	1	1	266	30	12721	FBgn0026061
GO:0007435	salivary gland morphogenesis	biological_process	0.33471	1	2	266	77	12721	FBgn0002121,FBgn0001085
GO:0022612	gland morphogenesis	biological_process	0.33471	1	2	266	77	12721	FBgn0001085,FBgn0002121
GO:0016360	sensory organ precursor cell fate determination	biological_process	0.33506	1	1	266	23	12721	FBgn0001085
GO:0060582	cell fate determination involved in pattern specification	biological_process	0.33506	1	1	266	23	12721	FBgn0001085
GO:0051156	glucose 6-phosphate metabolic process	biological_process	0.33549	1	1	266	17	12721	FBgn0004057
GO:0001664	G-protein coupled receptor binding	molecular_function	0.33569	1	2	266	54	12721	FBgn0044049,FBgn0037976
GO:0016052	carbohydrate catabolic process	biological_process	0.33574	1	2	266	56	12721	FBgn0035679,FBgn0043783
GO:0046068	cGMP metabolic process	biological_process	0.33734	1	1	266	34	12721	FBgn0259171
GO:0003008	system process	biological_process	0.33824	1	16	266	757	12721	FBgn0085434,FBgn0051148,FBgn0035695,FBgn0015721,FBgn0067312,FBgn0010241,FBgn0037976,FBgn0051414,FBgn0028945,FBgn0260874,FBgn0010403,FBgn0000120,FBgn0038136,FBgn0026592,FBgn0052473,FBgn0032888
GO:0071479	cellular response to ionizing radiation	biological_process	0.33971	1	1	266	20	12721	FBgn0011205
GO:0031406	carboxylic acid binding	molecular_function	0.34011	1	2	266	60	12721	FBgn0034629,FBgn0034628
GO:0043177	organic acid binding	molecular_function	0.34011	1	2	266	60	12721	FBgn0034628,FBgn0034629
GO:0034220	ion transmembrane transport	biological_process	0.34014	1	12	266	525	12721	FBgn0260874,FBgn0038840,FBgn0035300,FBgn0036816,FBgn0260743,FBgn0033097,FBgn0028886,FBgn0062412,FBgn0033096,FBgn0085434,FBgn0036984,FBgn0051547
GO:0048663	neuron fate commitment	biological_process	0.34136	1	2	266	81	12721	FBgn0011666,FBgn0001085
GO:0007293	germarium-derived egg chamber formation	biological_process	0.34208	1	3	266	124	12721	FBgn0036059,FBgn0002121,FBgn0030520
GO:0042803	protein homodimerization activity	molecular_function	0.34237	1	4	266	162	12721	FBgn0001128,FBgn0001089,FBgn0028978,FBgn0033623
GO:0042826	histone deacetylase binding	molecular_function	0.34499	1	1	266	19	12721	FBgn0033061
GO:0016741	transferase activity, transferring one-carbon groups	molecular_function	0.34511	1	4	266	140	12721	FBgn0085224,FBgn0035537,FBgn0032945,FBgn0053230
GO:0019362	pyridine nucleotide metabolic process	biological_process	0.34683	1	2	266	56	12721	FBgn0004057,FBgn0001128
GO:0046496	nicotinamide nucleotide metabolic process	biological_process	0.34683	1	2	266	56	12721	FBgn0004057,FBgn0001128
GO:1900006	positive regulation of dendrite development	biological_process	0.34699	1	1	266	23	12721	FBgn0036059
GO:0031225	anchored component of membrane	cellular_component	0.34767	1	1	266	25	12721	FBgn0026061
GO:0048102	autophagic cell death	biological_process	0.34874	1	1	266	29	12721	FBgn0002121
GO:0051303	establishment of chromosome localization	biological_process	0.34956	1	1	266	24	12721	FBgn0036059
GO:0016334	establishment or maintenance of polarity of follicular epithelium	biological_process	0.35023	1	1	266	29	12721	FBgn0002121
GO:0007629	flight behavior	biological_process	0.35033	1	1	266	28	12721	FBgn0001128
GO:2001233	regulation of apoptotic signaling pathway	biological_process	0.35046	1	1	266	22	12721	FBgn0039809
GO:0071559	response to transforming growth factor beta	biological_process	0.35142	1	1	266	27	12721	FBgn0002121
GO:0071560	cellular response to transforming growth factor beta stimulus	biological_process	0.35142	1	1	266	27	12721	FBgn0002121
GO:0007294	germarium-derived oocyte fate determination	biological_process	0.35316	1	1	266	28	12721	FBgn0036059
GO:0001510	RNA methylation	biological_process	0.35328	1	2	266	57	12721	FBgn0085224,FBgn0035537
GO:0045839	negative regulation of mitotic nuclear division	biological_process	0.35392	1	1	266	23	12721	FBgn0028978
GO:0004035	alkaline phosphatase activity	molecular_function	0.35624	1	1	266	18	12721	FBgn0037786
GO:0008175	tRNA methyltransferase activity	molecular_function	0.35628	1	1	266	19	12721	FBgn0085224
GO:2000045	regulation of G1/S transition of mitotic cell cycle	biological_process	0.35777	1	1	266	26	12721	FBgn0035194
GO:0035725	sodium ion transmembrane transport	biological_process	0.35845	1	2	266	65	12721	FBgn0051547,FBgn0085434
GO:0072507	divalent inorganic cation homeostasis	biological_process	0.35874	1	2	266	69	12721	FBgn0033096,FBgn0030350
GO:0009260	ribonucleotide biosynthetic process	biological_process	0.35954	1	3	266	112	12721	FBgn0031682,FBgn0039809,FBgn0011205
GO:0022890	inorganic cation transmembrane transporter activity	molecular_function	0.36034	1	7	266	301	12721	FBgn0062412,FBgn0033097,FBgn0028886,FBgn0085434,FBgn0033096,FBgn0260743,FBgn0051547
GO:1904580	regulation of intracellular mRNA localization	biological_process	0.3619	1	1	266	28	12721	FBgn0002121
GO:0006309	apoptotic DNA fragmentation	biological_process	0.36236	1	1	266	20	12721	FBgn0039593
GO:0006921	cellular component disassembly involved in execution phase of apoptosis	biological_process	0.36236	1	1	266	20	12721	FBgn0039593
GO:0030262	apoptotic nuclear changes	biological_process	0.36236	1	1	266	20	12721	FBgn0039593
GO:0070887	cellular response to chemical stimulus	biological_process	0.36244	1	10	266	480	12721	FBgn0025454,FBgn0051148,FBgn0002121,FBgn0033521,FBgn0051414,FBgn0011666,FBgn0044049,FBgn0035537,FBgn0028978,FBgn0039809
GO:1901992	positive regulation of mitotic cell cycle phase transition	biological_process	0.36276	1	1	266	24	12721	FBgn0035194
GO:0002778	antibacterial peptide production	biological_process	0.36312	1	1	266	23	12721	FBgn0013983
GO:0002780	antibacterial peptide biosynthetic process	biological_process	0.36312	1	1	266	23	12721	FBgn0013983
GO:0002786	regulation of antibacterial peptide production	biological_process	0.36312	1	1	266	23	12721	FBgn0013983
GO:0002808	regulation of antibacterial peptide biosynthetic process	biological_process	0.36312	1	1	266	23	12721	FBgn0013983
GO:0008052	sensory organ boundary specification	biological_process	0.36397	1	1	266	26	12721	FBgn0001085
GO:0071702	organic substance transport	biological_process	0.36497	1	20	266	926	12721	FBgn0035300,FBgn0034999,FBgn0036816,FBgn0260743,FBgn0037714,FBgn0038752,FBgn0051547,FBgn0037386,FBgn0002121,FBgn0028886,FBgn0010549,FBgn0035244,FBgn0042178,FBgn0039296,FBgn0036984,FBgn0027565,FBgn0034247,FBgn0053282,FBgn0002939,FBgn0033778
GO:0043603	cellular amide metabolic process	biological_process	0.3662	1	17	266	709	12721	FBgn0063496,FBgn0038136,FBgn0039769,FBgn0063493,FBgn0035537,FBgn0032945,FBgn0032888,FBgn0010043,FBgn0063495,FBgn0052473,FBgn0051148,FBgn0051414,FBgn0011666,FBgn0028648,FBgn0039768,FBgn0013983,FBgn0025837
GO:0006753	nucleoside phosphate metabolic process	biological_process	0.36689	1	8	266	321	12721	FBgn0001128,FBgn0050104,FBgn0004057,FBgn0034225,FBgn0031682,FBgn0011205,FBgn0039809,FBgn0259171
GO:0009117	nucleotide metabolic process	biological_process	0.36689	1	8	266	321	12721	FBgn0001128,FBgn0050104,FBgn0259171,FBgn0039809,FBgn0011205,FBgn0004057,FBgn0031682,FBgn0034225
GO:0036452	ESCRT complex	cellular_component	0.36715	1	1	266	19	12721	FBgn0027565
GO:0008202	steroid metabolic process	biological_process	0.36792	1	2	266	62	12721	FBgn0030593,FBgn0030597
GO:0007608	sensory perception of smell	biological_process	0.36902	1	5	266	177	12721	FBgn0085434,FBgn0000120,FBgn0010403,FBgn0260874,FBgn0037976
GO:0016318	ommatidial rotation	biological_process	0.37022	1	1	266	36	12721	FBgn0001085
GO:0030863	cortical cytoskeleton	cellular_component	0.37095	1	1	266	33	12721	FBgn0002121
GO:0043405	regulation of MAP kinase activity	biological_process	0.37254	1	1	266	27	12721	FBgn0028978
GO:0046390	ribose phosphate biosynthetic process	biological_process	0.37265	1	3	266	114	12721	FBgn0011205,FBgn0039809,FBgn0031682
GO:1990351	transporter complex	cellular_component	0.37382	1	3	266	136	12721	FBgn0010241,FBgn0085434,FBgn0035695
GO:0060966	regulation of gene silencing by RNA	biological_process	0.37441	1	1	266	26	12721	FBgn0035537
GO:0031050	dsRNA fragmentation	biological_process	0.37613	1	1	266	24	12721	FBgn0035537
GO:0070918	production of small RNA involved in gene silencing by RNA	biological_process	0.37613	1	1	266	24	12721	FBgn0035537
GO:0006220	pyrimidine nucleotide metabolic process	biological_process	0.37638	1	1	266	20	12721	FBgn0039809
GO:0006221	pyrimidine nucleotide biosynthetic process	biological_process	0.37638	1	1	266	20	12721	FBgn0039809
GO:0035337	fatty-acyl-CoA metabolic process	biological_process	0.37922	1	1	266	22	12721	FBgn0085371
GO:0042558	pteridine-containing compound metabolic process	biological_process	0.38098	1	1	266	21	12721	FBgn0032945
GO:0016645	oxidoreductase activity, acting on the CH-NH group of donors	molecular_function	0.38378	1	1	266	22	12721	FBgn0032945
GO:0031398	positive regulation of protein ubiquitination	biological_process	0.38574	1	1	266	23	12721	FBgn0028978
GO:0046474	glycerophospholipid biosynthetic process	biological_process	0.38594	1	2	266	63	12721	FBgn0030421,FBgn0050381
GO:0090407	organophosphate biosynthetic process	biological_process	0.38638	1	6	266	245	12721	FBgn0039809,FBgn0011205,FBgn0031682,FBgn0050381,FBgn0030421,FBgn0034141
GO:0001933	negative regulation of protein phosphorylation	biological_process	0.38656	1	2	266	76	12721	FBgn0028978,FBgn0002121
GO:0055086	nucleobase-containing small molecule metabolic process	biological_process	0.38867	1	9	266	371	12721	FBgn0001128,FBgn0050104,FBgn0035348,FBgn0259171,FBgn0039809,FBgn0011205,FBgn0004057,FBgn0031682,FBgn0034225
GO:0002168	instar larval development	biological_process	0.38994	1	2	266	77	12721	FBgn0001085,FBgn0002121
GO:1902806	regulation of cell cycle G1/S phase transition	biological_process	0.3902	1	1	266	29	12721	FBgn0035194
GO:0060590	ATPase regulator activity	molecular_function	0.39066	1	1	266	21	12721	FBgn0039296
GO:0009628	response to abiotic stimulus	biological_process	0.39141	1	10	266	484	12721	FBgn0015721,FBgn0000120,FBgn0001128,FBgn0002939,FBgn0011666,FBgn0261808,FBgn0026592,FBgn0025837,FBgn0037166,FBgn0011205
GO:0043331	response to dsRNA	biological_process	0.39152	1	1	266	25	12721	FBgn0035537
GO:0071359	cellular response to dsRNA	biological_process	0.39152	1	1	266	25	12721	FBgn0035537
GO:0060079	excitatory postsynaptic potential	biological_process	0.39268	1	1	266	34	12721	FBgn0038840
GO:0004866	endopeptidase inhibitor activity	molecular_function	0.3932	1	3	266	101	12721	FBgn0033113,FBgn0050203,FBgn0033710
GO:0019905	syntaxin binding	molecular_function	0.39337	1	1	266	29	12721	FBgn0002121
GO:0072524	pyridine-containing compound metabolic process	biological_process	0.39477	1	2	266	62	12721	FBgn0001128,FBgn0004057
GO:1901989	positive regulation of cell cycle phase transition	biological_process	0.39494	1	1	266	27	12721	FBgn0035194
GO:1901698	response to nitrogen compound	biological_process	0.39647	1	4	266	173	12721	FBgn0000473,FBgn0044049,FBgn0035537,FBgn0028978
GO:0016226	iron-sulfur cluster assembly	biological_process	0.3971	1	1	266	21	12721	FBgn0035244
GO:0031163	metallo-sulfur cluster assembly	biological_process	0.3971	1	1	266	21	12721	FBgn0035244
GO:0050000	chromosome localization	biological_process	0.39751	1	1	266	28	12721	FBgn0036059
GO:0045047	protein targeting to ER	biological_process	0.39778	1	1	266	21	12721	FBgn0039296
GO:0042326	negative regulation of phosphorylation	biological_process	0.39921	1	2	266	78	12721	FBgn0028978,FBgn0002121
GO:0046008	regulation of female receptivity, post-mating	biological_process	0.39956	1	1	266	22	12721	FBgn0050488
GO:0010951	negative regulation of endopeptidase activity	biological_process	0.39987	1	3	266	102	12721	FBgn0033113,FBgn0033710,FBgn0050203
GO:0016776	phosphotransferase activity, phosphate group as acceptor	molecular_function	0.39996	1	1	266	25	12721	FBgn0039809
GO:0050776	regulation of immune response	biological_process	0.40016	1	4	266	168	12721	FBgn0034647,FBgn0004427,FBgn0013983,FBgn0004428
GO:0072522	purine-containing compound biosynthetic process	biological_process	0.40043	1	3	266	118	12721	FBgn0031682,FBgn0011205,FBgn0039809
GO:0045666	positive regulation of neuron differentiation	biological_process	0.40066	1	2	266	87	12721	FBgn0036059,FBgn0001085
GO:0050708	regulation of protein secretion	biological_process	0.40157	1	1	266	30	12721	FBgn0002121
GO:0030706	germarium-derived oocyte differentiation	biological_process	0.4019	1	1	266	33	12721	FBgn0036059
GO:0001558	regulation of cell growth	biological_process	0.40281	1	2	266	85	12721	FBgn0015550,FBgn0001085
GO:1903322	positive regulation of protein modification by small protein conjugation or removal	biological_process	0.40297	1	1	266	25	12721	FBgn0028978
GO:0005871	kinesin complex	cellular_component	0.40319	1	1	266	33	12721	FBgn0036059
GO:0034762	regulation of transmembrane transport	biological_process	0.40432	1	1	266	39	12721	FBgn0085434
GO:0034765	regulation of ion transmembrane transport	biological_process	0.40432	1	1	266	39	12721	FBgn0085434
GO:0072599	establishment of protein localization to endoplasmic reticulum	biological_process	0.40702	1	1	266	22	12721	FBgn0039296
GO:1901137	carbohydrate derivative biosynthetic process	biological_process	0.40872	1	8	266	343	12721	FBgn0011205,FBgn0039809,FBgn0034141,FBgn0027538,FBgn0031682,FBgn0031661,FBgn0050381,FBgn0039596
GO:2000736	regulation of stem cell differentiation	biological_process	0.40884	1	1	266	32	12721	FBgn0030520
GO:0002807	positive regulation of antimicrobial peptide biosynthetic process	biological_process	0.40891	1	1	266	26	12721	FBgn0013983
GO:0030414	peptidase inhibitor activity	molecular_function	0.40899	1	3	266	104	12721	FBgn0033710,FBgn0050203,FBgn0033113
GO:0006836	neurotransmitter transport	biological_process	0.40963	1	3	266	138	12721	FBgn0002121,FBgn0028886,FBgn0037976
GO:0005048	signal sequence binding	molecular_function	0.41012	1	1	266	29	12721	FBgn0042178
GO:0000737	DNA catabolic process, endonucleolytic	biological_process	0.41178	1	1	266	24	12721	FBgn0039593
GO:0030716	oocyte fate determination	biological_process	0.41186	1	1	266	35	12721	FBgn0036059
GO:0061135	endopeptidase regulator activity	molecular_function	0.41187	1	3	266	104	12721	FBgn0033113,FBgn0050203,FBgn0033710
GO:0006270	DNA replication initiation	biological_process	0.41239	1	1	266	28	12721	FBgn0003227
GO:1902652	secondary alcohol metabolic process	biological_process	0.41281	1	1	266	26	12721	FBgn0030597
GO:0004568	chitinase activity	molecular_function	0.41324	1	1	266	25	12721	FBgn0004427
GO:0032465	regulation of cytokinesis	biological_process	0.41339	1	1	266	29	12721	FBgn0011205
GO:0016325	oocyte microtubule cytoskeleton organization	biological_process	0.41427	1	1	266	32	12721	FBgn0002121
GO:0051302	regulation of cell division	biological_process	0.41462	1	3	266	133	12721	FBgn0031661,FBgn0011205,FBgn0028978
GO:0007156	homophilic cell adhesion via plasma membrane adhesion molecules	biological_process	0.41511	1	1	266	48	12721	FBgn0001085
GO:1901699	cellular response to nitrogen compound	biological_process	0.4155	1	3	266	128	12721	FBgn0044049,FBgn0028978,FBgn0035537
GO:0051784	negative regulation of nuclear division	biological_process	0.41552	1	1	266	28	12721	FBgn0028978
GO:0010466	negative regulation of peptidase activity	biological_process	0.41561	1	3	266	105	12721	FBgn0033113,FBgn0033710,FBgn0050203
GO:0004181	metallocarboxypeptidase activity	molecular_function	0.41562	1	1	266	24	12721	FBgn0035780
GO:0046785	microtubule polymerization	biological_process	0.41583	1	1	266	30	12721	FBgn0036059
GO:0035159	regulation of tube length, open tracheal system	biological_process	0.41594	1	1	266	35	12721	FBgn0001085
GO:0005244	voltage-gated ion channel activity	molecular_function	0.41604	1	1	266	41	12721	FBgn0085434
GO:0022832	voltage-gated channel activity	molecular_function	0.41604	1	1	266	41	12721	FBgn0085434
GO:0071456	cellular response to hypoxia	biological_process	0.4164	1	1	266	32	12721	FBgn0011666
GO:0032103	positive regulation of response to external stimulus	biological_process	0.41673	1	2	266	74	12721	FBgn0001085,FBgn0013983
GO:0044708	single-organism behavior	biological_process	0.41813	1	10	266	524	12721	FBgn0261808,FBgn0027538,FBgn0011205,FBgn0001128,FBgn0051148,FBgn0033096,FBgn0085434,FBgn0051414,FBgn0037976,FBgn0044049
GO:0051017	actin filament bundle assembly	biological_process	0.41829	1	1	266	35	12721	FBgn0001085
GO:0060078	regulation of postsynaptic membrane potential	biological_process	0.41859	1	1	266	37	12721	FBgn0038840
GO:0006936	muscle contraction	biological_process	0.41888	1	1	266	30	12721	FBgn0037976
GO:0016831	carboxy-lyase activity	molecular_function	0.42079	1	1	266	25	12721	FBgn0013307
GO:0051782	negative regulation of cell division	biological_process	0.42144	1	1	266	29	12721	FBgn0028978
GO:0097193	intrinsic apoptotic signaling pathway	biological_process	0.42158	1	1	266	29	12721	FBgn0039809
GO:0032869	cellular response to insulin stimulus	biological_process	0.42233	1	2	266	81	12721	FBgn0028978,FBgn0044049
GO:0036094	small molecule binding	molecular_function	0.42308	1	24	266	1235	12721	FBgn0030593,FBgn0036931,FBgn0029155,FBgn0016054,FBgn0001128,FBgn0001145,FBgn0034629,FBgn0017558,FBgn0050104,FBgn0003227,FBgn0040104,FBgn0033543,FBgn0000045,FBgn0035695,FBgn0010241,FBgn0030597,FBgn0011205,FBgn0039296,FBgn0034628,FBgn0004057,FBgn0034225,FBgn0035244,FBgn0028978,FBgn0010549
GO:0098590	plasma membrane region	cellular_component	0.42391	1	6	266	311	12721	FBgn0036816,FBgn0033096,FBgn0002121,FBgn0033097,FBgn0038840,FBgn0026061
GO:0016051	carbohydrate biosynthetic process	biological_process	0.42409	1	2	266	69	12721	FBgn0039596,FBgn0032820
GO:1900426	positive regulation of defense response to bacterium	biological_process	0.42621	1	1	266	26	12721	FBgn0013983
GO:0048134	germ-line cyst formation	biological_process	0.42779	1	1	266	33	12721	FBgn0030520
GO:0051647	nucleus localization	biological_process	0.42896	1	1	266	38	12721	FBgn0036059
GO:0030488	tRNA methylation	biological_process	0.42912	1	1	266	25	12721	FBgn0085224
GO:0036294	cellular response to decreased oxygen levels	biological_process	0.42917	1	1	266	34	12721	FBgn0011666
GO:0043086	negative regulation of catalytic activity	biological_process	0.42939	1	5	266	205	12721	FBgn0050203,FBgn0028978,FBgn0033710,FBgn0033113,FBgn0002121
GO:0060560	developmental growth involved in morphogenesis	biological_process	0.43026	1	2	266	105	12721	FBgn0001085,FBgn0015550
GO:0070482	response to oxygen levels	biological_process	0.43043	1	2	266	79	12721	FBgn0001128,FBgn0011666
GO:0009108	coenzyme biosynthetic process	biological_process	0.43165	1	2	266	65	12721	FBgn0011205,FBgn0031682
GO:0072523	purine-containing compound catabolic process	biological_process	0.43196	1	1	266	28	12721	FBgn0259171
GO:0000096	sulfur amino acid metabolic process	biological_process	0.43201	1	1	266	25	12721	FBgn0025837
GO:1901658	glycosyl compound catabolic process	biological_process	0.43244	1	1	266	24	12721	FBgn0261575
GO:0045596	negative regulation of cell differentiation	biological_process	0.43265	1	3	266	146	12721	FBgn0002121,FBgn0015550,FBgn0026592
GO:0007606	sensory perception of chemical stimulus	biological_process	0.43283	1	7	266	281	12721	FBgn0067312,FBgn0010403,FBgn0000120,FBgn0085434,FBgn0032888,FBgn0037976,FBgn0260874
GO:0060581	cell fate commitment involved in pattern specification	biological_process	0.433	1	1	266	36	12721	FBgn0001085
GO:0010469	regulation of receptor activity	biological_process	0.43319	1	3	266	111	12721	FBgn0044049,FBgn0037976,FBgn0035282
GO:0043901	negative regulation of multi-organism process	biological_process	0.43579	1	1	266	34	12721	FBgn0034647
GO:0071375	cellular response to peptide hormone stimulus	biological_process	0.43632	1	2	266	84	12721	FBgn0028978,FBgn0044049
GO:1901653	cellular response to peptide	biological_process	0.43632	1	2	266	84	12721	FBgn0044049,FBgn0028978
GO:0007189	adenylate cyclase-activating G-protein coupled receptor signaling pathway	biological_process	0.43682	1	1	266	41	12721	FBgn0004573
GO:0051489	regulation of filopodium assembly	biological_process	0.4381	1	1	266	33	12721	FBgn0026061
GO:0007600	sensory perception	biological_process	0.43845	1	10	266	452	12721	FBgn0037976,FBgn0015721,FBgn0010403,FBgn0067312,FBgn0000120,FBgn0085434,FBgn0032888,FBgn0260874,FBgn0026592,FBgn0028945
GO:0007270	neuron-neuron synaptic transmission	biological_process	0.43852	1	1	266	40	12721	FBgn0038840
GO:0004222	metalloendopeptidase activity	molecular_function	0.43882	1	2	266	78	12721	FBgn0028945,FBgn0039612
GO:0043279	response to alkaloid	biological_process	0.43914	1	1	266	33	12721	FBgn0000473
GO:0072528	pyrimidine-containing compound biosynthetic process	biological_process	0.43978	1	1	266	25	12721	FBgn0039809
GO:0031099	regeneration	biological_process	0.43981	1	1	266	31	12721	FBgn0036101
GO:0004601	peroxidase activity	molecular_function	0.44121	1	1	266	27	12721	FBgn0033521
GO:0035195	gene silencing by miRNA	biological_process	0.44152	1	1	266	33	12721	FBgn0035537
GO:0071453	cellular response to oxygen levels	biological_process	0.44302	1	1	266	35	12721	FBgn0011666
GO:0050767	regulation of neurogenesis	biological_process	0.44556	1	5	266	272	12721	FBgn0026592,FBgn0001085,FBgn0015550,FBgn0002121,FBgn0036059
GO:0006733	oxidoreduction coenzyme metabolic process	biological_process	0.44615	1	2	266	68	12721	FBgn0001128,FBgn0004057
GO:0046692	sperm competition	biological_process	0.44816	1	1	266	27	12721	FBgn0050488
GO:0017148	negative regulation of translation	biological_process	0.44819	1	2	266	86	12721	FBgn0035537,FBgn0011666
GO:0016684	oxidoreductase activity, acting on peroxide as acceptor	molecular_function	0.4487	1	1	266	28	12721	FBgn0033521
GO:0034703	cation channel complex	cellular_component	0.45044	1	1	266	49	12721	FBgn0085434
GO:0061572	actin filament bundle organization	biological_process	0.45062	1	1	266	38	12721	FBgn0001085
GO:0045177	apical part of cell	cellular_component	0.45107	1	3	266	166	12721	FBgn0026061,FBgn0033097,FBgn0033096
GO:0031625	ubiquitin protein ligase binding	molecular_function	0.45317	1	2	266	73	12721	FBgn0086558,FBgn0029856
GO:0045793	positive regulation of cell size	biological_process	0.45318	1	1	266	37	12721	FBgn0028978
GO:0061134	peptidase regulator activity	molecular_function	0.45626	1	3	266	113	12721	FBgn0033113,FBgn0050203,FBgn0033710
GO:0009743	response to carbohydrate	biological_process	0.45656	1	1	266	31	12721	FBgn0015721
GO:0002682	regulation of immune system process	biological_process	0.45675	1	5	266	243	12721	FBgn0034647,FBgn0004427,FBgn0001085,FBgn0013983,FBgn0004428
GO:0006022	aminoglycan metabolic process	biological_process	0.45896	1	4	266	162	12721	FBgn0053258,FBgn0036563,FBgn0052284,FBgn0052024
GO:0032868	response to insulin	biological_process	0.45898	1	2	266	86	12721	FBgn0044049,FBgn0028978
GO:0002225	positive regulation of antimicrobial peptide production	biological_process	0.46052	1	1	266	30	12721	FBgn0013983
GO:0002699	positive regulation of immune effector process	biological_process	0.46052	1	1	266	30	12721	FBgn0013983
GO:0002702	positive regulation of production of molecular mediator of immune response	biological_process	0.46052	1	1	266	30	12721	FBgn0013983
GO:0002760	positive regulation of antimicrobial humoral response	biological_process	0.46052	1	1	266	30	12721	FBgn0013983
GO:0002922	positive regulation of humoral immune response	biological_process	0.46052	1	1	266	30	12721	FBgn0013983
GO:0030003	cellular cation homeostasis	biological_process	0.46139	1	3	266	132	12721	FBgn0062412,FBgn0030350,FBgn0035244
GO:0044389	ubiquitin-like protein ligase binding	molecular_function	0.46142	1	2	266	74	12721	FBgn0029856,FBgn0086558
GO:0009187	cyclic nucleotide metabolic process	biological_process	0.46161	1	1	266	48	12721	FBgn0259171
GO:0046854	phosphatidylinositol phosphorylation	biological_process	0.46467	1	1	266	33	12721	FBgn0044049
GO:0007367	segment polarity determination	biological_process	0.46523	1	1	266	43	12721	FBgn0001085
GO:0007406	negative regulation of neuroblast proliferation	biological_process	0.4692	1	1	266	33	12721	FBgn0002121
GO:2000178	negative regulation of neural precursor cell proliferation	biological_process	0.4692	1	1	266	33	12721	FBgn0002121
GO:0007320	insemination	biological_process	0.47	1	1	266	29	12721	FBgn0050488
GO:0051270	regulation of cellular component movement	biological_process	0.47074	1	2	266	109	12721	FBgn0001085,FBgn0015550
GO:2000027	regulation of organ morphogenesis	biological_process	0.47225	1	2	266	106	12721	FBgn0015550,FBgn0001085
GO:0043434	response to peptide hormone	biological_process	0.47247	1	2	266	89	12721	FBgn0044049,FBgn0028978
GO:0009069	serine family amino acid metabolic process	biological_process	0.47274	1	1	266	28	12721	FBgn0025837
GO:0045597	positive regulation of cell differentiation	biological_process	0.47399	1	3	266	164	12721	FBgn0036059,FBgn0001085,FBgn0030520
GO:0019887	protein kinase regulator activity	molecular_function	0.4745	1	2	266	78	12721	FBgn0002121,FBgn0028978
GO:0006308	DNA catabolic process	biological_process	0.4746	1	1	266	29	12721	FBgn0039593
GO:0006869	lipid transport	biological_process	0.47465	1	2	266	93	12721	FBgn0002939,FBgn0034999
GO:0034637	cellular carbohydrate biosynthetic process	biological_process	0.47608	1	1	266	32	12721	FBgn0032820
GO:0005516	calmodulin binding	molecular_function	0.47635	1	1	266	46	12721	FBgn0013467
GO:0098542	defense response to other organism	biological_process	0.4767	1	7	266	315	12721	FBgn0004425,FBgn0004427,FBgn0033301,FBgn0034647,FBgn0028540,FBgn0004428,FBgn0013983
GO:0048520	positive regulation of behavior	biological_process	0.47807	1	1	266	43	12721	FBgn0001085
GO:0016763	transferase activity, transferring pentosyl groups	molecular_function	0.47848	1	1	266	28	12721	FBgn0035348
GO:0034249	negative regulation of cellular amide metabolic process	biological_process	0.47951	1	2	266	91	12721	FBgn0011666,FBgn0035537
GO:0007431	salivary gland development	biological_process	0.48035	1	2	266	108	12721	FBgn0001085,FBgn0002121
GO:0035272	exocrine system development	biological_process	0.48035	1	2	266	108	12721	FBgn0001085,FBgn0002121
GO:0015672	monovalent inorganic cation transport	biological_process	0.48055	1	6	266	273	12721	FBgn0036816,FBgn0051547,FBgn0085434,FBgn0034247,FBgn0037386,FBgn0053282
GO:0007338	single fertilization	biological_process	0.48081	1	1	266	35	12721	FBgn0013467
GO:0070972	protein localization to endoplasmic reticulum	biological_process	0.48249	1	1	266	29	12721	FBgn0039296
GO:0040012	regulation of locomotion	biological_process	0.48292	1	2	266	115	12721	FBgn0015550,FBgn0001085
GO:0051301	cell division	biological_process	0.48295	1	8	266	417	12721	FBgn0011205,FBgn0003227,FBgn0028978,FBgn0001085,FBgn0002121,FBgn0036059,FBgn0031661,FBgn0011666
GO:0060249	anatomical structure homeostasis	biological_process	0.48399	1	3	266	156	12721	FBgn0000120,FBgn0051148,FBgn0051414
GO:1901652	response to peptide	biological_process	0.48407	1	2	266	91	12721	FBgn0028978,FBgn0044049
GO:0019207	kinase regulator activity	molecular_function	0.48522	1	2	266	80	12721	FBgn0002121,FBgn0028978
GO:0098589	membrane region	cellular_component	0.48701	1	6	266	331	12721	FBgn0038840,FBgn0026061,FBgn0002121,FBgn0033097,FBgn0036816,FBgn0033096
GO:0002831	regulation of response to biotic stimulus	biological_process	0.48775	1	2	266	85	12721	FBgn0034647,FBgn0013983
GO:0060284	regulation of cell development	biological_process	0.48882	1	6	266	354	12721	FBgn0004797,FBgn0036059,FBgn0002121,FBgn0015550,FBgn0026592,FBgn0001085
GO:0016125	sterol metabolic process	biological_process	0.48911	1	1	266	33	12721	FBgn0030597
GO:0000288	nuclear-transcribed mRNA catabolic process, deadenylation-dependent decay	biological_process	0.49023	1	1	266	36	12721	FBgn0261808
GO:0006081	cellular aldehyde metabolic process	biological_process	0.49024	1	1	266	30	12721	FBgn0004057
GO:0015108	chloride transmembrane transporter activity	molecular_function	0.49061	1	1	266	40	12721	FBgn0051547
GO:0007131	reciprocal meiotic recombination	biological_process	0.49096	1	1	266	36	12721	FBgn0003227
GO:0008234	cysteine-type peptidase activity	molecular_function	0.49111	1	2	266	82	12721	FBgn0033875,FBgn0033873
GO:0046834	lipid phosphorylation	biological_process	0.49294	1	1	266	36	12721	FBgn0044049
GO:0042749	regulation of circadian sleep/wake cycle	biological_process	0.493	1	1	266	42	12721	FBgn0036927
GO:0044786	cell cycle DNA replication	biological_process	0.49469	1	1	266	38	12721	FBgn0035194
GO:0005704	polytene chromosome band	cellular_component	0.49483	1	1	266	31	12721	FBgn0086558
GO:0035825	reciprocal DNA recombination	biological_process	0.49617	1	1	266	37	12721	FBgn0003227
GO:0006873	cellular ion homeostasis	biological_process	0.49686	1	3	266	139	12721	FBgn0035244,FBgn0030350,FBgn0062412
GO:0007369	gastrulation	biological_process	0.49716	1	2	266	95	12721	FBgn0030350,FBgn0028978
GO:0002252	immune effector process	biological_process	0.49757	1	3	266	144	12721	FBgn0033301,FBgn0028540,FBgn0013983
GO:0030018	Z disc	cellular_component	0.49759	1	1	266	43	12721	FBgn0001128
GO:0031674	I band	cellular_component	0.49759	1	1	266	43	12721	FBgn0001128
GO:0046847	filopodium assembly	biological_process	0.49776	1	1	266	42	12721	FBgn0026061
GO:0035206	regulation of hemocyte proliferation	biological_process	0.49853	1	1	266	40	12721	FBgn0001085
GO:0035317	imaginal disc-derived wing hair organization	biological_process	0.50016	1	1	266	47	12721	FBgn0001085
GO:0000082	G1/S transition of mitotic cell cycle	biological_process	0.50087	1	1	266	38	12721	FBgn0035194
GO:1902476	chloride transmembrane transport	biological_process	0.50194	1	1	266	42	12721	FBgn0051547
GO:0010243	response to organonitrogen compound	biological_process	0.50217	1	3	266	146	12721	FBgn0028978,FBgn0044049,FBgn0000473
GO:0035075	response to ecdysone	biological_process	0.5048	1	1	266	47	12721	FBgn0002121
GO:0036314	response to sterol	biological_process	0.5048	1	1	266	47	12721	FBgn0002121
GO:0045924	regulation of female receptivity	biological_process	0.5048	1	1	266	34	12721	FBgn0050488
GO:0035315	hair cell differentiation	biological_process	0.50488	1	1	266	48	12721	FBgn0001085
GO:0035316	non-sensory hair organization	biological_process	0.50488	1	1	266	48	12721	FBgn0001085
GO:0050965	detection of temperature stimulus involved in sensory perception of pain	biological_process	0.50772	1	1	266	41	12721	FBgn0026592
GO:0007620	copulation	biological_process	0.50843	1	1	266	35	12721	FBgn0050488
GO:0008105	asymmetric protein localization	biological_process	0.50869	1	1	266	47	12721	FBgn0002121
GO:2000647	negative regulation of stem cell proliferation	biological_process	0.50892	1	1	266	38	12721	FBgn0002121
GO:0009566	fertilization	biological_process	0.50903	1	1	266	38	12721	FBgn0013467
GO:0001736	establishment of planar polarity	biological_process	0.50964	1	2	266	114	12721	FBgn0015550,FBgn0001085
GO:0007164	establishment of tissue polarity	biological_process	0.50964	1	2	266	114	12721	FBgn0015550,FBgn0001085
GO:0016853	isomerase activity	molecular_function	0.50998	1	3	266	117	12721	FBgn0035679,FBgn0028540,FBgn0043783
GO:0002777	antimicrobial peptide biosynthetic process	biological_process	0.51011	1	1	266	39	12721	FBgn0013983
GO:0002805	regulation of antimicrobial peptide biosynthetic process	biological_process	0.51011	1	1	266	39	12721	FBgn0013983
GO:0009617	response to bacterium	biological_process	0.51111	1	6	266	268	12721	FBgn0004427,FBgn0034647,FBgn0004428,FBgn0013983,FBgn0039593,FBgn0004425
GO:0030425	dendrite	cellular_component	0.51223	1	3	266	148	12721	FBgn0260874,FBgn0036059,FBgn0004573
GO:0030239	myofibril assembly	biological_process	0.51236	1	1	266	48	12721	FBgn0036044
GO:0031301	integral component of organelle membrane	cellular_component	0.51271	1	4	266	162	12721	FBgn0034141,FBgn0037714,FBgn0035805,FBgn0038462
GO:0009968	negative regulation of signal transduction	biological_process	0.51274	1	6	266	357	12721	FBgn0039809,FBgn0002121,FBgn0034647,FBgn0028978,FBgn0000120,FBgn0001085
GO:0072527	pyrimidine-containing compound metabolic process	biological_process	0.51297	1	1	266	32	12721	FBgn0039809
GO:0016278	lysine N-methyltransferase activity	molecular_function	0.51348	1	1	266	40	12721	FBgn0053230
GO:0016279	protein-lysine N-methyltransferase activity	molecular_function	0.51348	1	1	266	40	12721	FBgn0053230
GO:0050769	positive regulation of neurogenesis	biological_process	0.51353	1	2	266	107	12721	FBgn0036059,FBgn0001085
GO:0006821	chloride transport	biological_process	0.51425	1	1	266	43	12721	FBgn0051547
GO:0045211	postsynaptic membrane	cellular_component	0.51477	1	1	266	52	12721	FBgn0038840
GO:0055059	asymmetric neuroblast division	biological_process	0.5159	1	1	266	44	12721	FBgn0002121
GO:0009411	response to UV	biological_process	0.51629	1	1	266	34	12721	FBgn0002939
GO:0007613	memory	biological_process	0.5178	1	2	266	118	12721	FBgn0051414,FBgn0051148
GO:0098797	plasma membrane protein complex	cellular_component	0.5191	1	3	266	169	12721	FBgn0010241,FBgn0035695,FBgn0085434
GO:0034399	nuclear periphery	cellular_component	0.51911	1	1	266	42	12721	FBgn0042178
GO:0003012	muscle system process	biological_process	0.51929	1	1	266	40	12721	FBgn0037976
GO:0004197	cysteine-type endopeptidase activity	molecular_function	0.51986	1	1	266	38	12721	FBgn0033873
GO:0097194	execution phase of apoptosis	biological_process	0.51993	1	1	266	33	12721	FBgn0039593
GO:0009913	epidermal cell differentiation	biological_process	0.52047	1	1	266	50	12721	FBgn0001085
GO:0060491	regulation of cell projection assembly	biological_process	0.52052	1	1	266	42	12721	FBgn0026061
GO:1901654	response to ketone	biological_process	0.52121	1	1	266	50	12721	FBgn0002121
GO:0008356	asymmetric cell division	biological_process	0.52243	1	2	266	106	12721	FBgn0001085,FBgn0002121
GO:0005886	plasma membrane	cellular_component	0.52271	1	26	266	1472	12721	FBgn0033234,FBgn0011205,FBgn0037166,FBgn0038840,FBgn0010549,FBgn0001085,FBgn0050106,FBgn0033097,FBgn0053282,FBgn0033778,FBgn0034247,FBgn0010241,FBgn0033096,FBgn0085434,FBgn0035695,FBgn0038752,FBgn0032535,FBgn0035300,FBgn0036816,FBgn0035131,FBgn0037386,FBgn0002121,FBgn0028886,FBgn0026061,FBgn0037341,FBgn0004573
GO:0010160	formation of organ boundary	biological_process	0.52424	1	1	266	48	12721	FBgn0001085
GO:0009165	nucleotide biosynthetic process	biological_process	0.52438	1	3	266	140	12721	FBgn0031682,FBgn0011205,FBgn0039809
GO:0003341	cilium movement	biological_process	0.52446	1	1	266	42	12721	FBgn0033623
GO:0044843	cell cycle G1/S phase transition	biological_process	0.52609	1	1	266	41	12721	FBgn0035194
GO:0016048	detection of temperature stimulus	biological_process	0.52743	1	1	266	43	12721	FBgn0026592
GO:0050951	sensory perception of temperature stimulus	biological_process	0.52743	1	1	266	43	12721	FBgn0026592
GO:0050961	detection of temperature stimulus involved in sensory perception	biological_process	0.52743	1	1	266	43	12721	FBgn0026592
GO:0000302	response to reactive oxygen species	biological_process	0.5281	1	1	266	33	12721	FBgn0053126
GO:0042745	circadian sleep/wake cycle	biological_process	0.52812	1	1	266	47	12721	FBgn0036927
GO:0004386	helicase activity	molecular_function	0.52954	1	2	266	106	12721	FBgn0003227,FBgn0035194
GO:0006726	eye pigment biosynthetic process	biological_process	0.52956	1	1	266	38	12721	FBgn0002939
GO:0004888	transmembrane signaling receptor activity	molecular_function	0.53073	1	7	266	370	12721	FBgn0035131,FBgn0050340,FBgn0038840,FBgn0260874,FBgn0001085,FBgn0050106,FBgn0004573
GO:0046488	phosphatidylinositol metabolic process	biological_process	0.53205	1	2	266	91	12721	FBgn0044049,FBgn0050381
GO:0045931	positive regulation of mitotic cell cycle	biological_process	0.53206	1	1	266	43	12721	FBgn0035194
GO:0030176	integral component of endoplasmic reticulum membrane	cellular_component	0.53209	1	2	266	77	12721	FBgn0038462,FBgn0034141
GO:0032436	positive regulation of proteasomal ubiquitin-dependent protein catabolic process	biological_process	0.53231	1	1	266	38	12721	FBgn0028978
GO:0006793	phosphorus metabolic process	biological_process	0.53259	1	24	266	1225	12721	FBgn0037166,FBgn0011205,FBgn0259171,FBgn0085371,FBgn0034225,FBgn0039768,FBgn0028978,FBgn0004057,FBgn0037786,FBgn0050381,FBgn0039809,FBgn0031682,FBgn0034141,FBgn0030421,FBgn0032820,FBgn0039769,FBgn0036876,FBgn0002121,FBgn0026061,FBgn0044049,FBgn0037341,FBgn0050104,FBgn0001128,FBgn0017558
GO:0001098	basal transcription machinery binding	molecular_function	0.53269	1	1	266	35	12721	FBgn0035160
GO:0001099	basal RNA polymerase II transcription machinery binding	molecular_function	0.53269	1	1	266	35	12721	FBgn0035160
GO:0022416	chaeta development	biological_process	0.53292	1	2	266	101	12721	FBgn0039316,FBgn0011666
GO:0010623	developmental programmed cell death	biological_process	0.5338	1	2	266	106	12721	FBgn0004797,FBgn0002121
GO:0031988	membrane-bounded vesicle	cellular_component	0.53535	1	4	266	215	12721	FBgn0036876,FBgn0002121,FBgn0033521,FBgn0026061
GO:0002833	positive regulation of response to biotic stimulus	biological_process	0.53573	1	1	266	36	12721	FBgn0013983
GO:0036445	neuronal stem cell division	biological_process	0.53616	1	1	266	46	12721	FBgn0002121
GO:0055057	neuroblast division	biological_process	0.53616	1	1	266	46	12721	FBgn0002121
GO:1901293	nucleoside phosphate biosynthetic process	biological_process	0.53635	1	3	266	142	12721	FBgn0039809,FBgn0011205,FBgn0031682
GO:0031300	intrinsic component of organelle membrane	cellular_component	0.5366	1	4	266	168	12721	FBgn0035805,FBgn0038462,FBgn0034141,FBgn0037714
GO:0032269	negative regulation of cellular protein metabolic process	biological_process	0.53832	1	7	266	352	12721	FBgn0011666,FBgn0002121,FBgn0033113,FBgn0028978,FBgn0033710,FBgn0050203,FBgn0035537
GO:0042078	germ-line stem cell division	biological_process	0.5388	1	1	266	46	12721	FBgn0011666
GO:0046914	transition metal ion binding	molecular_function	0.53979	1	15	266	737	12721	FBgn0052473,FBgn0035189,FBgn0035518,FBgn0030615,FBgn0033302,FBgn0035780,FBgn0028945,FBgn0033292,FBgn0015033,FBgn0037788,FBgn0038095,FBgn0000473,FBgn0015037,FBgn0025454,FBgn0038136
GO:0019205	nucleobase-containing compound kinase activity	molecular_function	0.54012	1	1	266	36	12721	FBgn0039809
GO:0031304	intrinsic component of mitochondrial inner membrane	cellular_component	0.54079	1	1	266	32	12721	FBgn0037714
GO:0031305	integral component of mitochondrial inner membrane	cellular_component	0.54079	1	1	266	32	12721	FBgn0037714
GO:0051298	centrosome duplication	biological_process	0.54108	1	1	266	45	12721	FBgn0036059
GO:0006506	GPI anchor biosynthetic process	biological_process	0.54179	1	1	266	35	12721	FBgn0050381
GO:0001703	gastrulation with mouth forming first	biological_process	0.54211	1	1	266	42	12721	FBgn0028978
GO:0010004	gastrulation involving germ band extension	biological_process	0.54211	1	1	266	42	12721	FBgn0028978
GO:0043167	ion binding	molecular_function	0.54221	1	51	266	2706	12721	FBgn0038095,FBgn0036931,FBgn0038136,FBgn0034629,FBgn0035189,FBgn0037186,FBgn0033292,FBgn0033543,FBgn0036575,FBgn0037788,FBgn0010241,FBgn0030597,FBgn0026749,FBgn0034628,FBgn0259171,FBgn0011205,FBgn0035780,FBgn0039768,FBgn0034225,FBgn0035244,FBgn0028945,FBgn0010549,FBgn0032067,FBgn0020506,FBgn0029155,FBgn0039769,FBgn0030593,FBgn0050104,FBgn0017558,FBgn0001145,FBgn0036927,FBgn0004573,FBgn0030615,FBg…
GO:0006261	DNA-dependent DNA replication	biological_process	0.54294	1	2	266	96	12721	FBgn0003227,FBgn0035194
GO:0031090	organelle membrane	cellular_component	0.54378	1	23	266	1072	12721	FBgn0030615,FBgn0038462,FBgn0033292,FBgn0037714,FBgn0260743,FBgn0034141,FBgn0035300,FBgn0030350,FBgn0035805,FBgn0038095,FBgn0033302,FBgn0042178,FBgn0004797,FBgn0035244,FBgn0015033,FBgn0032067,FBgn0000473,FBgn0032068,FBgn0039596,FBgn0027565,FBgn0015037,FBgn0025454,FBgn0050381
GO:0055082	cellular chemical homeostasis	biological_process	0.54404	1	3	266	148	12721	FBgn0035244,FBgn0030350,FBgn0062412
GO:0046626	regulation of insulin receptor signaling pathway	biological_process	0.5448	1	1	266	44	12721	FBgn0028978
GO:1900076	regulation of cellular response to insulin stimulus	biological_process	0.5448	1	1	266	44	12721	FBgn0028978
GO:0042391	regulation of membrane potential	biological_process	0.54502	1	2	266	117	12721	FBgn0085434,FBgn0038840
GO:0051248	negative regulation of protein metabolic process	biological_process	0.54578	1	7	266	354	12721	FBgn0035537,FBgn0050203,FBgn0028978,FBgn0033710,FBgn0033113,FBgn0002121,FBgn0011666
GO:0042441	eye pigment metabolic process	biological_process	0.54742	1	1	266	40	12721	FBgn0002939
GO:0043324	pigment metabolic process involved in developmental pigmentation	biological_process	0.54742	1	1	266	40	12721	FBgn0002939
GO:0043474	pigment metabolic process involved in pigmentation	biological_process	0.54742	1	1	266	40	12721	FBgn0002939
GO:0005272	sodium channel activity	molecular_function	0.54747	1	1	266	36	12721	FBgn0085434
GO:0016485	protein processing	biological_process	0.54749	1	2	266	86	12721	FBgn0052473,FBgn0038136
GO:0051188	cofactor biosynthetic process	biological_process	0.5476	1	2	266	80	12721	FBgn0031682,FBgn0011205
GO:0045861	negative regulation of proteolysis	biological_process	0.54812	1	3	266	135	12721	FBgn0033113,FBgn0050203,FBgn0033710
GO:0008168	methyltransferase activity	molecular_function	0.54853	1	3	266	134	12721	FBgn0053230,FBgn0085224,FBgn0035537
GO:1901615	organic hydroxy compound metabolic process	biological_process	0.5507	1	4	266	190	12721	FBgn0039769,FBgn0001128,FBgn0039768,FBgn0030597
GO:0071417	cellular response to organonitrogen compound	biological_process	0.5514	1	2	266	102	12721	FBgn0044049,FBgn0028978
GO:0006796	phosphate-containing compound metabolic process	biological_process	0.55169	1	23	266	1189	12721	FBgn0050381,FBgn0037786,FBgn0034225,FBgn0039768,FBgn0028978,FBgn0004057,FBgn0259171,FBgn0011205,FBgn0037166,FBgn0050104,FBgn0001128,FBgn0017558,FBgn0002121,FBgn0036876,FBgn0039769,FBgn0032820,FBgn0037341,FBgn0026061,FBgn0044049,FBgn0031682,FBgn0034141,FBgn0030421,FBgn0039809
GO:0006505	GPI anchor metabolic process	biological_process	0.55235	1	1	266	37	12721	FBgn0050381
GO:0017016	Ras GTPase binding	molecular_function	0.55331	1	2	266	123	12721	FBgn0002121,FBgn0042178
GO:0031227	intrinsic component of endoplasmic reticulum membrane	cellular_component	0.5549	1	2	266	81	12721	FBgn0038462,FBgn0034141
GO:0007591	molting cycle, chitin-based cuticle	biological_process	0.55621	1	2	266	109	12721	FBgn0001085,FBgn0002121
GO:0042303	molting cycle	biological_process	0.55621	1	2	266	109	12721	FBgn0002121,FBgn0001085
GO:0043169	cation binding	molecular_function	0.55758	1	32	266	1679	12721	FBgn0034225,FBgn0039768,FBgn0028945,FBgn0035780,FBgn0032067,FBgn0259171,FBgn0026749,FBgn0036575,FBgn0037788,FBgn0033292,FBgn0035189,FBgn0038136,FBgn0038095,FBgn0015033,FBgn0039593,FBgn0033302,FBgn0035518,FBgn0039596,FBgn0015037,FBgn0025454,FBgn0033061,FBgn0000473,FBgn0032068,FBgn0032535,FBgn0030615,FBgn0052473,FBgn0003227,FBgn0050104,FBgn0004573,FBgn0029155,FBgn0039769,FBgn0020506
GO:0008080	N-acetyltransferase activity	molecular_function	0.55847	1	2	266	90	12721	FBgn0038302,FBgn0031791
GO:0005918	septate junction	cellular_component	0.55848	1	1	266	51	12721	FBgn0002121
GO:0090068	positive regulation of cell cycle process	biological_process	0.55881	1	1	266	45	12721	FBgn0035194
GO:0016333	morphogenesis of follicular epithelium	biological_process	0.55883	1	1	266	51	12721	FBgn0002121
GO:0005319	lipid transporter activity	molecular_function	0.55912	1	1	266	48	12721	FBgn0034999
GO:0031267	small GTPase binding	molecular_function	0.5595	1	2	266	125	12721	FBgn0042178,FBgn0002121
GO:0035172	hemocyte proliferation	biological_process	0.55978	1	1	266	49	12721	FBgn0001085
GO:0022836	gated channel activity	molecular_function	0.55998	1	3	266	169	12721	FBgn0085434,FBgn0038840,FBgn0260874
GO:0007298	border follicle cell migration	biological_process	0.56024	1	2	266	122	12721	FBgn0036059,FBgn0001085
GO:0008565	protein transporter activity	molecular_function	0.56081	1	2	266	91	12721	FBgn0027565,FBgn0042178
GO:0009607	response to biotic stimulus	biological_process	0.56123	1	8	266	399	12721	FBgn0028540,FBgn0004427,FBgn0034647,FBgn0033301,FBgn0004428,FBgn0013983,FBgn0039593,FBgn0004425
GO:0043207	response to external biotic stimulus	biological_process	0.56123	1	8	266	399	12721	FBgn0028540,FBgn0039593,FBgn0004425,FBgn0004427,FBgn0034647,FBgn0033301,FBgn0004428,FBgn0013983
GO:0051707	response to other organism	biological_process	0.56123	1	8	266	399	12721	FBgn0028540,FBgn0004428,FBgn0013983,FBgn0004427,FBgn0033301,FBgn0034647,FBgn0004425,FBgn0039593
GO:0010563	negative regulation of phosphorus metabolic process	biological_process	0.5615	1	2	266	100	12721	FBgn0002121,FBgn0028978
GO:0045936	negative regulation of phosphate metabolic process	biological_process	0.5615	1	2	266	100	12721	FBgn0002121,FBgn0028978
GO:0072593	reactive oxygen species metabolic process	biological_process	0.56155	1	1	266	40	12721	FBgn0033521
GO:0048190	wing disc dorsal/ventral pattern formation	biological_process	0.56168	1	1	266	52	12721	FBgn0037468
GO:0006898	receptor-mediated endocytosis	biological_process	0.56202	1	1	266	52	12721	FBgn0002939
GO:0060589	nucleoside-triphosphatase regulator activity	molecular_function	0.56377	1	2	266	115	12721	FBgn0002121,FBgn0039296
GO:0043414	macromolecule methylation	biological_process	0.56688	1	3	266	145	12721	FBgn0035537,FBgn0085224,FBgn0053230
GO:0030307	positive regulation of cell growth	biological_process	0.56706	1	1	266	49	12721	FBgn0001085
GO:0036477	somatodendritic compartment	cellular_component	0.56767	1	4	266	220	12721	FBgn0036059,FBgn0260874,FBgn0004573,FBgn0015721
GO:0000922	spindle pole	cellular_component	0.56815	1	1	266	48	12721	FBgn0036059
GO:0008094	DNA-dependent ATPase activity	molecular_function	0.56928	1	1	266	48	12721	FBgn0003227
GO:0035151	regulation of tube size, open tracheal system	biological_process	0.5714	1	1	266	51	12721	FBgn0001085
GO:0050877	neurological system process	biological_process	0.57173	1	12	266	650	12721	FBgn0015721,FBgn0010403,FBgn0067312,FBgn0000120,FBgn0051148,FBgn0085434,FBgn0051414,FBgn0037976,FBgn0028945,FBgn0026592,FBgn0032888,FBgn0260874
GO:0048859	formation of anatomical boundary	biological_process	0.57189	1	1	266	57	12721	FBgn0001085
GO:0045595	regulation of cell differentiation	biological_process	0.57239	1	7	266	441	12721	FBgn0002121,FBgn0004797,FBgn0036059,FBgn0026592,FBgn0001085,FBgn0030520,FBgn0015550
GO:0006165	nucleoside diphosphate phosphorylation	biological_process	0.57246	1	1	266	38	12721	FBgn0039809
GO:0005884	actin filament	cellular_component	0.57259	1	1	266	49	12721	FBgn0000045
GO:0071944	cell periphery	cellular_component	0.57358	1	28	266	1622	12721	FBgn0002121,FBgn0028886,FBgn0013467,FBgn0037386,FBgn0035131,FBgn0026061,FBgn0037341,FBgn0004573,FBgn0038752,FBgn0032535,FBgn0036816,FBgn0035300,FBgn0033778,FBgn0053282,FBgn0033097,FBgn0010241,FBgn0034247,FBgn0035695,FBgn0085434,FBgn0033096,FBgn0033234,FBgn0038840,FBgn0037166,FBgn0011205,FBgn0028978,FBgn0001085,FBgn0010549,FBgn0050106
GO:0010212	response to ionizing radiation	biological_process	0.57558	1	1	266	44	12721	FBgn0011205
GO:0030866	cortical actin cytoskeleton organization	biological_process	0.57652	1	1	266	50	12721	FBgn0002121
GO:0071804	cellular potassium ion transport	biological_process	0.57751	1	1	266	57	12721	FBgn0051547
GO:0071805	potassium ion transmembrane transport	biological_process	0.57751	1	1	266	57	12721	FBgn0051547
GO:0002784	regulation of antimicrobial peptide production	biological_process	0.57756	1	1	266	47	12721	FBgn0013983
GO:0016410	N-acyltransferase activity	molecular_function	0.57856	1	2	266	93	12721	FBgn0038302,FBgn0031791
GO:0023057	negative regulation of signaling	biological_process	0.57903	1	6	266	383	12721	FBgn0034647,FBgn0028978,FBgn0001085,FBgn0000120,FBgn0002121,FBgn0039809
GO:0051020	GTPase binding	molecular_function	0.5796	1	2	266	129	12721	FBgn0002121,FBgn0042178
GO:0007365	periodic partitioning	biological_process	0.57971	1	1	266	56	12721	FBgn0001085
GO:0042742	defense response to bacterium	biological_process	0.57994	1	5	266	239	12721	FBgn0004425,FBgn0013983,FBgn0004428,FBgn0034647,FBgn0004427
GO:0030537	larval behavior	biological_process	0.58112	1	1	266	53	12721	FBgn0044049
GO:0090066	regulation of anatomical structure size	biological_process	0.58259	1	4	266	253	12721	FBgn0015550,FBgn0051547,FBgn0001085,FBgn0028978
GO:0016746	transferase activity, transferring acyl groups	molecular_function	0.5833	1	5	266	240	12721	FBgn0025837,FBgn0004797,FBgn0031791,FBgn0038302,FBgn0030421
GO:0002700	regulation of production of molecular mediator of immune response	biological_process	0.58549	1	1	266	48	12721	FBgn0013983
GO:0052548	regulation of endopeptidase activity	biological_process	0.58604	1	3	266	136	12721	FBgn0033710,FBgn0050203,FBgn0033113
GO:0070160	occluding junction	cellular_component	0.58677	1	1	266	56	12721	FBgn0002121
GO:0035150	regulation of tube size	biological_process	0.58825	1	1	266	55	12721	FBgn0001085
GO:0007450	dorsal/ventral pattern formation, imaginal disc	biological_process	0.58844	1	1	266	57	12721	FBgn0037468
GO:2000241	regulation of reproductive process	biological_process	0.58944	1	2	266	114	12721	FBgn0029856,FBgn0004797
GO:0048645	organ formation	biological_process	0.58979	1	1	266	57	12721	FBgn0001085
GO:0016879	ligase activity, forming carbon-nitrogen bonds	molecular_function	0.59077	1	1	266	46	12721	FBgn0001145
GO:0010648	negative regulation of cell communication	biological_process	0.59115	1	6	266	389	12721	FBgn0028978,FBgn0000120,FBgn0001085,FBgn0034647,FBgn0039809,FBgn0002121
GO:0009145	purine nucleoside triphosphate biosynthetic process	biological_process	0.5919	1	1	266	38	12721	FBgn0039809
GO:0009206	purine ribonucleoside triphosphate biosynthetic process	biological_process	0.5919	1	1	266	38	12721	FBgn0039809
GO:0002775	antimicrobial peptide production	biological_process	0.59195	1	1	266	49	12721	FBgn0013983
GO:0048103	somatic stem cell division	biological_process	0.59261	1	1	266	55	12721	FBgn0002121
GO:0009986	cell surface	cellular_component	0.59481	1	2	266	118	12721	FBgn0026061,FBgn0033301
GO:1902692	regulation of neuroblast proliferation	biological_process	0.59706	1	1	266	49	12721	FBgn0002121
GO:0051346	negative regulation of hydrolase activity	biological_process	0.59712	1	3	266	138	12721	FBgn0033710,FBgn0050203,FBgn0033113
GO:0060969	negative regulation of gene silencing	biological_process	0.59754	1	1	266	44	12721	FBgn0035537
GO:0044765	single-organism transport	biological_process	0.59799	1	36	266	1916	12721	FBgn0010241,FBgn0034247,FBgn0036984,FBgn0037807,FBgn0085434,FBgn0053282,FBgn0002939,FBgn0062412,FBgn0036059,FBgn0037976,FBgn0035244,FBgn0010549,FBgn0038415,FBgn0039296,FBgn0038840,FBgn0042178,FBgn0051547,FBgn0030350,FBgn0028886,FBgn0260743,FBgn0035300,FBgn0031636,FBgn0027565,FBgn0035695,FBgn0033096,FBgn0033778,FBgn0033097,FBgn0035763,FBgn0033234,FBgn0260874,FBgn0002121,FBgn0037386,FBgn0037714,FBg…
GO:0001894	tissue homeostasis	biological_process	0.59821	1	1	266	59	12721	FBgn0000120
GO:0006874	cellular calcium ion homeostasis	biological_process	0.59916	1	1	266	52	12721	FBgn0030350
GO:0002440	production of molecular mediator of immune response	biological_process	0.59961	1	1	266	50	12721	FBgn0013983
GO:0097285	cell-type specific apoptotic process	biological_process	0.60013	1	1	266	49	12721	FBgn0004797
GO:0042067	establishment of ommatidial planar polarity	biological_process	0.60046	1	1	266	67	12721	FBgn0001085
GO:0097190	apoptotic signaling pathway	biological_process	0.60178	1	1	266	48	12721	FBgn0039809
GO:0004536	deoxyribonuclease activity	molecular_function	0.60435	1	1	266	44	12721	FBgn0039593
GO:0055002	striated muscle cell development	biological_process	0.60479	1	1	266	63	12721	FBgn0036044
GO:0007631	feeding behavior	biological_process	0.60693	1	1	266	53	12721	FBgn0044049
GO:0007297	ovarian follicle cell migration	biological_process	0.60957	1	2	266	135	12721	FBgn0036059,FBgn0001085
GO:0052547	regulation of peptidase activity	biological_process	0.60995	1	3	266	142	12721	FBgn0033113,FBgn0033710,FBgn0050203
GO:0007219	Notch signaling pathway	biological_process	0.61057	1	3	266	178	12721	FBgn0001085,FBgn0031661,FBgn0002121
GO:0046872	metal ion binding	molecular_function	0.61165	1	31	266	1661	12721	FBgn0035780,FBgn0015033,FBgn0034225,FBgn0039768,FBgn0028945,FBgn0032067,FBgn0033302,FBgn0035518,FBgn0039593,FBgn0259171,FBgn0026749,FBgn0039596,FBgn0033061,FBgn0025454,FBgn0015037,FBgn0036575,FBgn0000473,FBgn0032068,FBgn0037788,FBgn0032535,FBgn0033292,FBgn0035189,FBgn0030615,FBgn0052473,FBgn0003227,FBgn0038136,FBgn0050104,FBgn0020506,FBgn0039769,FBgn0038095,FBgn0029155
GO:0055074	calcium ion homeostasis	biological_process	0.61323	1	1	266	54	12721	FBgn0030350
GO:0030865	cortical cytoskeleton organization	biological_process	0.61339	1	1	266	58	12721	FBgn0002121
GO:0006813	potassium ion transport	biological_process	0.61349	1	1	266	63	12721	FBgn0051547
GO:0055001	muscle cell development	biological_process	0.61404	1	1	266	64	12721	FBgn0036044
GO:0051129	negative regulation of cellular component organization	biological_process	0.61505	1	3	266	189	12721	FBgn0026592,FBgn0028978,FBgn0015550
GO:0015992	proton transport	biological_process	0.61644	1	3	266	138	12721	FBgn0037386,FBgn0053282,FBgn0034247
GO:0006637	acyl-CoA metabolic process	biological_process	0.61841	1	1	266	43	12721	FBgn0085371
GO:0035383	thioester metabolic process	biological_process	0.61841	1	1	266	43	12721	FBgn0085371
GO:0051604	protein maturation	biological_process	0.61843	1	2	266	97	12721	FBgn0038136,FBgn0052473
GO:0004872	receptor activity	molecular_function	0.62071	1	8	266	479	12721	FBgn0050340,FBgn0260874,FBgn0038840,FBgn0050106,FBgn0001085,FBgn0035131,FBgn0002939,FBgn0004573
GO:0043269	regulation of ion transport	biological_process	0.62127	1	1	266	65	12721	FBgn0085434
GO:0006818	hydrogen transport	biological_process	0.62151	1	3	266	139	12721	FBgn0034247,FBgn0053282,FBgn0037386
GO:0009201	ribonucleoside triphosphate biosynthetic process	biological_process	0.62154	1	1	266	42	12721	FBgn0039809
GO:0006661	phosphatidylinositol biosynthetic process	biological_process	0.6217	1	1	266	46	12721	FBgn0050381
GO:0051272	positive regulation of cellular component movement	biological_process	0.62221	1	1	266	68	12721	FBgn0001085
GO:0019991	septate junction assembly	biological_process	0.62278	1	1	266	54	12721	FBgn0002121
GO:0031109	microtubule polymerization or depolymerization	biological_process	0.62487	1	1	266	56	12721	FBgn0036059
GO:0098742	cell-cell adhesion via plasma-membrane adhesion molecules	biological_process	0.62498	1	1	266	75	12721	FBgn0001085
GO:0016407	acetyltransferase activity	molecular_function	0.62545	1	2	266	103	12721	FBgn0031791,FBgn0038302
GO:0048069	eye pigmentation	biological_process	0.62678	1	1	266	51	12721	FBgn0002939
GO:0097060	synaptic membrane	cellular_component	0.62684	1	1	266	73	12721	FBgn0038840
GO:1990778	protein localization to cell periphery	biological_process	0.62763	1	1	266	54	12721	FBgn0002121
GO:0031965	nuclear membrane	cellular_component	0.62809	1	1	266	58	12721	FBgn0042178
GO:0071310	cellular response to organic substance	biological_process	0.62852	1	6	266	371	12721	FBgn0028978,FBgn0035537,FBgn0051148,FBgn0051414,FBgn0002121,FBgn0044049
GO:0044238	primary metabolic process	biological_process	0.62976	1	112	266	5597	12721	FBgn0039768,FBgn0261808,FBgn0032067,FBgn0004057,FBgn0002570,FBgn0035679,FBgn0034628,FBgn0011205,FBgn0039612,FBgn0030597,FBgn0003356,FBgn0051148,FBgn0033113,FBgn0039472,FBgn0039474,FBgn0002939,FBgn0033875,FBgn0038733,FBgn0037976,FBgn0031661,FBgn0086558,FBgn0011666,FBgn0085224,FBgn0026755,FBgn0038481,FBgn0032888,FBgn0027073,FBgn0039053,FBgn0033748,FBgn0035484,FBgn0034629,FBgn0013307,FBgn0028978,FBg…
GO:0005930	axoneme	cellular_component	0.62984	1	1	266	55	12721	FBgn0023090
GO:0097014	ciliary cytoplasm	cellular_component	0.62984	1	1	266	55	12721	FBgn0023090
GO:0002121	inter-male aggressive behavior	biological_process	0.62995	1	1	266	59	12721	FBgn0037976
GO:1901800	positive regulation of proteasomal protein catabolic process	biological_process	0.6308	1	1	266	48	12721	FBgn0028978
GO:0015103	inorganic anion transmembrane transporter activity	molecular_function	0.63104	1	1	266	55	12721	FBgn0051547
GO:0030017	sarcomere	cellular_component	0.63203	1	1	266	58	12721	FBgn0001128
GO:0097305	response to alcohol	biological_process	0.63206	1	2	266	129	12721	FBgn0002121,FBgn0033778
GO:0040017	positive regulation of locomotion	biological_process	0.63258	1	1	266	71	12721	FBgn0001085
GO:0098661	inorganic anion transmembrane transport	biological_process	0.63293	1	1	266	55	12721	FBgn0051547
GO:0000776	kinetochore	cellular_component	0.63304	1	1	266	52	12721	FBgn0036059
GO:0032870	cellular response to hormone stimulus	biological_process	0.63408	1	2	266	124	12721	FBgn0044049,FBgn0028978
GO:0008593	regulation of Notch signaling pathway	biological_process	0.63422	1	2	266	124	12721	FBgn0001085,FBgn0002121
GO:0055067	monovalent inorganic cation homeostasis	biological_process	0.63447	1	1	266	54	12721	FBgn0051547
GO:0005759	mitochondrial matrix	cellular_component	0.63474	1	4	266	186	12721	FBgn0028648,FBgn0051075,FBgn0017558,FBgn0036927
GO:0008757	S-adenosylmethionine-dependent methyltransferase activity	molecular_function	0.63788	1	2	266	101	12721	FBgn0085224,FBgn0053230
GO:0016773	phosphotransferase activity, alcohol group as acceptor	molecular_function	0.6394	1	5	266	325	12721	FBgn0035484,FBgn0034141,FBgn0017558,FBgn0031682,FBgn0011205
GO:0009132	nucleoside diphosphate metabolic process	biological_process	0.63948	1	1	266	48	12721	FBgn0039809
GO:0000149	SNARE binding	molecular_function	0.64048	1	1	266	51	12721	FBgn0002121
GO:0030031	cell projection assembly	biological_process	0.64147	1	2	266	125	12721	FBgn0026061,FBgn0023090
GO:0007034	vacuolar transport	biological_process	0.64265	1	1	266	51	12721	FBgn0027565
GO:0007605	sensory perception of sound	biological_process	0.64272	1	1	266	65	12721	FBgn0015721
GO:0098869	cellular oxidant detoxification	biological_process	0.64318	1	1	266	45	12721	FBgn0033521
GO:1990748	cellular detoxification	biological_process	0.64318	1	1	266	45	12721	FBgn0033521
GO:1902532	negative regulation of intracellular signal transduction	biological_process	0.64472	1	2	266	135	12721	FBgn0039809,FBgn0028978
GO:0046939	nucleotide phosphorylation	biological_process	0.64488	1	1	266	46	12721	FBgn0039809
GO:0019731	antibacterial humoral response	biological_process	0.64536	1	1	266	47	12721	FBgn0013983
GO:0001078	transcriptional repressor activity, RNA polymerase II core promoter proximal region sequence-specific binding	molecular_function	0.64652	1	1	266	62	12721	FBgn0035518
GO:0032838	cell projection cytoplasm	cellular_component	0.64723	1	1	266	59	12721	FBgn0023090
GO:0072091	regulation of stem cell proliferation	biological_process	0.64977	1	1	266	58	12721	FBgn0002121
GO:0002118	aggressive behavior	biological_process	0.65121	1	1	266	62	12721	FBgn0037976
GO:0003714	transcription corepressor activity	molecular_function	0.65208	1	1	266	54	12721	FBgn0035677
GO:0035091	phosphatidylinositol binding	molecular_function	0.65229	1	1	266	62	12721	FBgn0015721
GO:0044057	regulation of system process	biological_process	0.65336	1	1	266	62	12721	FBgn0037976
GO:0098805	whole membrane	cellular_component	0.65344	1	10	266	586	12721	FBgn0027565,FBgn0033096,FBgn0026061,FBgn0032068,FBgn0002121,FBgn0033097,FBgn0036816,FBgn0035300,FBgn0032067,FBgn0038840
GO:0005200	structural constituent of cytoskeleton	molecular_function	0.65509	1	1	266	51	12721	FBgn0000045
GO:1903052	positive regulation of proteolysis involved in cellular protein catabolic process	biological_process	0.65666	1	1	266	52	12721	FBgn0028978
GO:0006810	transport	biological_process	0.65671	1	38	266	2076	12721	FBgn0037386,FBgn0002121,FBgn0034999,FBgn0036816,FBgn0037714,FBgn0038752,FBgn0033096,FBgn0027565,FBgn0035695,FBgn0015721,FBgn0033097,FBgn0033778,FBgn0035763,FBgn0260874,FBgn0033234,FBgn0051547,FBgn0000120,FBgn0028886,FBgn0030350,FBgn0035300,FBgn0260743,FBgn0031636,FBgn0037807,FBgn0085434,FBgn0036984,FBgn0034247,FBgn0010241,FBgn0037976,FBgn0036059,FBgn0062412,FBgn0002939,FBgn0053282,FBgn0010549,FBg…
GO:0042623	ATPase activity, coupled	molecular_function	0.65705	1	5	266	314	12721	FBgn0003227,FBgn0010241,FBgn0035244,FBgn0010549,FBgn0035695
GO:0009142	nucleoside triphosphate biosynthetic process	biological_process	0.65763	1	1	266	46	12721	FBgn0039809
GO:0042384	cilium assembly	biological_process	0.65776	1	1	266	58	12721	FBgn0023090
GO:0035194	posttranscriptional gene silencing by RNA	biological_process	0.65962	1	1	266	62	12721	FBgn0035537
GO:0048871	multicellular organismal homeostasis	biological_process	0.65978	1	1	266	70	12721	FBgn0000120
GO:0006612	protein targeting to membrane	biological_process	0.66002	1	1	266	48	12721	FBgn0039296
GO:0016209	antioxidant activity	molecular_function	0.66063	1	1	266	47	12721	FBgn0033521
GO:0015276	ligand-gated ion channel activity	molecular_function	0.66387	1	2	266	118	12721	FBgn0260874,FBgn0038840
GO:0022834	ligand-gated channel activity	molecular_function	0.66387	1	2	266	118	12721	FBgn0038840,FBgn0260874
GO:0019693	ribose phosphate metabolic process	biological_process	0.66406	1	5	266	269	12721	FBgn0011205,FBgn0039809,FBgn0259171,FBgn0031682,FBgn0004057
GO:0015629	actin cytoskeleton	cellular_component	0.66444	1	2	266	132	12721	FBgn0002121,FBgn0000045
GO:2000177	regulation of neural precursor cell proliferation	biological_process	0.66467	1	1	266	60	12721	FBgn0002121
GO:0044699	single-organism process	biological_process	0.66476	1	150	266	7692	12721	FBgn0033097,FBgn0015721,FBgn0067312,FBgn0027565,FBgn0035695,FBgn0025454,FBgn0033096,FBgn0033234,FBgn0260874,FBgn0034067,FBgn0033733,FBgn0039476,FBgn0030593,FBgn0001145,FBgn0052473,FBgn0039809,FBgn0030421,FBgn0062412,FBgn0037788,FBgn0031703,FBgn0034247,FBgn0004797,FBgn0038415,FBgn0027538,FBgn0032820,FBgn0038136,FBgn0002569,FBgn0032612,FBgn0035279,FBgn0002571,FBgn0031636,FBgn0035348,FBgn0033543,FBg…
GO:0098552	side of membrane	cellular_component	0.66483	1	1	266	70	12721	FBgn0026061
GO:1903364	positive regulation of cellular protein catabolic process	biological_process	0.66516	1	1	266	53	12721	FBgn0028978
GO:0043297	apical junction assembly	biological_process	0.66729	1	1	266	65	12721	FBgn0002121
GO:0043900	regulation of multi-organism process	biological_process	0.66848	1	3	266	192	12721	FBgn0004797,FBgn0034647,FBgn0013983
GO:0044449	contractile fiber part	cellular_component	0.66956	1	1	266	64	12721	FBgn0001128
GO:0009725	response to hormone	biological_process	0.66997	1	2	266	132	12721	FBgn0044049,FBgn0028978
GO:0030016	myofibril	cellular_component	0.67073	1	1	266	64	12721	FBgn0001128
GO:0001666	response to hypoxia	biological_process	0.67134	1	1	266	62	12721	FBgn0011666
GO:0080134	regulation of response to stress	biological_process	0.67141	1	5	266	305	12721	FBgn0039809,FBgn0013983,FBgn0004428,FBgn0034647,FBgn0004427
GO:0051223	regulation of protein transport	biological_process	0.67242	1	1	266	69	12721	FBgn0002121
GO:0000982	transcription factor activity, RNA polymerase II core promoter proximal region sequence-specific binding	molecular_function	0.67245	1	2	266	138	12721	FBgn0033748,FBgn0035518
GO:0007163	establishment or maintenance of cell polarity	biological_process	0.67253	1	3	266	223	12721	FBgn0001085,FBgn0036059,FBgn0002121
GO:0051962	positive regulation of nervous system development	biological_process	0.67386	1	2	266	144	12721	FBgn0001085,FBgn0036059
GO:0016747	transferase activity, transferring acyl groups other than amino-acyl groups	molecular_function	0.67422	1	4	266	215	12721	FBgn0004797,FBgn0031791,FBgn0030421,FBgn0038302
GO:0016079	synaptic vesicle exocytosis	biological_process	0.6761	1	1	266	65	12721	FBgn0002121
GO:0031396	regulation of protein ubiquitination	biological_process	0.67642	1	1	266	59	12721	FBgn0028978
GO:0051650	establishment of vesicle localization	biological_process	0.67678	1	2	266	141	12721	FBgn0036059,FBgn0002121
GO:0005819	spindle	cellular_component	0.67771	1	2	266	128	12721	FBgn0011205,FBgn0036059
GO:0016441	posttranscriptional gene silencing	biological_process	0.67785	1	1	266	65	12721	FBgn0035537
GO:0031146	SCF-dependent proteasomal ubiquitin-dependent protein catabolic process	biological_process	0.67788	1	1	266	54	12721	FBgn0032780
GO:0008021	synaptic vesicle	cellular_component	0.67853	1	1	266	67	12721	FBgn0002121
GO:0006109	regulation of carbohydrate metabolic process	biological_process	0.68223	1	3	266	198	12721	FBgn0029155,FBgn0036927,FBgn0015550
GO:0015077	monovalent inorganic cation transmembrane transporter activity	molecular_function	0.68372	1	4	266	231	12721	FBgn0028886,FBgn0085434,FBgn0260743,FBgn0051547
GO:0038023	signaling receptor activity	molecular_function	0.68443	1	7	266	439	12721	FBgn0260874,FBgn0038840,FBgn0050340,FBgn0035131,FBgn0004573,FBgn0050106,FBgn0001085
GO:0098794	postsynapse	cellular_component	0.68446	1	1	266	79	12721	FBgn0038840
GO:0098722	asymmetric stem cell division	biological_process	0.6847	1	1	266	67	12721	FBgn0002121
GO:0035222	wing disc pattern formation	biological_process	0.68521	1	1	266	76	12721	FBgn0037468
GO:0015698	inorganic anion transport	biological_process	0.68582	1	1	266	62	12721	FBgn0051547
GO:0002759	regulation of antimicrobial humoral response	biological_process	0.68592	1	1	266	60	12721	FBgn0013983
GO:0051648	vesicle localization	biological_process	0.68619	1	2	266	144	12721	FBgn0036059,FBgn0002121
GO:0033993	response to lipid	biological_process	0.68665	1	1	266	74	12721	FBgn0002121
GO:0051241	negative regulation of multicellular organismal process	biological_process	0.68707	1	3	266	221	12721	FBgn0015550,FBgn0026592,FBgn0002121
GO:0007350	blastoderm segmentation	biological_process	0.68708	1	3	266	217	12721	FBgn0030350,FBgn0002121,FBgn0001085
GO:0072503	cellular divalent inorganic cation homeostasis	biological_process	0.68754	1	1	266	63	12721	FBgn0030350
GO:0032259	methylation	biological_process	0.68771	1	3	266	170	12721	FBgn0053230,FBgn0035537,FBgn0085224
GO:0043296	apical junction complex	cellular_component	0.68823	1	1	266	75	12721	FBgn0002121
GO:0071407	cellular response to organic cyclic compound	biological_process	0.68853	1	1	266	68	12721	FBgn0035537
GO:0002920	regulation of humoral immune response	biological_process	0.6891	1	1	266	61	12721	FBgn0013983
GO:0016319	mushroom body development	biological_process	0.69079	1	1	266	79	12721	FBgn0015550
GO:1901700	response to oxygen-containing compound	biological_process	0.69176	1	6	266	369	12721	FBgn0033778,FBgn0002121,FBgn0053126,FBgn0044049,FBgn0028978,FBgn0015721
GO:0008170	N-methyltransferase activity	molecular_function	0.69189	1	1	266	59	12721	FBgn0053230
GO:0007601	visual perception	biological_process	0.69246	1	1	266	68	12721	FBgn0000120
GO:1901657	glycosyl compound metabolic process	biological_process	0.69296	1	5	266	255	12721	FBgn0031682,FBgn0261575,FBgn0035348,FBgn0011205,FBgn0039809
GO:0036293	response to decreased oxygen levels	biological_process	0.69311	1	1	266	67	12721	FBgn0011666
GO:0030554	adenyl nucleotide binding	molecular_function	0.69441	1	12	266	785	12721	FBgn0039296,FBgn0011205,FBgn0003227,FBgn0010549,FBgn0035244,FBgn0028978,FBgn0036931,FBgn0010241,FBgn0000045,FBgn0035695,FBgn0001145,FBgn0017558
GO:0006816	calcium ion transport	biological_process	0.69482	1	1	266	78	12721	FBgn0030350
GO:0017137	Rab GTPase binding	molecular_function	0.69485	1	1	266	73	12721	FBgn0002121
GO:0043292	contractile fiber	cellular_component	0.69522	1	1	266	68	12721	FBgn0001128
GO:0031012	extracellular matrix	cellular_component	0.69568	1	4	266	232	12721	FBgn0002121,FBgn0035279,FBgn0050203,FBgn0033710
GO:0070201	regulation of establishment of protein localization	biological_process	0.6972	1	1	266	73	12721	FBgn0002121
GO:0044272	sulfur compound biosynthetic process	biological_process	0.69743	1	1	266	57	12721	FBgn0025837
GO:0018022	peptidyl-lysine methylation	biological_process	0.69849	1	1	266	65	12721	FBgn0053230
GO:0045087	innate immune response	biological_process	0.70041	1	4	266	244	12721	FBgn0034647,FBgn0004427,FBgn0013983,FBgn0004428
GO:0010720	positive regulation of cell development	biological_process	0.70066	1	2	266	157	12721	FBgn0001085,FBgn0036059
GO:0051093	negative regulation of developmental process	biological_process	0.70081	1	3	266	227	12721	FBgn0015550,FBgn0026592,FBgn0002121
GO:0098662	inorganic cation transmembrane transport	biological_process	0.70164	1	5	266	302	12721	FBgn0085434,FBgn0033096,FBgn0051547,FBgn0062412,FBgn0033097
GO:0012505	endomembrane system	cellular_component	0.70418	1	23	266	1230	12721	FBgn0038095,FBgn0030350,FBgn0027073,FBgn0030615,FBgn0038462,FBgn0033292,FBgn0034999,FBgn0034141,FBgn0030421,FBgn0000473,FBgn0036059,FBgn0039596,FBgn0050381,FBgn0025454,FBgn0027565,FBgn0015037,FBgn0039296,FBgn0033302,FBgn0004797,FBgn0042178,FBgn0001085,FBgn0015033,FBgn0027538
GO:0006260	DNA replication	biological_process	0.70482	1	2	266	132	12721	FBgn0035194,FBgn0003227
GO:0051960	regulation of nervous system development	biological_process	0.70499	1	5	266	369	12721	FBgn0015550,FBgn0026592,FBgn0001085,FBgn0036059,FBgn0002121
GO:0043235	receptor complex	cellular_component	0.70499	1	1	266	86	12721	FBgn0260874
GO:0050953	sensory perception of light stimulus	biological_process	0.706	1	1	266	71	12721	FBgn0000120
GO:0048640	negative regulation of developmental growth	biological_process	0.70853	1	1	266	85	12721	FBgn0015550
GO:0007043	cell-cell junction assembly	biological_process	0.70971	1	1	266	75	12721	FBgn0002121
GO:1903320	regulation of protein modification by small protein conjugation or removal	biological_process	0.71143	1	1	266	65	12721	FBgn0028978
GO:0016049	cell growth	biological_process	0.71241	1	2	266	163	12721	FBgn0001085,FBgn0015550
GO:0008360	regulation of cell shape	biological_process	0.71292	1	1	266	80	12721	FBgn0002121
GO:0016055	Wnt signaling pathway	biological_process	0.71307	1	2	266	156	12721	FBgn0001085,FBgn0015550
GO:0000315	organellar large ribosomal subunit	cellular_component	0.7138	1	1	266	50	12721	FBgn0028648
GO:0005762	mitochondrial large ribosomal subunit	cellular_component	0.7138	1	1	266	50	12721	FBgn0028648
GO:0032879	regulation of localization	biological_process	0.71387	1	7	266	512	12721	FBgn0004797,FBgn0002121,FBgn0085434,FBgn0015550,FBgn0036816,FBgn0001085,FBgn0028978
GO:0008276	protein methyltransferase activity	molecular_function	0.71402	1	1	266	62	12721	FBgn0053230
GO:0009719	response to endogenous stimulus	biological_process	0.7165	1	4	266	284	12721	FBgn0000473,FBgn0002121,FBgn0044049,FBgn0028978
GO:0030054	cell junction	cellular_component	0.71696	1	3	266	246	12721	FBgn0002121,FBgn0038840,FBgn0026061
GO:0009605	response to external stimulus	biological_process	0.7171	1	17	266	1068	12721	FBgn0004428,FBgn0004427,FBgn0026592,FBgn0033301,FBgn0035131,FBgn0000120,FBgn0004425,FBgn0037166,FBgn0259236,FBgn0039593,FBgn0015550,FBgn0013983,FBgn0001085,FBgn0034647,FBgn0002939,FBgn0028540,FBgn0015721
GO:0005102	receptor binding	molecular_function	0.71913	1	4	266	265	12721	FBgn0035282,FBgn0037976,FBgn0044049,FBgn0034647
GO:0050954	sensory perception of mechanical stimulus	biological_process	0.71931	1	1	266	79	12721	FBgn0015721
GO:0008026	ATP-dependent helicase activity	molecular_function	0.71977	1	1	266	74	12721	FBgn0003227
GO:0070035	purine NTP-dependent helicase activity	molecular_function	0.71977	1	1	266	74	12721	FBgn0003227
GO:0048029	monosaccharide binding	molecular_function	0.72156	1	1	266	55	12721	FBgn0040104
GO:0007409	axonogenesis	biological_process	0.72408	1	4	266	350	12721	FBgn0015550,FBgn0001085,FBgn0036059,FBgn0259236
GO:0005635	nuclear envelope	cellular_component	0.72515	1	2	266	137	12721	FBgn0036059,FBgn0042178
GO:0001227	transcriptional repressor activity, RNA polymerase II transcription regulatory region sequence-specific binding	molecular_function	0.72525	1	1	266	76	12721	FBgn0035518
GO:0010970	microtubule-based transport	biological_process	0.72738	1	1	266	75	12721	FBgn0036059
GO:0009451	RNA modification	biological_process	0.72739	1	2	266	115	12721	FBgn0085224,FBgn0035537
GO:0051234	establishment of localization	biological_process	0.72823	1	38	266	2149	12721	FBgn0260874,FBgn0033234,FBgn0035763,FBgn0033097,FBgn0033778,FBgn0033096,FBgn0035695,FBgn0027565,FBgn0015721,FBgn0038752,FBgn0034999,FBgn0036816,FBgn0037714,FBgn0037386,FBgn0002121,FBgn0038840,FBgn0042178,FBgn0039296,FBgn0038415,FBgn0035244,FBgn0010549,FBgn0037976,FBgn0062412,FBgn0036059,FBgn0053282,FBgn0002939,FBgn0037807,FBgn0085434,FBgn0036984,FBgn0034247,FBgn0010241,FBgn0031636,FBgn0035300,FBg…
GO:0007268	synaptic transmission	biological_process	0.72915	1	4	266	314	12721	FBgn0023090,FBgn0004573,FBgn0002121,FBgn0038840
GO:0032434	regulation of proteasomal ubiquitin-dependent protein catabolic process	biological_process	0.72916	1	1	266	68	12721	FBgn0028978
GO:0000956	nuclear-transcribed mRNA catabolic process	biological_process	0.73003	1	1	266	70	12721	FBgn0261808
GO:0002376	immune system process	biological_process	0.73004	1	8	266	504	12721	FBgn0013983,FBgn0004428,FBgn0033301,FBgn0034647,FBgn0001085,FBgn0004427,FBgn0030350,FBgn0028540
GO:0004540	ribonuclease activity	molecular_function	0.73106	1	1	266	62	12721	FBgn0039593
GO:0001077	transcriptional activator activity, RNA polymerase II core promoter proximal region sequence-specific binding	molecular_function	0.73293	1	1	266	80	12721	FBgn0033748
GO:0034329	cell junction assembly	biological_process	0.73455	1	1	266	81	12721	FBgn0002121
GO:0009880	embryonic pattern specification	biological_process	0.73689	1	3	266	233	12721	FBgn0030350,FBgn0002121,FBgn0001085
GO:0045732	positive regulation of protein catabolic process	biological_process	0.73771	1	1	266	70	12721	FBgn0028978
GO:0010631	epithelial cell migration	biological_process	0.73781	1	2	266	173	12721	FBgn0036059,FBgn0001085
GO:0007611	learning or memory	biological_process	0.73871	1	2	266	175	12721	FBgn0051414,FBgn0051148
GO:0050890	cognition	biological_process	0.73871	1	2	266	175	12721	FBgn0051148,FBgn0051414
GO:0090132	epithelium migration	biological_process	0.73972	1	2	266	174	12721	FBgn0036059,FBgn0001085
GO:0007178	transmembrane receptor protein serine/threonine kinase signaling pathway	biological_process	0.7423	1	1	266	86	12721	FBgn0002121
GO:0042752	regulation of circadian rhythm	biological_process	0.7426	1	1	266	85	12721	FBgn0036927
GO:1902578	single-organism localization	biological_process	0.74412	1	36	266	2055	12721	FBgn0002939,FBgn0053282,FBgn0036059,FBgn0062412,FBgn0037976,FBgn0010241,FBgn0034247,FBgn0036984,FBgn0085434,FBgn0037807,FBgn0039296,FBgn0038840,FBgn0042178,FBgn0035244,FBgn0038415,FBgn0010549,FBgn0030350,FBgn0028886,FBgn0051547,FBgn0031636,FBgn0260743,FBgn0035300,FBgn0033778,FBgn0033097,FBgn0027565,FBgn0035695,FBgn0033096,FBgn0033234,FBgn0260874,FBgn0035763,FBgn0002121,FBgn0037386,FBgn0038752,FBg…
GO:0034250	positive regulation of cellular amide metabolic process	biological_process	0.7448	1	1	266	70	12721	FBgn0013983
GO:0030705	cytoskeleton-dependent intracellular transport	biological_process	0.74481	1	1	266	79	12721	FBgn0036059
GO:0005096	GTPase activator activity	molecular_function	0.74495	1	1	266	92	12721	FBgn0002121
GO:0045471	response to ethanol	biological_process	0.74797	1	1	266	78	12721	FBgn0033778
GO:0071900	regulation of protein serine/threonine kinase activity	biological_process	0.74861	1	1	266	74	12721	FBgn0028978
GO:0006518	peptide metabolic process	biological_process	0.74888	1	11	266	605	12721	FBgn0063496,FBgn0038136,FBgn0011666,FBgn0063493,FBgn0028648,FBgn0035537,FBgn0013983,FBgn0025837,FBgn0010043,FBgn0063495,FBgn0052473
GO:0061564	axon development	biological_process	0.75044	1	4	266	362	12721	FBgn0036059,FBgn0259236,FBgn0015550,FBgn0001085
GO:0034702	ion channel complex	cellular_component	0.75109	1	1	266	98	12721	FBgn0085434
GO:0048732	gland development	biological_process	0.75211	1	2	266	170	12721	FBgn0002121,FBgn0001085
GO:0003713	transcription coactivator activity	molecular_function	0.75308	1	1	266	71	12721	FBgn0035160
GO:0098655	cation transmembrane transport	biological_process	0.75386	1	5	266	325	12721	FBgn0062412,FBgn0033097,FBgn0051547,FBgn0085434,FBgn0033096
GO:0007411	axon guidance	biological_process	0.75423	1	3	266	283	12721	FBgn0001085,FBgn0015550,FBgn0259236
GO:0030695	GTPase regulator activity	molecular_function	0.75468	1	1	266	94	12721	FBgn0002121
GO:0065002	intracellular protein transmembrane transport	biological_process	0.75635	1	1	266	60	12721	FBgn0039296
GO:0016811	hydrolase activity, acting on carbon-nitrogen (but not peptide) bonds, in linear amides	molecular_function	0.75644	1	1	266	63	12721	FBgn0039053
GO:0002697	regulation of immune effector process	biological_process	0.75758	1	1	266	75	12721	FBgn0013983
GO:0006402	mRNA catabolic process	biological_process	0.75879	1	1	266	76	12721	FBgn0261808
GO:0031032	actomyosin structure organization	biological_process	0.75946	1	1	266	89	12721	FBgn0036044
GO:0045089	positive regulation of innate immune response	biological_process	0.75966	1	1	266	72	12721	FBgn0013983
GO:0001573	ganglioside metabolic process	biological_process	0.75991	1	1	266	57	12721	FBgn0032888
GO:0006689	ganglioside catabolic process	biological_process	0.75991	1	1	266	57	12721	FBgn0032888
GO:0035220	wing disc development	biological_process	0.76018	1	5	266	405	12721	FBgn0039316,FBgn0037468,FBgn0011205,FBgn0004797,FBgn0001085
GO:0090130	tissue migration	biological_process	0.76021	1	2	266	182	12721	FBgn0036059,FBgn0001085
GO:0006486	protein glycosylation	biological_process	0.76064	1	2	266	131	12721	FBgn0034141,FBgn0039596
GO:0043413	macromolecule glycosylation	biological_process	0.76064	1	2	266	131	12721	FBgn0034141,FBgn0039596
GO:0045787	positive regulation of cell cycle	biological_process	0.76173	1	1	266	76	12721	FBgn0035194
GO:0007088	regulation of mitotic nuclear division	biological_process	0.76278	1	1	266	79	12721	FBgn0028978
GO:0009150	purine ribonucleotide metabolic process	biological_process	0.76354	1	4	266	250	12721	FBgn0039809,FBgn0011205,FBgn0259171,FBgn0031682
GO:0042787	protein ubiquitination involved in ubiquitin-dependent protein catabolic process	biological_process	0.76558	1	1	266	81	12721	FBgn0028978
GO:0043168	anion binding	molecular_function	0.76628	1	20	266	1258	12721	FBgn0001145,FBgn0034629,FBgn0036927,FBgn0017558,FBgn0036931,FBgn0030593,FBgn0033543,FBgn0003227,FBgn0037186,FBgn0010241,FBgn0030597,FBgn0015721,FBgn0035695,FBgn0000045,FBgn0030478,FBgn0010549,FBgn0035244,FBgn0028978,FBgn0034628,FBgn0011205
GO:0035152	regulation of tube architecture, open tracheal system	biological_process	0.76692	1	1	266	92	12721	FBgn0001085
GO:0043902	positive regulation of multi-organism process	biological_process	0.76724	1	1	266	82	12721	FBgn0013983
GO:0030162	regulation of proteolysis	biological_process	0.76767	1	4	266	253	12721	FBgn0033113,FBgn0028978,FBgn0033710,FBgn0050203
GO:0048598	embryonic morphogenesis	biological_process	0.76851	1	3	266	248	12721	FBgn0028978,FBgn0030350,FBgn0002121
GO:0071495	cellular response to endogenous stimulus	biological_process	0.77016	1	3	266	240	12721	FBgn0002121,FBgn0044049,FBgn0028978
GO:0019901	protein kinase binding	molecular_function	0.77142	1	1	266	84	12721	FBgn0028978
GO:0019899	enzyme binding	molecular_function	0.77154	1	6	266	426	12721	FBgn0042178,FBgn0086558,FBgn0029856,FBgn0002121,FBgn0033061,FBgn0028978
GO:0009306	protein secretion	biological_process	0.77221	1	1	266	76	12721	FBgn0002121
GO:0006606	protein import into nucleus	biological_process	0.77223	1	1	266	84	12721	FBgn0042178
GO:0044744	protein targeting to nucleus	biological_process	0.77223	1	1	266	84	12721	FBgn0042178
GO:0007098	centrosome cycle	biological_process	0.77239	1	1	266	84	12721	FBgn0036059
GO:0051297	centrosome organization	biological_process	0.77239	1	1	266	84	12721	FBgn0036059
GO:0060089	molecular transducer activity	molecular_function	0.77254	1	8	266	557	12721	FBgn0002939,FBgn0035131,FBgn0004573,FBgn0038840,FBgn0260874,FBgn0050340,FBgn0001085,FBgn0050106
GO:0097485	neuron projection guidance	biological_process	0.77324	1	3	266	292	12721	FBgn0259236,FBgn0015550,FBgn0001085
GO:0005524	ATP binding	molecular_function	0.77374	1	11	266	775	12721	FBgn0010549,FBgn0035244,FBgn0028978,FBgn0011205,FBgn0003227,FBgn0000045,FBgn0035695,FBgn0001145,FBgn0017558,FBgn0010241,FBgn0036931
GO:1903530	regulation of secretion by cell	biological_process	0.7743	1	1	266	92	12721	FBgn0002121
GO:0005929	cilium	cellular_component	0.77463	1	2	266	150	12721	FBgn0015721,FBgn0023090
GO:0001751	compound eye photoreceptor cell differentiation	biological_process	0.77487	1	2	266	181	12721	FBgn0001085,FBgn0011666
GO:0007052	mitotic spindle organization	biological_process	0.77504	1	1	266	79	12721	FBgn0036059
GO:1902593	single-organism nuclear import	biological_process	0.77542	1	1	266	85	12721	FBgn0042178
GO:0045995	regulation of embryonic development	biological_process	0.77679	1	1	266	90	12721	FBgn0030350
GO:0006163	purine nucleotide metabolic process	biological_process	0.7774	1	4	266	255	12721	FBgn0031682,FBgn0011205,FBgn0039809,FBgn0259171
GO:0051170	nuclear import	biological_process	0.77749	1	1	266	86	12721	FBgn0042178
GO:0031982	vesicle	cellular_component	0.77773	1	4	266	287	12721	FBgn0036876,FBgn0002121,FBgn0033521,FBgn0026061
GO:0044782	cilium organization	biological_process	0.7779	1	1	266	81	12721	FBgn0023090
GO:0060070	canonical Wnt signaling pathway	biological_process	0.77848	1	1	266	95	12721	FBgn0001085
GO:0006952	defense response	biological_process	0.77923	1	7	266	440	12721	FBgn0033301,FBgn0034647,FBgn0004427,FBgn0013983,FBgn0028540,FBgn0004428,FBgn0004425
GO:0031047	gene silencing by RNA	biological_process	0.77925	1	1	266	84	12721	FBgn0035537
GO:0009994	oocyte differentiation	biological_process	0.78212	1	2	266	169	12721	FBgn0002121,FBgn0036059
GO:0007314	oocyte anterior/posterior axis specification	biological_process	0.78219	1	1	266	88	12721	FBgn0002121
GO:0032559	adenyl ribonucleotide binding	molecular_function	0.78268	1	11	266	781	12721	FBgn0036931,FBgn0000045,FBgn0001145,FBgn0035695,FBgn0017558,FBgn0010241,FBgn0011205,FBgn0003227,FBgn0010549,FBgn0035244,FBgn0028978
GO:0008298	intracellular mRNA localization	biological_process	0.78294	1	1	266	85	12721	FBgn0002121
GO:0006400	tRNA modification	biological_process	0.78322	1	1	266	66	12721	FBgn0085224
GO:0010008	endosome membrane	cellular_component	0.78345	1	1	266	74	12721	FBgn0027565
GO:0019904	protein domain specific binding	molecular_function	0.78394	1	1	266	91	12721	FBgn0013983
GO:0051046	regulation of secretion	biological_process	0.78524	1	1	266	96	12721	FBgn0002121
GO:0070085	glycosylation	biological_process	0.78539	1	2	266	138	12721	FBgn0039596,FBgn0034141
GO:0045859	regulation of protein kinase activity	biological_process	0.7855	1	2	266	155	12721	FBgn0002121,FBgn0028978
GO:0001754	eye photoreceptor cell differentiation	biological_process	0.78591	1	2	266	187	12721	FBgn0011666,FBgn0001085
GO:0051783	regulation of nuclear division	biological_process	0.78899	1	1	266	85	12721	FBgn0028978
GO:0016301	kinase activity	molecular_function	0.78928	1	5	266	380	12721	FBgn0011205,FBgn0039809,FBgn0017558,FBgn0034141,FBgn0031682
GO:0007623	circadian rhythm	biological_process	0.78928	1	3	266	231	12721	FBgn0011205,FBgn0261808,FBgn0036927
GO:1901701	cellular response to oxygen-containing compound	biological_process	0.78955	1	2	266	161	12721	FBgn0044049,FBgn0028978
GO:0044441	ciliary part	cellular_component	0.79008	1	1	266	87	12721	FBgn0023090
GO:0008285	negative regulation of cell proliferation	biological_process	0.79077	1	1	266	92	12721	FBgn0002121
GO:0009259	ribonucleotide metabolic process	biological_process	0.79132	1	4	266	260	12721	FBgn0259171,FBgn0011205,FBgn0039809,FBgn0031682
GO:0061136	regulation of proteasomal protein catabolic process	biological_process	0.79337	1	1	266	80	12721	FBgn0028978
GO:0019005	SCF ubiquitin ligase complex	cellular_component	0.79446	1	1	266	75	12721	FBgn0032780
GO:0031400	negative regulation of protein modification process	biological_process	0.79451	1	2	266	152	12721	FBgn0028978,FBgn0002121
GO:0034504	protein localization to nucleus	biological_process	0.79489	1	1	266	91	12721	FBgn0042178
GO:0048863	stem cell differentiation	biological_process	0.79559	1	1	266	103	12721	FBgn0030520
GO:0001700	embryonic development via the syncytial blastoderm	biological_process	0.79682	1	2	266	185	12721	FBgn0002121,FBgn0030350
GO:0071806	protein transmembrane transport	biological_process	0.79722	1	1	266	68	12721	FBgn0039296
GO:0048511	rhythmic process	biological_process	0.79781	1	3	266	235	12721	FBgn0011205,FBgn0036927,FBgn0261808
GO:0006935	chemotaxis	biological_process	0.79865	1	3	266	304	12721	FBgn0259236,FBgn0001085,FBgn0015550
GO:0044448	cell cortex part	cellular_component	0.79904	1	1	266	106	12721	FBgn0002121
GO:0006497	protein lipidation	biological_process	0.79978	1	1	266	72	12721	FBgn0050381
GO:0042158	lipoprotein biosynthetic process	biological_process	0.79978	1	1	266	72	12721	FBgn0050381
GO:0001667	ameboidal-type cell migration	biological_process	0.80044	1	2	266	197	12721	FBgn0001085,FBgn0036059
GO:0009101	glycoprotein biosynthetic process	biological_process	0.80064	1	2	266	144	12721	FBgn0034141,FBgn0039596
GO:0007447	imaginal disc pattern formation	biological_process	0.80097	1	1	266	108	12721	FBgn0037468
GO:0008358	maternal determination of anterior/posterior axis, embryo	biological_process	0.80141	1	1	266	92	12721	FBgn0002121
GO:0043549	regulation of kinase activity	biological_process	0.80177	1	2	266	160	12721	FBgn0002121,FBgn0028978
GO:0006839	mitochondrial transport	biological_process	0.80221	1	2	266	125	12721	FBgn0037714,FBgn0260743
GO:0019900	kinase binding	molecular_function	0.80439	1	1	266	95	12721	FBgn0028978
GO:0043547	positive regulation of GTPase activity	biological_process	0.80493	1	1	266	109	12721	FBgn0002121
GO:0019827	stem cell population maintenance	biological_process	0.80558	1	1	266	95	12721	FBgn0011666
GO:0098727	maintenance of cell number	biological_process	0.80558	1	1	266	95	12721	FBgn0011666
GO:0098660	inorganic ion transmembrane transport	biological_process	0.8059	1	5	266	347	12721	FBgn0062412,FBgn0033097,FBgn0051547,FBgn0033096,FBgn0085434
GO:0001228	transcriptional activator activity, RNA polymerase II transcription regulatory region sequence-specific binding	molecular_function	0.80658	1	1	266	99	12721	FBgn0033748
GO:0040003	chitin-based cuticle development	biological_process	0.80711	1	3	266	200	12721	FBgn0002121,FBgn0001085,FBgn0035279
GO:0007140	male meiosis	biological_process	0.80797	1	1	266	85	12721	FBgn0036059
GO:0040008	regulation of growth	biological_process	0.80899	1	4	266	346	12721	FBgn0002121,FBgn0001085,FBgn0035300,FBgn0015550
GO:0007018	microtubule-based movement	biological_process	0.80899	1	2	266	168	12721	FBgn0036059,FBgn0033623
GO:0009100	glycoprotein metabolic process	biological_process	0.81136	1	2	266	148	12721	FBgn0039596,FBgn0034141
GO:0007391	dorsal closure	biological_process	0.81143	1	1	266	107	12721	FBgn0002121
GO:0032956	regulation of actin cytoskeleton organization	biological_process	0.8123	1	1	266	102	12721	FBgn0001085
GO:0032970	regulation of actin filament-based process	biological_process	0.8123	1	1	266	102	12721	FBgn0001085
GO:0035282	segmentation	biological_process	0.81284	1	3	266	265	12721	FBgn0001085,FBgn0002121,FBgn0030350
GO:0045216	cell-cell junction organization	biological_process	0.81303	1	1	266	102	12721	FBgn0002121
GO:0007127	meiosis I	biological_process	0.81329	1	1	266	88	12721	FBgn0003227
GO:1903050	regulation of proteolysis involved in cellular protein catabolic process	biological_process	0.81369	1	1	266	86	12721	FBgn0028978
GO:0008037	cell recognition	biological_process	0.81429	1	1	266	121	12721	FBgn0013467
GO:0034330	cell junction organization	biological_process	0.8148	1	1	266	103	12721	FBgn0002121
GO:0071363	cellular response to growth factor stimulus	biological_process	0.81483	1	1	266	108	12721	FBgn0002121
GO:1903362	regulation of cellular protein catabolic process	biological_process	0.81558	1	1	266	87	12721	FBgn0028978
GO:0070848	response to growth factor	biological_process	0.81663	1	1	266	109	12721	FBgn0002121
GO:0006401	RNA catabolic process	biological_process	0.81725	1	1	266	91	12721	FBgn0261808
GO:0043068	positive regulation of programmed cell death	biological_process	0.81797	1	1	266	92	12721	FBgn0002121
GO:0042157	lipoprotein metabolic process	biological_process	0.81947	1	1	266	77	12721	FBgn0050381
GO:0000775	chromosome, centromeric region	cellular_component	0.8206	1	1	266	94	12721	FBgn0036059
GO:0009116	nucleoside metabolic process	biological_process	0.82073	1	4	266	248	12721	FBgn0035348,FBgn0039809,FBgn0011205,FBgn0031682
GO:0030036	actin cytoskeleton organization	biological_process	0.82206	1	3	266	284	12721	FBgn0002121,FBgn0036044,FBgn0001085
GO:0051258	protein polymerization	biological_process	0.82244	1	1	266	98	12721	FBgn0036059
GO:0045926	negative regulation of growth	biological_process	0.82287	1	1	266	114	12721	FBgn0015550
GO:0005216	ion channel activity	molecular_function	0.82322	1	3	266	246	12721	FBgn0085434,FBgn0260874,FBgn0038840
GO:0000502	proteasome complex	cellular_component	0.82329	1	1	266	72	12721	FBgn0030421
GO:0032880	regulation of protein localization	biological_process	0.82365	1	1	266	108	12721	FBgn0002121
GO:0004871	signal transducer activity	molecular_function	0.82411	1	7	266	518	12721	FBgn0004573,FBgn0050106,FBgn0001085,FBgn0260874,FBgn0038840,FBgn0050340,FBgn0035131
GO:0007155	cell adhesion	biological_process	0.82666	1	2	266	218	12721	FBgn0036101,FBgn0001085
GO:0007405	neuroblast proliferation	biological_process	0.82686	1	1	266	99	12721	FBgn0002121
GO:0046530	photoreceptor cell differentiation	biological_process	0.82852	1	2	266	208	12721	FBgn0011666,FBgn0001085
GO:0034248	regulation of cellular amide metabolic process	biological_process	0.82891	1	3	266	238	12721	FBgn0011666,FBgn0013983,FBgn0035537
GO:0005543	phospholipid binding	molecular_function	0.82985	1	1	266	105	12721	FBgn0015721
GO:0006479	protein methylation	biological_process	0.83008	1	1	266	90	12721	FBgn0053230
GO:0008213	protein alkylation	biological_process	0.83008	1	1	266	90	12721	FBgn0053230
GO:0043087	regulation of GTPase activity	biological_process	0.83136	1	1	266	118	12721	FBgn0002121
GO:0003712	transcription cofactor activity	molecular_function	0.83211	1	2	266	162	12721	FBgn0035160,FBgn0035677
GO:0030234	enzyme regulator activity	molecular_function	0.83219	1	7	266	452	12721	FBgn0002121,FBgn0032888,FBgn0039296,FBgn0033113,FBgn0028978,FBgn0033710,FBgn0050203
GO:0022610	biological adhesion	biological_process	0.83244	1	2	266	221	12721	FBgn0036101,FBgn0001085
GO:0051336	regulation of hydrolase activity	biological_process	0.83328	1	5	266	358	12721	FBgn0002121,FBgn0036059,FBgn0050203,FBgn0033710,FBgn0033113
GO:0007269	neurotransmitter secretion	biological_process	0.83361	1	1	266	106	12721	FBgn0002121
GO:0044440	endosomal part	cellular_component	0.83407	1	1	266	87	12721	FBgn0027565
GO:0098609	cell-cell adhesion	biological_process	0.83459	1	1	266	131	12721	FBgn0001085
GO:0010564	regulation of cell cycle process	biological_process	0.83488	1	3	266	249	12721	FBgn0028978,FBgn0035194,FBgn0011205
GO:0002164	larval development	biological_process	0.8356	1	2	266	185	12721	FBgn0002121,FBgn0001085
GO:0034976	response to endoplasmic reticulum stress	biological_process	0.83574	1	1	266	89	12721	FBgn0035484
GO:0007030	Golgi organization	biological_process	0.83694	1	1	266	92	12721	FBgn0028540
GO:0030111	regulation of Wnt signaling pathway	biological_process	0.83704	1	1	266	115	12721	FBgn0015550
GO:0050804	modulation of synaptic transmission	biological_process	0.83847	1	1	266	128	12721	FBgn0038840
GO:0007498	mesoderm development	biological_process	0.83872	1	1	266	103	12721	FBgn0033521
GO:0031349	positive regulation of defense response	biological_process	0.83999	1	1	266	91	12721	FBgn0013983
GO:0007507	heart development	biological_process	0.84107	1	1	266	112	12721	FBgn0001085
GO:0005911	cell-cell junction	cellular_component	0.84201	1	1	266	119	12721	FBgn0002121
GO:0022838	substrate-specific channel activity	molecular_function	0.84246	1	3	266	253	12721	FBgn0038840,FBgn0260874,FBgn0085434
GO:0016887	ATPase activity	molecular_function	0.84325	1	5	266	402	12721	FBgn0035695,FBgn0010549,FBgn0035244,FBgn0010241,FBgn0003227
GO:0050778	positive regulation of immune response	biological_process	0.84408	1	1	266	94	12721	FBgn0013983
GO:0007420	brain development	biological_process	0.84412	1	1	266	122	12721	FBgn0015550
GO:0046903	secretion	biological_process	0.84447	1	3	266	254	12721	FBgn0002121,FBgn0035695,FBgn0010241
GO:0061351	neural precursor cell proliferation	biological_process	0.84552	1	1	266	107	12721	FBgn0002121
GO:0043067	regulation of programmed cell death	biological_process	0.84708	1	3	266	266	12721	FBgn0004797,FBgn0039809,FBgn0002121
GO:0051146	striated muscle cell differentiation	biological_process	0.84716	1	1	266	114	12721	FBgn0036044
GO:0006887	exocytosis	biological_process	0.84824	1	1	266	105	12721	FBgn0002121
GO:0090150	establishment of protein localization to membrane	biological_process	0.8487	1	1	266	84	12721	FBgn0039296
GO:0010906	regulation of glucose metabolic process	biological_process	0.84936	1	2	266	189	12721	FBgn0015550,FBgn0029155
GO:0072358	cardiovascular system development	biological_process	0.85046	1	1	266	115	12721	FBgn0001085
GO:0072359	circulatory system development	biological_process	0.85046	1	1	266	115	12721	FBgn0001085
GO:0045862	positive regulation of proteolysis	biological_process	0.85105	1	1	266	91	12721	FBgn0028978
GO:0030029	actin filament-based process	biological_process	0.85164	1	3	266	301	12721	FBgn0002121,FBgn0001085,FBgn0036044
GO:0042060	wound healing	biological_process	0.8524	1	1	266	101	12721	FBgn0036101
GO:0010942	positive regulation of cell death	biological_process	0.85268	1	1	266	103	12721	FBgn0002121
GO:0051705	multi-organism behavior	biological_process	0.85489	1	3	266	246	12721	FBgn0004573,FBgn0050488,FBgn0037976
GO:0046148	pigment biosynthetic process	biological_process	0.85696	1	1	266	88	12721	FBgn0002939
GO:0016331	morphogenesis of embryonic epithelium	biological_process	0.85775	1	1	266	126	12721	FBgn0002121
GO:0045132	meiotic chromosome segregation	biological_process	0.85801	1	1	266	102	12721	FBgn0036059
GO:0007067	mitotic nuclear division	biological_process	0.85811	1	2	266	186	12721	FBgn0036059,FBgn0028978
GO:0007617	mating behavior	biological_process	0.85833	1	2	266	173	12721	FBgn0004573,FBgn0050488
GO:0031331	positive regulation of cellular catabolic process	biological_process	0.85849	1	1	266	103	12721	FBgn0028978
GO:0010675	regulation of cellular carbohydrate metabolic process	biological_process	0.86026	1	2	266	194	12721	FBgn0015550,FBgn0029155
GO:0031023	microtubule organizing center organization	biological_process	0.8606	1	1	266	105	12721	FBgn0036059
GO:0051321	meiotic cell cycle	biological_process	0.86094	1	3	266	254	12721	FBgn0011205,FBgn0003227,FBgn0036059
GO:0072521	purine-containing compound metabolic process	biological_process	0.86123	1	4	266	292	12721	FBgn0011205,FBgn0039809,FBgn0259171,FBgn0031682
GO:0060968	regulation of gene silencing	biological_process	0.86324	1	1	266	103	12721	FBgn0035537
GO:0009792	embryo development ending in birth or egg hatching	biological_process	0.86491	1	2	266	209	12721	FBgn0002121,FBgn0030350
GO:0000313	organellar ribosome	cellular_component	0.86516	1	1	266	80	12721	FBgn0028648
GO:0005761	mitochondrial ribosome	cellular_component	0.86516	1	1	266	80	12721	FBgn0028648
GO:0001505	regulation of neurotransmitter levels	biological_process	0.86521	1	1	266	120	12721	FBgn0002121
GO:0008017	microtubule binding	molecular_function	0.86611	1	1	266	125	12721	FBgn0036059
GO:0033057	multicellular organismal reproductive behavior	biological_process	0.86617	1	2	266	173	12721	FBgn0050488,FBgn0004573
GO:0000070	mitotic sister chromatid segregation	biological_process	0.86649	1	1	266	112	12721	FBgn0036059
GO:1901566	organonitrogen compound biosynthetic process	biological_process	0.86666	1	14	266	844	12721	FBgn0001145,FBgn0011666,FBgn0013307,FBgn0039769,FBgn0033778,FBgn0013983,FBgn0027538,FBgn0028648,FBgn0039768,FBgn0031682,FBgn0035537,FBgn0039809,FBgn0011205,FBgn0025837
GO:0051094	positive regulation of developmental process	biological_process	0.86934	1	3	266	292	12721	FBgn0030520,FBgn0001085,FBgn0036059
GO:0005261	cation channel activity	molecular_function	0.87069	1	1	266	124	12721	FBgn0085434
GO:0042048	olfactory behavior	biological_process	0.87133	1	1	266	121	12721	FBgn0085434
GO:0072089	stem cell proliferation	biological_process	0.87144	1	1	266	116	12721	FBgn0002121
GO:0010927	cellular component assembly involved in morphogenesis	biological_process	0.87159	1	2	266	207	12721	FBgn0023090,FBgn0036044
GO:0009593	detection of chemical stimulus	biological_process	0.87282	1	3	266	209	12721	FBgn0260874,FBgn0032888,FBgn0067312
GO:0002684	positive regulation of immune system process	biological_process	0.87283	1	1	266	104	12721	FBgn0013983
GO:0046128	purine ribonucleoside metabolic process	biological_process	0.87388	1	3	266	217	12721	FBgn0031682,FBgn0011205,FBgn0039809
GO:0051240	positive regulation of multicellular organismal process	biological_process	0.87416	1	3	266	298	12721	FBgn0036059,FBgn0037976,FBgn0001085
GO:0051179	localization	biological_process	0.87527	1	42	266	2601	12721	FBgn0034999,FBgn0036816,FBgn0037714,FBgn0038752,FBgn0037386,FBgn0002121,FBgn0015550,FBgn0028978,FBgn0035763,FBgn0260874,FBgn0033234,FBgn0033096,FBgn0027565,FBgn0035695,FBgn0015721,FBgn0033097,FBgn0033778,FBgn0035300,FBgn0260743,FBgn0031636,FBgn0051547,FBgn0000120,FBgn0028886,FBgn0030350,FBgn0001085,FBgn0035244,FBgn0010549,FBgn0038415,FBgn0004797,FBgn0042178,FBgn0038840,FBgn0039296,FBgn0037807,FBg…
GO:0042176	regulation of protein catabolic process	biological_process	0.87581	1	1	266	111	12721	FBgn0028978
GO:0045165	cell fate commitment	biological_process	0.87584	1	6	266	514	12721	FBgn0035194,FBgn0002121,FBgn0011666,FBgn0036059,FBgn0001085,FBgn0028945
GO:0016810	hydrolase activity, acting on carbon-nitrogen (but not peptide) bonds	molecular_function	0.8769	1	1	266	94	12721	FBgn0039053
GO:0048639	positive regulation of developmental growth	biological_process	0.87691	1	1	266	120	12721	FBgn0001085
GO:0044265	cellular macromolecule catabolic process	biological_process	0.87721	1	7	266	510	12721	FBgn0039593,FBgn0033873,FBgn0029856,FBgn0086558,FBgn0028978,FBgn0261808,FBgn0032780
GO:0016567	protein ubiquitination	biological_process	0.8774	1	4	266	332	12721	FBgn0086558,FBgn0029856,FBgn0032780,FBgn0028978
GO:0010639	negative regulation of organelle organization	biological_process	0.87797	1	1	266	115	12721	FBgn0028978
GO:0006417	regulation of translation	biological_process	0.87885	1	2	266	192	12721	FBgn0035537,FBgn0011666
GO:0090501	RNA phosphodiester bond hydrolysis	biological_process	0.87967	1	1	266	98	12721	FBgn0039593
GO:0048489	synaptic vesicle transport	biological_process	0.88035	1	1	266	129	12721	FBgn0002121
GO:0097480	establishment of synaptic vesicle localization	biological_process	0.88035	1	1	266	129	12721	FBgn0002121
GO:0048066	developmental pigmentation	biological_process	0.88263	1	1	266	115	12721	FBgn0002939
GO:0008033	tRNA processing	biological_process	0.88276	1	1	266	92	12721	FBgn0085224
GO:0097479	synaptic vesicle localization	biological_process	0.88335	1	1	266	131	12721	FBgn0002121
GO:0042692	muscle cell differentiation	biological_process	0.88441	1	1	266	132	12721	FBgn0036044
GO:0000989	transcription factor activity, transcription factor binding	molecular_function	0.88467	1	2	266	186	12721	FBgn0035677,FBgn0035160
GO:0019748	secondary metabolic process	biological_process	0.88599	1	1	266	105	12721	FBgn0025454
GO:0000139	Golgi membrane	cellular_component	0.88602	1	2	266	185	12721	FBgn0039596,FBgn0030350
GO:0051603	proteolysis involved in cellular protein catabolic process	biological_process	0.88614	1	5	266	389	12721	FBgn0029856,FBgn0033873,FBgn0086558,FBgn0028978,FBgn0032780
GO:0042278	purine nucleoside metabolic process	biological_process	0.88623	1	3	266	223	12721	FBgn0039809,FBgn0011205,FBgn0031682
GO:0033365	protein localization to organelle	biological_process	0.88772	1	3	266	258	12721	FBgn0039296,FBgn0042178,FBgn0015721
GO:0051338	regulation of transferase activity	biological_process	0.88778	1	2	266	197	12721	FBgn0028978,FBgn0002121
GO:0044257	cellular protein catabolic process	biological_process	0.88818	1	5	266	391	12721	FBgn0033873,FBgn0029856,FBgn0086558,FBgn0028978,FBgn0032780
GO:0060627	regulation of vesicle-mediated transport	biological_process	0.88919	1	1	266	135	12721	FBgn0002121
GO:0009896	positive regulation of catabolic process	biological_process	0.88924	1	1	266	120	12721	FBgn0028978
GO:0015267	channel activity	molecular_function	0.88933	1	3	266	275	12721	FBgn0085434,FBgn0038840,FBgn0260874
GO:0022803	passive transmembrane transporter activity	molecular_function	0.88933	1	3	266	275	12721	FBgn0085434,FBgn0038840,FBgn0260874
GO:0008049	male courtship behavior	biological_process	0.88997	1	1	266	112	12721	FBgn0004573
GO:0016772	transferase activity, transferring phosphorus-containing groups	molecular_function	0.89083	1	6	266	500	12721	FBgn0011205,FBgn0039809,FBgn0034141,FBgn0035484,FBgn0017558,FBgn0031682
GO:0043066	negative regulation of apoptotic process	biological_process	0.89167	1	1	266	123	12721	FBgn0039809
GO:0006955	immune response	biological_process	0.89183	1	4	266	341	12721	FBgn0034647,FBgn0004427,FBgn0013983,FBgn0004428
GO:0007309	oocyte axis specification	biological_process	0.89281	1	1	266	127	12721	FBgn0002121
GO:0048813	dendrite morphogenesis	biological_process	0.89562	1	2	266	239	12721	FBgn0036059,FBgn0026592
GO:0040007	growth	biological_process	0.89567	1	5	266	492	12721	FBgn0015550,FBgn0035300,FBgn0001085,FBgn0002121,FBgn0036101
GO:0050896	response to stimulus	biological_process	0.89613	1	56	266	3410	12721	FBgn0053126,FBgn0033778,FBgn0000473,FBgn0033097,FBgn0051414,FBgn0025454,FBgn0035695,FBgn0033096,FBgn0015721,FBgn0067312,FBgn0260874,FBgn0259236,FBgn0004425,FBgn0037166,FBgn0039593,FBgn0025837,FBgn0013983,FBgn0015550,FBgn0028978,FBgn0037341,FBgn0044049,FBgn0002121,FBgn0036927,FBgn0001128,FBgn0004573,FBgn0039809,FBgn0010043,FBgn0050340,FBgn0036101,FBgn0004428,FBgn0035537,FBgn0031661,FBgn0011666,FBg…
GO:0007308	oocyte construction	biological_process	0.89623	1	1	266	130	12721	FBgn0002121
GO:0060322	head development	biological_process	0.89711	1	1	266	146	12721	FBgn0015550
GO:0022411	cellular component disassembly	biological_process	0.89719	1	1	266	119	12721	FBgn0039593
GO:0007618	mating	biological_process	0.89742	1	2	266	192	12721	FBgn0004573,FBgn0050488
GO:0048667	cell morphogenesis involved in neuron differentiation	biological_process	0.8983	1	5	266	529	12721	FBgn0259236,FBgn0036059,FBgn0026592,FBgn0001085,FBgn0015550
GO:1990204	oxidoreductase complex	cellular_component	0.89839	1	1	266	96	12721	FBgn0001128
GO:0005813	centrosome	cellular_component	0.89843	1	1	266	130	12721	FBgn0036059
GO:0044705	multi-organism reproductive behavior	biological_process	0.89979	1	2	266	192	12721	FBgn0050488,FBgn0004573
GO:0009119	ribonucleoside metabolic process	biological_process	0.90096	1	3	266	232	12721	FBgn0011205,FBgn0039809,FBgn0031682
GO:0010941	regulation of cell death	biological_process	0.90102	1	3	266	302	12721	FBgn0002121,FBgn0004797,FBgn0039809
GO:0051656	establishment of organelle localization	biological_process	0.90117	1	2	266	234	12721	FBgn0036059,FBgn0002121
GO:0008270	zinc ion binding	molecular_function	0.90121	1	7	266	533	12721	FBgn0028945,FBgn0038136,FBgn0035780,FBgn0035189,FBgn0035518,FBgn0037788,FBgn0052473
GO:0044237	cellular metabolic process	biological_process	0.90128	1	100	266	5403	12721	FBgn0050203,FBgn0033733,FBgn0013983,FBgn0015550,FBgn0029856,FBgn0035518,FBgn0025837,FBgn0039593,FBgn0033297,FBgn0033710,FBgn0025454,FBgn0050381,FBgn0032068,FBgn0033999,FBgn0031682,FBgn0030421,FBgn0004428,FBgn0034999,FBgn0003227,FBgn0052473,FBgn0010043,FBgn0039809,FBgn0063496,FBgn0036927,FBgn0001145,FBgn0035824,FBgn0002121,FBgn0053230,FBgn0030593,FBgn0037341,FBgn0028648,FBgn0034225,FBgn0027538,FBg…
GO:0007167	enzyme linked receptor protein signaling pathway	biological_process	0.90147	1	3	266	334	12721	FBgn0002121,FBgn0044049,FBgn0028978
GO:0007351	tripartite regional subdivision	biological_process	0.90244	1	1	266	137	12721	FBgn0002121
GO:0008595	anterior/posterior axis specification, embryo	biological_process	0.90244	1	1	266	137	12721	FBgn0002121
GO:0042330	taxis	biological_process	0.9025	1	3	266	367	12721	FBgn0259236,FBgn0001085,FBgn0015550
GO:0043473	pigmentation	biological_process	0.90283	1	1	266	124	12721	FBgn0002939
GO:0044706	multi-multicellular organism process	biological_process	0.90327	1	2	266	192	12721	FBgn0050488,FBgn0004573
GO:0000819	sister chromatid segregation	biological_process	0.90353	1	1	266	129	12721	FBgn0036059
GO:0060179	male mating behavior	biological_process	0.90439	1	1	266	119	12721	FBgn0004573
GO:0043069	negative regulation of programmed cell death	biological_process	0.90465	1	1	266	131	12721	FBgn0039809
GO:0022904	respiratory electron transport chain	biological_process	0.9069	1	1	266	98	12721	FBgn0260743
GO:0060271	cilium morphogenesis	biological_process	0.90718	1	1	266	123	12721	FBgn0023090
GO:0005737	cytoplasm	cellular_component	0.90722	1	85	266	4631	12721	FBgn0015033,FBgn0028978,FBgn0001089,FBgn0085371,FBgn0033302,FBgn0039596,FBgn0015037,FBgn0000045,FBgn0051414,FBgn0000473,FBgn0030478,FBgn0035537,FBgn0032945,FBgn0033873,FBgn0051267,FBgn0001128,FBgn0017558,FBgn0035805,FBgn0013467,FBgn0029155,FBgn0039769,FBgn0261808,FBgn0039768,FBgn0035244,FBgn0032067,FBgn0034628,FBgn0039296,FBgn0042178,FBgn0011205,FBgn0051148,FBgn0033521,FBgn0031661,FBgn0086558,FBg…
GO:0046331	lateral inhibition	biological_process	0.90731	1	2	266	212	12721	FBgn0028945,FBgn0035194
GO:0019098	reproductive behavior	biological_process	0.90749	1	2	266	196	12721	FBgn0004573,FBgn0050488
GO:0048583	regulation of response to stimulus	biological_process	0.90812	1	16	266	1211	12721	FBgn0013983,FBgn0015550,FBgn0034647,FBgn0028978,FBgn0001085,FBgn0015721,FBgn0037976,FBgn0004428,FBgn0035537,FBgn0004427,FBgn0039809,FBgn0036927,FBgn0000120,FBgn0044049,FBgn0002121,FBgn0035282
GO:0000988	transcription factor activity, protein binding	molecular_function	0.90814	1	2	266	199	12721	FBgn0035160,FBgn0035677
GO:0045168	cell-cell signaling involved in cell fate commitment	biological_process	0.90891	1	2	266	213	12721	FBgn0028945,FBgn0035194
GO:0007444	imaginal disc development	biological_process	0.90896	1	6	266	589	12721	FBgn0001085,FBgn0002121,FBgn0004797,FBgn0037468,FBgn0011205,FBgn0039316
GO:0007169	transmembrane receptor protein tyrosine kinase signaling pathway	biological_process	0.90897	1	2	266	249	12721	FBgn0028978,FBgn0044049
GO:0016358	dendrite development	biological_process	0.90928	1	2	266	248	12721	FBgn0026592,FBgn0036059
GO:0012501	programmed cell death	biological_process	0.90928	1	4	266	374	12721	FBgn0002121,FBgn0039593,FBgn0039809,FBgn0004797
GO:0031461	cullin-RING ubiquitin ligase complex	cellular_component	0.90934	1	1	266	120	12721	FBgn0032780
GO:0019730	antimicrobial humoral response	biological_process	0.90968	1	1	266	121	12721	FBgn0013983
GO:0007424	open tracheal system development	biological_process	0.91025	1	2	266	254	12721	FBgn0001085,FBgn0026061
GO:0000578	embryonic axis specification	biological_process	0.91132	1	1	266	142	12721	FBgn0002121
GO:0072594	establishment of protein localization to organelle	biological_process	0.91156	1	2	266	196	12721	FBgn0039296,FBgn0042178
GO:0007051	spindle organization	biological_process	0.91285	1	1	266	130	12721	FBgn0036059
GO:0015631	tubulin binding	molecular_function	0.91326	1	1	266	144	12721	FBgn0036059
GO:0051130	positive regulation of cellular component organization	biological_process	0.91458	1	3	266	318	12721	FBgn0036059,FBgn0026061,FBgn0001085
GO:0048638	regulation of developmental growth	biological_process	0.91485	1	2	266	256	12721	FBgn0001085,FBgn0015550
GO:0009611	response to wounding	biological_process	0.91552	1	1	266	133	12721	FBgn0036101
GO:0044089	positive regulation of cellular component biogenesis	biological_process	0.91553	1	1	266	144	12721	FBgn0026061
[truncated: 482 more rows]
