# Supplementary material for: Jouvence a small nucleolar RNA required in the gut extends lifespan in Drosophila
Source: Nat Commun. 2020 Feb 20;11:987. doi: 10.1038/s41467-020-14784-1 (PMC7033134; doi:10.1038/s41467-020-14784-1)
Supplement: Supplementary file 9 — Supplementary Data 6 [file 41467_2020_14784_MOESM9_ESM.xlsx]

## Sheet: Mu_F4vsWT_CS.DEG_GO_enrichment_
GO_accession	Description	Term_type	Over_represented_pValue	Corrected_pValue	DEG_item	DEG_list	Bg_item	Bg_list	Gene_names
GO:0005576	extracellular region	cellular_component	3.8938e-13	4.7594e-09	62	270	1198	12721	FBgn0003502,FBgn0039453,FBgn0052302,FBgn0010114,FBgn0036948,FBgn0043576,FBgn0039454,FBgn0038832,FBgn0261385,FBgn0039099,FBgn0043575,FBgn0010452,FBgn0033327,FBgn0034538,FBgn0041183,FBgn0040717,FBgn0036565,FBgn0003495,FBgn0036952,FBgn0011692,FBgn0036220,FBgn0039483,FBgn0036995,FBgn0036949,FBgn0014141,FBgn0033928,FBgn0034724,FBgn0036713,FBgn0027584,FBgn0033033,FBgn0030501,FBgn0053985,FBgn0259984,FBg…
GO:0006022	aminoglycan metabolic process	biological_process	2.475e-07	0.0015126	16	270	162	12721	FBgn0036952,FBgn0036949,FBgn0036220,FBgn0261681,FBgn0260393,FBgn0036953,FBgn0039454,FBgn0043576,FBgn0031000,FBgn0052302,FBgn0053985,FBgn0039453,FBgn0036948,FBgn0043575,FBgn0033327,FBgn0020414
GO:0044421	extracellular region part	cellular_component	8.3394e-07	0.0033978	38	270	833	12721	FBgn0036565,FBgn0034538,FBgn0041183,FBgn0036995,FBgn0011692,FBgn0039483,FBgn0003495,FBgn0014141,FBgn0033928,FBgn0027584,FBgn0033033,FBgn0036713,FBgn0003502,FBgn0038832,FBgn0043576,FBgn0261385,FBgn0043575,FBgn0033327,FBgn0010452,FBgn0032666,FBgn0041182,FBgn0264845,FBgn0033926,FBgn0011260,FBgn0004108,FBgn0037515,FBgn0050082,FBgn0014135,FBgn0032840,FBgn0052379,FBgn0033942,FBgn0031381,FBgn0033115,FBg…
GO:0008061	chitin binding	molecular_function	1.474e-06	0.0043614	13	270	125	12721	FBgn0039454,FBgn0036952,FBgn0036953,FBgn0036220,FBgn0036949,FBgn0031000,FBgn0039453,FBgn0053985,FBgn0052302,FBgn0261681,FBgn0260393,FBgn0036948,FBgn0020414
GO:0006030	chitin metabolic process	biological_process	1.7841e-06	0.0043614	13	270	126	12721	FBgn0036949,FBgn0036220,FBgn0031000,FBgn0039454,FBgn0036953,FBgn0036952,FBgn0261681,FBgn0260393,FBgn0036948,FBgn0039453,FBgn0053985,FBgn0052302,FBgn0020414
GO:1901071	glucosamine-containing compound metabolic process	biological_process	4.9768e-06	0.010139	13	270	137	12721	FBgn0039454,FBgn0036953,FBgn0036952,FBgn0031000,FBgn0036949,FBgn0036220,FBgn0053985,FBgn0052302,FBgn0039453,FBgn0036948,FBgn0260393,FBgn0261681,FBgn0020414
GO:0006040	amino sugar metabolic process	biological_process	6.4688e-06	0.011295	13	270	140	12721	FBgn0020414,FBgn0036220,FBgn0036949,FBgn0031000,FBgn0036953,FBgn0039454,FBgn0036952,FBgn0260393,FBgn0261681,FBgn0036948,FBgn0039453,FBgn0053985,FBgn0052302
GO:0005615	extracellular space	cellular_component	4.4178e-05	0.067499	30	270	723	12721	FBgn0003495,FBgn0264845,FBgn0039483,FBgn0041183,FBgn0034538,FBgn0041182,FBgn0036565,FBgn0032666,FBgn0031381,FBgn0036713,FBgn0033942,FBgn0033033,FBgn0027584,FBgn0014135,FBgn0052379,FBgn0032840,FBgn0037515,FBgn0050082,FBgn0004108,FBgn0011260,FBgn0050289,FBgn0043576,FBgn0044050,FBgn0038832,FBgn0033115,FBgn0020508,FBgn0010452,FBgn0043575,FBgn0033327,FBgn0033574
GO:0006259	DNA metabolic process	biological_process	0.00029079	0.39492	21	270	406	12721	FBgn0035627,FBgn0004406,FBgn0001981,FBgn0003502,FBgn0033890,FBgn0026015,FBgn0011606,FBgn0003023,FBgn0051453,FBgn0036831,FBgn0010382,FBgn0005655,FBgn0036833,FBgn0260986,FBgn0038827,FBgn0036321,FBgn0003082,FBgn0000477,FBgn0001120,FBgn0011704,FBgn0033354
GO:0042834	peptidoglycan binding	molecular_function	0.00039323	0.42933	4	270	19	12721	FBgn0031381,FBgn0043576,FBgn0033327,FBgn0043575
GO:0006309	apoptotic DNA fragmentation	biological_process	0.00076874	0.42933	4	270	20	12721	FBgn0000477,FBgn0036833,FBgn0036831,FBgn0036321
GO:0006921	cellular component disassembly involved in execution phase of apoptosis	biological_process	0.00076874	0.42933	4	270	20	12721	FBgn0036321,FBgn0036831,FBgn0036833,FBgn0000477
GO:0030262	apoptotic nuclear changes	biological_process	0.00076874	0.42933	4	270	20	12721	FBgn0036321,FBgn0036831,FBgn0036833,FBgn0000477
GO:0005819	spindle	cellular_component	0.00087841	0.42933	10	270	128	12721	FBgn0034403,FBgn0039250,FBgn0023534,FBgn0011606,FBgn0011692,FBgn0037810,FBgn0260986,FBgn0033740,FBgn0010097,FBgn0030241
GO:0007051	spindle organization	biological_process	0.00088652	0.42933	10	270	130	12721	FBgn0003041,FBgn0034403,FBgn0005655,FBgn0011606,FBgn0010314,FBgn0011692,FBgn0030241,FBgn0010097,FBgn0260986,FBgn0033740
GO:0016787	hydrolase activity	molecular_function	0.00091493	0.42933	63	270	1957	12721	FBgn0004374,FBgn0035886,FBgn0015575,FBgn0027584,FBgn0034612,FBgn0033033,FBgn0036321,FBgn0000477,FBgn0037989,FBgn0037513,FBgn0011692,FBgn0034538,FBgn0028949,FBgn0010097,FBgn0031678,FBgn0035887,FBgn0041164,FBgn0043575,FBgn0033327,FBgn0011606,FBgn0003023,FBgn0036831,FBgn0036485,FBgn0050360,FBgn0031248,FBgn0043576,FBgn0034081,FBgn0036279,FBgn0028408,FBgn0050054,FBgn0036024,FBgn0001285,FBgn0030348,FBg…
GO:0007127	meiosis I	biological_process	0.00094019	0.42933	8	270	88	12721	FBgn0260986,FBgn0010097,FBgn0010382,FBgn0086350,FBgn0010314,FBgn0051453,FBgn0011606,FBgn0003041
GO:0008038	neuron recognition	biological_process	0.00097491	0.42933	10	270	116	12721	FBgn0033159,FBgn0010114,FBgn0032666,FBgn0002543,FBgn0004456,FBgn0052373,FBgn0004108,FBgn0011260,FBgn0031381,FBgn0003041
GO:0008017	microtubule binding	molecular_function	0.0012145	0.42933	10	270	125	12721	FBgn0011606,FBgn0023534,FBgn0039250,FBgn0261385,FBgn0004374,FBgn0034403,FBgn0030241,FBgn0260986,FBgn0011692,FBgn0040232
GO:0008037	cell recognition	biological_process	0.0012961	0.42933	10	270	121	12721	FBgn0033159,FBgn0010114,FBgn0032666,FBgn0004456,FBgn0002543,FBgn0052373,FBgn0011260,FBgn0004108,FBgn0003041,FBgn0031381
GO:0051726	regulation of cell cycle	biological_process	0.0015359	0.42933	20	270	407	12721	FBgn0001981,FBgn0015321,FBgn0033740,FBgn0027581,FBgn0046692,FBgn0051453,FBgn0003023,FBgn0011606,FBgn0010314,FBgn0261385,FBgn0010382,FBgn0041164,FBgn0038827,FBgn0040232,FBgn0004170,FBgn0001120,FBgn0003041,FBgn0004374,FBgn0052251,FBgn0033354
GO:0008039	synaptic target recognition	biological_process	0.0015732	0.42933	6	270	49	12721	FBgn0052373,FBgn0002543,FBgn0031381,FBgn0010114,FBgn0032666,FBgn0011260
GO:0000737	DNA catabolic process, endonucleolytic	biological_process	0.0016168	0.42933	4	270	24	12721	FBgn0036321,FBgn0036831,FBgn0036833,FBgn0000477
GO:0044723	single-organism carbohydrate metabolic process	biological_process	0.0016297	0.42933	21	270	451	12721	FBgn0034117,FBgn0038498,FBgn0036485,FBgn0086655,FBgn0029114,FBgn0050360,FBgn0053138,FBgn0028561,FBgn0038603,FBgn0265045,FBgn0040309,FBgn0002526,FBgn0036552,FBgn0032840,FBgn0054057,FBgn0004170,FBgn0036544,FBgn0015391,FBgn0053774,FBgn0002609,FBgn0011591
GO:0005874	microtubule	cellular_component	0.0016996	0.42933	10	270	141	12721	FBgn0004374,FBgn0034403,FBgn0023534,FBgn0011606,FBgn0039250,FBgn0040232,FBgn0011692,FBgn0260986,FBgn0010097,FBgn0033740
GO:0010906	regulation of glucose metabolic process	biological_process	0.0018381	0.42933	12	270	189	12721	FBgn0086655,FBgn0004170,FBgn0029114,FBgn0038498,FBgn0032840,FBgn0040309,FBgn0002609,FBgn0002526,FBgn0265045,FBgn0015391,FBgn0028561,FBgn0038603
GO:1903707	negative regulation of hemopoiesis	biological_process	0.0018424	0.42933	4	270	25	12721	FBgn0014141,FBgn0043576,FBgn0033327,FBgn0043575
GO:1901135	carbohydrate derivative metabolic process	biological_process	0.0019712	0.42933	28	270	757	12721	FBgn0052302,FBgn0053985,FBgn0039453,FBgn0036948,FBgn0036953,FBgn0039454,FBgn0043576,FBgn0031000,FBgn0020414,FBgn0036485,FBgn0027070,FBgn0029114,FBgn0037408,FBgn0034117,FBgn0263131,FBgn0043575,FBgn0033327,FBgn0011591,FBgn0003257,FBgn0260393,FBgn0261681,FBgn0036952,FBgn0053774,FBgn0036220,FBgn0036949,FBgn0036544,FBgn0011704,FBgn0054057
GO:0007422	peripheral nervous system development	biological_process	0.0020121	0.42933	8	270	90	12721	FBgn0033159,FBgn0001981,FBgn0015391,FBgn0011692,FBgn0004170,FBgn0010382,FBgn0029114,FBgn0003041
GO:0003823	antigen binding	molecular_function	0.0020399	0.42933	2	270	4	12721	FBgn0031381,FBgn0033159
GO:0000270	peptidoglycan metabolic process	biological_process	0.0020691	0.42933	3	270	14	12721	FBgn0033327,FBgn0043575,FBgn0043576
GO:0009253	peptidoglycan catabolic process	biological_process	0.0020691	0.42933	3	270	14	12721	FBgn0043576,FBgn0043575,FBgn0033327
GO:0005975	carbohydrate metabolic process	biological_process	0.0021168	0.42933	23	270	526	12721	FBgn0034117,FBgn0038498,FBgn0036485,FBgn0086655,FBgn0020414,FBgn0029114,FBgn0050360,FBgn0053138,FBgn0038603,FBgn0028561,FBgn0265045,FBgn0000079,FBgn0040309,FBgn0002526,FBgn0036552,FBgn0032840,FBgn0054057,FBgn0004170,FBgn0036544,FBgn0015391,FBgn0053774,FBgn0002609,FBgn0011591
GO:0001779	natural killer cell differentiation	biological_process	0.0021474	0.42933	3	270	14	12721	FBgn0043576,FBgn0033327,FBgn0043575
GO:0002263	cell activation involved in immune response	biological_process	0.0021474	0.42933	3	270	14	12721	FBgn0043576,FBgn0043575,FBgn0033327
GO:0002285	lymphocyte activation involved in immune response	biological_process	0.0021474	0.42933	3	270	14	12721	FBgn0043576,FBgn0043575,FBgn0033327
GO:0002323	natural killer cell activation involved in immune response	biological_process	0.0021474	0.42933	3	270	14	12721	FBgn0043575,FBgn0033327,FBgn0043576
GO:0002325	natural killer cell differentiation involved in immune response	biological_process	0.0021474	0.42933	3	270	14	12721	FBgn0043575,FBgn0033327,FBgn0043576
GO:0002366	leukocyte activation involved in immune response	biological_process	0.0021474	0.42933	3	270	14	12721	FBgn0043575,FBgn0033327,FBgn0043576
GO:0002521	leukocyte differentiation	biological_process	0.0021474	0.42933	3	270	14	12721	FBgn0033327,FBgn0043575,FBgn0043576
GO:0002694	regulation of leukocyte activation	biological_process	0.0021474	0.42933	3	270	14	12721	FBgn0043575,FBgn0033327,FBgn0043576
GO:0002695	negative regulation of leukocyte activation	biological_process	0.0021474	0.42933	3	270	14	12721	FBgn0033327,FBgn0043575,FBgn0043576
GO:0008745	N-acetylmuramoyl-L-alanine amidase activity	molecular_function	0.0021474	0.42933	3	270	14	12721	FBgn0043575,FBgn0033327,FBgn0043576
GO:0016019	peptidoglycan receptor activity	molecular_function	0.0021474	0.42933	3	270	14	12721	FBgn0033327,FBgn0043575,FBgn0043576
GO:0030098	lymphocyte differentiation	biological_process	0.0021474	0.42933	3	270	14	12721	FBgn0043576,FBgn0043575,FBgn0033327
GO:0030101	natural killer cell activation	biological_process	0.0021474	0.42933	3	270	14	12721	FBgn0033327,FBgn0043575,FBgn0043576
GO:0032814	regulation of natural killer cell activation	biological_process	0.0021474	0.42933	3	270	14	12721	FBgn0033327,FBgn0043575,FBgn0043576
GO:0032815	negative regulation of natural killer cell activation	biological_process	0.0021474	0.42933	3	270	14	12721	FBgn0033327,FBgn0043575,FBgn0043576
GO:0032823	regulation of natural killer cell differentiation	biological_process	0.0021474	0.42933	3	270	14	12721	FBgn0033327,FBgn0043575,FBgn0043576
GO:0032824	negative regulation of natural killer cell differentiation	biological_process	0.0021474	0.42933	3	270	14	12721	FBgn0043576,FBgn0043575,FBgn0033327
GO:0032826	regulation of natural killer cell differentiation involved in immune response	biological_process	0.0021474	0.42933	3	270	14	12721	FBgn0043576,FBgn0043575,FBgn0033327
GO:0032827	negative regulation of natural killer cell differentiation involved in immune response	biological_process	0.0021474	0.42933	3	270	14	12721	FBgn0043575,FBgn0033327,FBgn0043576
GO:0045619	regulation of lymphocyte differentiation	biological_process	0.0021474	0.42933	3	270	14	12721	FBgn0043576,FBgn0043575,FBgn0033327
GO:0045620	negative regulation of lymphocyte differentiation	biological_process	0.0021474	0.42933	3	270	14	12721	FBgn0043576,FBgn0033327,FBgn0043575
GO:0046649	lymphocyte activation	biological_process	0.0021474	0.42933	3	270	14	12721	FBgn0043576,FBgn0033327,FBgn0043575
GO:0050865	regulation of cell activation	biological_process	0.0021474	0.42933	3	270	14	12721	FBgn0043576,FBgn0043575,FBgn0033327
GO:0050866	negative regulation of cell activation	biological_process	0.0021474	0.42933	3	270	14	12721	FBgn0033327,FBgn0043575,FBgn0043576
GO:0051249	regulation of lymphocyte activation	biological_process	0.0021474	0.42933	3	270	14	12721	FBgn0043575,FBgn0033327,FBgn0043576
GO:0051250	negative regulation of lymphocyte activation	biological_process	0.0021474	0.42933	3	270	14	12721	FBgn0043576,FBgn0043575,FBgn0033327
GO:1902105	regulation of leukocyte differentiation	biological_process	0.0021474	0.42933	3	270	14	12721	FBgn0033327,FBgn0043575,FBgn0043576
GO:1902106	negative regulation of leukocyte differentiation	biological_process	0.0021474	0.42933	3	270	14	12721	FBgn0033327,FBgn0043575,FBgn0043576
GO:0016811	hydrolase activity, acting on carbon-nitrogen (but not peptide) bonds, in linear amides	molecular_function	0.0021948	0.42933	6	270	63	12721	FBgn0040069,FBgn0045064,FBgn0033327,FBgn0043575,FBgn0043576,FBgn0037513
GO:0044262	cellular carbohydrate metabolic process	biological_process	0.0022495	0.42933	15	270	277	12721	FBgn0038603,FBgn0028561,FBgn0265045,FBgn0015391,FBgn0040309,FBgn0002609,FBgn0002526,FBgn0036552,FBgn0032840,FBgn0038498,FBgn0086655,FBgn0004170,FBgn0029114,FBgn0050360,FBgn0053138
GO:0007052	mitotic spindle organization	biological_process	0.002267	0.42933	7	270	79	12721	FBgn0011692,FBgn0005655,FBgn0011606,FBgn0030241,FBgn0260986,FBgn0033740,FBgn0010097
GO:0010675	regulation of cellular carbohydrate metabolic process	biological_process	0.0022831	0.42933	12	270	194	12721	FBgn0032840,FBgn0038498,FBgn0086655,FBgn0004170,FBgn0029114,FBgn0028561,FBgn0038603,FBgn0015391,FBgn0265045,FBgn0002609,FBgn0040309,FBgn0002526
GO:0006275	regulation of DNA replication	biological_process	0.0024142	0.44709	5	270	40	12721	FBgn0005655,FBgn0001120,FBgn0010382,FBgn0003023,FBgn0001981
GO:0045172	germline ring canal	cellular_component	0.002463	0.44934	4	270	23	12721	FBgn0011692,FBgn0261385,FBgn0014141,FBgn0003502
GO:0001775	cell activation	biological_process	0.0025356	0.45578	4	270	28	12721	FBgn0001120,FBgn0043576,FBgn0033327,FBgn0043575
GO:0004556	alpha-amylase activity	molecular_function	0.0026704	0.46629	2	270	4	12721	FBgn0053138,FBgn0000079
GO:0016160	amylase activity	molecular_function	0.0026704	0.46629	2	270	4	12721	FBgn0000079,FBgn0053138
GO:0006109	regulation of carbohydrate metabolic process	biological_process	0.0027173	0.46779	12	270	198	12721	FBgn0265045,FBgn0015391,FBgn0028561,FBgn0038603,FBgn0002609,FBgn0040309,FBgn0002526,FBgn0038498,FBgn0032840,FBgn0086655,FBgn0004170,FBgn0029114
GO:0015631	tubulin binding	molecular_function	0.0027999	0.4748	10	270	144	12721	FBgn0260986,FBgn0030241,FBgn0011692,FBgn0040232,FBgn0039250,FBgn0261385,FBgn0023534,FBgn0011606,FBgn0034403,FBgn0004374
GO:0007059	chromosome segregation	biological_process	0.0028694	0.4748	13	270	230	12721	FBgn0015391,FBgn0011692,FBgn0040232,FBgn0035627,FBgn0260986,FBgn0010097,FBgn0002526,FBgn0004374,FBgn0023534,FBgn0011606,FBgn0086350,FBgn0010382,FBgn0039250
GO:0045596	negative regulation of cell differentiation	biological_process	0.0028753	0.4748	10	270	146	12721	FBgn0035205,FBgn0001981,FBgn0036411,FBgn0043576,FBgn0011260,FBgn0034389,FBgn0014141,FBgn0039932,FBgn0043575,FBgn0033327
GO:1903706	regulation of hemopoiesis	biological_process	0.0029134	0.4748	4	270	28	12721	FBgn0014141,FBgn0043576,FBgn0033327,FBgn0043575
GO:0042023	DNA endoreduplication	biological_process	0.0029528	0.4749	4	270	25	12721	FBgn0033890,FBgn0001981,FBgn0003502,FBgn0003023
GO:0022402	cell cycle process	biological_process	0.0031792	0.50466	28	270	697	12721	FBgn0003041,FBgn0004374,FBgn0033354,FBgn0052251,FBgn0038827,FBgn0015391,FBgn0040232,FBgn0011692,FBgn0030241,FBgn0260986,FBgn0010097,FBgn0005655,FBgn0034403,FBgn0041164,FBgn0010314,FBgn0011606,FBgn0003023,FBgn0051453,FBgn0039250,FBgn0010382,FBgn0086350,FBgn0261385,FBgn0035627,FBgn0001981,FBgn0003502,FBgn0002526,FBgn0033890,FBgn0033740
GO:0006027	glycosaminoglycan catabolic process	biological_process	0.0032983	0.51372	3	270	16	12721	FBgn0043576,FBgn0033327,FBgn0043575
GO:0006308	DNA catabolic process	biological_process	0.0033203	0.51372	4	270	29	12721	FBgn0036831,FBgn0036321,FBgn0000477,FBgn0036833
GO:0051233	spindle midzone	cellular_component	0.0033705	0.51454	4	270	28	12721	FBgn0011606,FBgn0030241,FBgn0034403,FBgn0011692
GO:0098813	nuclear chromosome segregation	biological_process	0.0034098	0.51454	12	270	207	12721	FBgn0035627,FBgn0260986,FBgn0010097,FBgn0002526,FBgn0015391,FBgn0011692,FBgn0040232,FBgn0011606,FBgn0010382,FBgn0039250,FBgn0086350,FBgn0004374
GO:0045321	leukocyte activation	biological_process	0.0034816	0.51629	3	270	16	12721	FBgn0033327,FBgn0043575,FBgn0043576
GO:0006260	DNA replication	biological_process	0.0035059	0.51629	9	270	132	12721	FBgn0011704,FBgn0005655,FBgn0001120,FBgn0010382,FBgn0003023,FBgn0033890,FBgn0001981,FBgn0003502,FBgn0004406
GO:0035323	male germline ring canal	cellular_component	0.0035937	0.52292	2	270	4	12721	FBgn0011692,FBgn0261385
GO:0030334	regulation of cell migration	biological_process	0.0037563	0.54016	7	270	76	12721	FBgn0014135,FBgn0265045,FBgn0002543,FBgn0259984,FBgn0011260,FBgn0002526,FBgn0033159
GO:0045171	intercellular bridge	cellular_component	0.0038491	0.54706	4	270	26	12721	FBgn0014141,FBgn0003502,FBgn0261385,FBgn0011692
GO:0065008	regulation of biological quality	biological_process	0.0040008	0.5568	48	270	1368	12721	FBgn0011692,FBgn0004456,FBgn0038842,FBgn0003495,FBgn0039114,FBgn0033518,FBgn0036565,FBgn0033033,FBgn0263456,FBgn0020622,FBgn0036713,FBgn0003041,FBgn0015575,FBgn0037989,FBgn0035868,FBgn0039714,FBgn0036279,FBgn0266346,FBgn0026015,FBgn0027581,FBgn0003502,FBgn0001981,FBgn0030594,FBgn0039736,FBgn0010382,FBgn0033313,FBgn0002869,FBgn0014135,FBgn0036985,FBgn0003388,FBgn0032840,FBgn0031381,FBgn0033926,FBg…
GO:0019318	hexose metabolic process	biological_process	0.0040196	0.5568	13	270	238	12721	FBgn0002526,FBgn0011591,FBgn0040309,FBgn0002609,FBgn0015391,FBgn0265045,FBgn0028561,FBgn0038603,FBgn0029114,FBgn0086655,FBgn0004170,FBgn0038498,FBgn0032840
GO:0034754	cellular hormone metabolic process	biological_process	0.0040979	0.5568	5	270	49	12721	FBgn0030594,FBgn0036713,FBgn0030590,FBgn0031381,FBgn0003388
GO:0000278	mitotic cell cycle	biological_process	0.0040998	0.5568	24	270	565	12721	FBgn0033354,FBgn0052251,FBgn0003041,FBgn0004374,FBgn0001120,FBgn0014141,FBgn0004170,FBgn0040232,FBgn0011692,FBgn0038827,FBgn0015391,FBgn0260986,FBgn0010097,FBgn0030241,FBgn0005655,FBgn0010382,FBgn0039250,FBgn0261385,FBgn0010314,FBgn0011606,FBgn0046692,FBgn0033740,FBgn0033890,FBgn0035627
GO:2000145	regulation of cell motility	biological_process	0.0044597	0.59902	7	270	79	12721	FBgn0033159,FBgn0259984,FBgn0011260,FBgn0002526,FBgn0265045,FBgn0002543,FBgn0014135
GO:0004252	serine-type endopeptidase activity	molecular_function	0.0046367	0.61603	12	270	254	12721	FBgn0035663,FBgn0001285,FBgn0035887,FBgn0035886,FBgn0050082,FBgn0050090,FBgn0037515,FBgn0031248,FBgn0020906,FBgn0050289,FBgn0036024,FBgn0040060
GO:0007057	spindle assembly involved in female meiosis I	biological_process	0.0048113	0.63234	2	270	5	12721	FBgn0010097,FBgn0010314
GO:0007049	cell cycle	biological_process	0.0049213	0.63993	34	270	925	12721	FBgn0003023,FBgn0011606,FBgn0261385,FBgn0010382,FBgn0041164,FBgn0001981,FBgn0003502,FBgn0027581,FBgn0033740,FBgn0033890,FBgn0046692,FBgn0014141,FBgn0004374,FBgn0003041,FBgn0052251,FBgn0010097,FBgn0038827,FBgn0011692,FBgn0010314,FBgn0051453,FBgn0086350,FBgn0039250,FBgn0005655,FBgn0034403,FBgn0035627,FBgn0002526,FBgn0015321,FBgn0004170,FBgn0001120,FBgn0033354,FBgn0030241,FBgn0260986,FBgn0015391,FBg…
GO:0000280	nuclear division	biological_process	0.0052749	0.67739	17	270	368	12721	FBgn0010097,FBgn0260986,FBgn0015391,FBgn0011692,FBgn0040232,FBgn0004374,FBgn0003041,FBgn0035627,FBgn0033740,FBgn0002526,FBgn0011606,FBgn0051453,FBgn0010314,FBgn0261385,FBgn0039250,FBgn0086350,FBgn0010382
GO:0006006	glucose metabolic process	biological_process	0.0053202	0.67739	12	270	218	12721	FBgn0032840,FBgn0038498,FBgn0029114,FBgn0086655,FBgn0004170,FBgn0038603,FBgn0028561,FBgn0265045,FBgn0015391,FBgn0002526,FBgn0040309,FBgn0002609
GO:0097194	execution phase of apoptosis	biological_process	0.0054083	0.6815	4	270	33	12721	FBgn0000477,FBgn0036833,FBgn0036831,FBgn0036321
GO:0005996	monosaccharide metabolic process	biological_process	0.0055337	0.68565	13	270	248	12721	FBgn0040309,FBgn0002609,FBgn0011591,FBgn0002526,FBgn0038603,FBgn0028561,FBgn0265045,FBgn0015391,FBgn0004170,FBgn0086655,FBgn0029114,FBgn0038498,FBgn0032840
GO:0007419	ventral cord development	biological_process	0.0055857	0.68565	7	270	84	12721	FBgn0004170,FBgn0033159,FBgn0035205,FBgn0259984,FBgn0010382,FBgn0002543,FBgn0015391
GO:0030725	germline ring canal formation	biological_process	0.0056095	0.68565	3	270	15	12721	FBgn0003502,FBgn0014141,FBgn0261385
GO:0008329	signaling pattern recognition receptor activity	molecular_function	0.0062105	0.74423	3	270	19	12721	FBgn0043576,FBgn0043575,FBgn0033327
GO:0038187	pattern recognition receptor activity	molecular_function	0.0062105	0.74423	3	270	19	12721	FBgn0033327,FBgn0043575,FBgn0043576
GO:0046958	nonassociative learning	biological_process	0.0063191	0.74988	3	270	15	12721	FBgn0003502,FBgn0035538,FBgn0266708
GO:0045132	meiotic chromosome segregation	biological_process	0.0064832	0.76196	7	270	102	12721	FBgn0002526,FBgn0086350,FBgn0010382,FBgn0260986,FBgn0010097,FBgn0011606,FBgn0011692
GO:0002698	negative regulation of immune effector process	biological_process	0.0066562	0.77484	3	270	19	12721	FBgn0043576,FBgn0043575,FBgn0033327
GO:0043063	intercellular bridge organization	biological_process	0.0067688	0.78052	3	270	16	12721	FBgn0003502,FBgn0014141,FBgn0261385
GO:0050830	defense response to Gram-positive bacterium	biological_process	0.0069666	0.79582	5	270	68	12721	FBgn0043575,FBgn0033327,FBgn0003495,FBgn0043576,FBgn0034538
GO:0004553	hydrolase activity, hydrolyzing O-glycosyl compounds	molecular_function	0.0070409	0.79686	7	270	102	12721	FBgn0034117,FBgn0000079,FBgn0020414,FBgn0034538,FBgn0036485,FBgn0050360,FBgn0053138
GO:0008970	phosphatidylcholine 1-acylhydrolase activity	molecular_function	0.007522	0.8435	2	270	7	12721	FBgn0039473,FBgn0039470
GO:0004602	glutathione peroxidase activity	molecular_function	0.008049	0.89303	2	270	8	12721	FBgn0033518,FBgn0040309
GO:0048285	organelle fission	biological_process	0.0081098	0.89303	17	270	386	12721	FBgn0003041,FBgn0004374,FBgn0010097,FBgn0260986,FBgn0040232,FBgn0011692,FBgn0015391,FBgn0039250,FBgn0010382,FBgn0086350,FBgn0261385,FBgn0010314,FBgn0051453,FBgn0011606,FBgn0002526,FBgn0033740,FBgn0035627
GO:0005871	kinesin complex	cellular_component	0.0087294	0.95268	4	270	33	12721	FBgn0011692,FBgn0040232,FBgn0004374,FBgn0011606
GO:0032403	protein complex binding	molecular_function	0.0089887	0.97229	15	270	321	12721	FBgn0034403,FBgn0004374,FBgn0039250,FBgn0261385,FBgn0011606,FBgn0023534,FBgn0011692,FBgn0040232,FBgn0050054,FBgn0044050,FBgn0265045,FBgn0260986,FBgn0015321,FBgn0030241,FBgn0035205
GO:0007417	central nervous system development	biological_process	0.0095302	1	14	270	274	12721	FBgn0086655,FBgn0004170,FBgn0004108,FBgn0010382,FBgn0264975,FBgn0045064,FBgn0003388,FBgn0033159,FBgn0035205,FBgn0001981,FBgn0259984,FBgn0015391,FBgn0003495,FBgn0002543
GO:0007126	meiotic nuclear division	biological_process	0.0096394	1	11	270	217	12721	FBgn0010097,FBgn0260986,FBgn0002526,FBgn0011692,FBgn0011606,FBgn0051453,FBgn0010314,FBgn0261385,FBgn0010382,FBgn0086350,FBgn0003041
GO:1903047	mitotic cell cycle process	biological_process	0.010073	1	18	270	415	12721	FBgn0005655,FBgn0011606,FBgn0261385,FBgn0039250,FBgn0010382,FBgn0035627,FBgn0033740,FBgn0004374,FBgn0003041,FBgn0033354,FBgn0052251,FBgn0015391,FBgn0038827,FBgn0011692,FBgn0040232,FBgn0030241,FBgn0260986,FBgn0010097
GO:0006026	aminoglycan catabolic process	biological_process	0.010145	1	4	270	40	12721	FBgn0043576,FBgn0043575,FBgn0033327,FBgn0020414
GO:0070938	contractile ring	cellular_component	0.010177	1	3	270	18	12721	FBgn0011692,FBgn0014141,FBgn0261385
GO:0051920	peroxiredoxin activity	molecular_function	0.010606	1	2	270	9	12721	FBgn0033518,FBgn0040309
GO:0008236	serine-type peptidase activity	molecular_function	0.010623	1	12	270	280	12721	FBgn0050289,FBgn0020906,FBgn0040060,FBgn0036024,FBgn0037515,FBgn0050082,FBgn0050090,FBgn0035886,FBgn0035663,FBgn0035887,FBgn0001285,FBgn0031248
GO:0032154	cleavage furrow	cellular_component	0.01085	1	4	270	36	12721	FBgn0261385,FBgn0032633,FBgn0003041,FBgn0011692
GO:0097610	cell surface furrow	cellular_component	0.01085	1	4	270	36	12721	FBgn0011692,FBgn0032633,FBgn0003041,FBgn0261385
GO:1901565	organonitrogen compound catabolic process	biological_process	0.010904	1	11	270	241	12721	FBgn0086691,FBgn0263236,FBgn0020414,FBgn0034117,FBgn0045064,FBgn0043575,FBgn0033327,FBgn0036565,FBgn0037513,FBgn0043576,FBgn0036750
GO:0017171	serine hydrolase activity	molecular_function	0.010913	1	12	270	281	12721	FBgn0050090,FBgn0037515,FBgn0050082,FBgn0035663,FBgn0001285,FBgn0035886,FBgn0035887,FBgn0031248,FBgn0020906,FBgn0050289,FBgn0040060,FBgn0036024
GO:0051093	negative regulation of developmental process	biological_process	0.011036	1	12	270	227	12721	FBgn0043576,FBgn0036411,FBgn0001981,FBgn0035205,FBgn0002526,FBgn0043575,FBgn0033327,FBgn0263456,FBgn0014141,FBgn0034389,FBgn0039932,FBgn0011260
GO:0005179	hormone activity	molecular_function	0.011227	1	4	270	52	12721	FBgn0036713,FBgn0044050,FBgn0032840,FBgn0040717
GO:0045455	ecdysteroid metabolic process	biological_process	0.01136	1	4	270	40	12721	FBgn0003388,FBgn0031381,FBgn0030590,FBgn0030594
GO:0042049	cellular acyl-CoA homeostasis	biological_process	0.011782	1	1	270	1	12721	FBgn0010387
GO:0008202	steroid metabolic process	biological_process	0.011806	1	5	270	62	12721	FBgn0030590,FBgn0031381,FBgn0003388,FBgn0034657,FBgn0030594
GO:0008215	spermine metabolic process	biological_process	0.01183	1	2	270	8	12721	FBgn0036272,FBgn0036750
GO:0044786	cell cycle DNA replication	biological_process	0.012043	1	4	270	38	12721	FBgn0033890,FBgn0001981,FBgn0003023,FBgn0003502
GO:0051321	meiotic cell cycle	biological_process	0.012584	1	12	270	254	12721	FBgn0003041,FBgn0004374,FBgn0010382,FBgn0086350,FBgn0261385,FBgn0010314,FBgn0011606,FBgn0051453,FBgn0011692,FBgn0002526,FBgn0010097,FBgn0260986
GO:0005539	glycosaminoglycan binding	molecular_function	0.01268	1	4	270	41	12721	FBgn0043576,FBgn0031381,FBgn0043575,FBgn0033327
GO:0007144	female meiosis I	biological_process	0.012929	1	2	270	8	12721	FBgn0010097,FBgn0010314
GO:0006207	'de novo' pyrimidine nucleobase biosynthetic process	biological_process	0.012974	1	2	270	8	12721	FBgn0037513,FBgn0003257
GO:0019856	pyrimidine nucleobase biosynthetic process	biological_process	0.012974	1	2	270	8	12721	FBgn0037513,FBgn0003257
GO:0042445	hormone metabolic process	biological_process	0.013132	1	5	270	64	12721	FBgn0030594,FBgn0003388,FBgn0030590,FBgn0031381,FBgn0036713
GO:0000062	fatty-acyl-CoA binding	molecular_function	0.013203	1	2	270	11	12721	FBgn0010387,FBgn0250836
GO:0000777	condensed chromosome kinetochore	cellular_component	0.01354	1	3	270	22	12721	FBgn0040232,FBgn0023534,FBgn0033740
GO:0016798	hydrolase activity, acting on glycosyl bonds	molecular_function	0.013861	1	7	270	116	12721	FBgn0050360,FBgn0053138,FBgn0034538,FBgn0036485,FBgn0020414,FBgn0000079,FBgn0034117
GO:0070182	DNA polymerase binding	molecular_function	0.014021	1	2	270	8	12721	FBgn0038827,FBgn0033354
GO:0097367	carbohydrate derivative binding	molecular_function	0.014068	1	39	270	1161	12721	FBgn0051453,FBgn0020414,FBgn0051792,FBgn0015321,FBgn0053985,FBgn0031000,FBgn0038603,FBgn0036953,FBgn0265045,FBgn0261089,FBgn0031381,FBgn0261681,FBgn0260393,FBgn0040232,FBgn0015391,FBgn0031574,FBgn0011606,FBgn0043575,FBgn0033327,FBgn0041164,FBgn0036948,FBgn0052302,FBgn0039453,FBgn0003502,FBgn0050054,FBgn0036279,FBgn0039454,FBgn0046692,FBgn0266346,FBgn0043576,FBgn0036544,FBgn0037989,FBgn0034612,FBg…
GO:0008340	determination of adult lifespan	biological_process	0.014181	1	9	270	165	12721	FBgn0052475,FBgn0004406,FBgn0030501,FBgn0003502,FBgn0040309,FBgn0032840,FBgn0015575,FBgn0053138,FBgn0014141
GO:1903046	meiotic cell cycle process	biological_process	0.014194	1	11	270	229	12721	FBgn0011692,FBgn0010097,FBgn0260986,FBgn0002526,FBgn0003041,FBgn0086350,FBgn0261385,FBgn0010382,FBgn0051453,FBgn0011606,FBgn0010314
GO:0032875	regulation of DNA endoreduplication	biological_process	0.014232	1	2	270	8	12721	FBgn0003023,FBgn0001981
GO:0008361	regulation of cell size	biological_process	0.01465	1	7	270	102	12721	FBgn0032840,FBgn0003041,FBgn0020622,FBgn0036279,FBgn0259984,FBgn0011260,FBgn0263980
GO:0031349	positive regulation of defense response	biological_process	0.014809	1	6	270	91	12721	FBgn0043576,FBgn0003495,FBgn0043575,FBgn0039099,FBgn0037515,FBgn0033327
GO:0007067	mitotic nuclear division	biological_process	0.014833	1	10	270	186	12721	FBgn0004374,FBgn0011606,FBgn0039250,FBgn0010382,FBgn0015391,FBgn0040232,FBgn0011692,FBgn0035627,FBgn0010097,FBgn0033740
GO:0010564	regulation of cell cycle process	biological_process	0.01507	1	12	270	249	12721	FBgn0003041,FBgn0033354,FBgn0041164,FBgn0052251,FBgn0010314,FBgn0051453,FBgn0003023,FBgn0011606,FBgn0261385,FBgn0010382,FBgn0001981,FBgn0033740
GO:0001756	somitogenesis	biological_process	0.015111	1	2	270	10	12721	FBgn0002733,FBgn0002609
GO:0061053	somite development	biological_process	0.015111	1	2	270	10	12721	FBgn0002733,FBgn0002609
GO:0005811	lipid particle	cellular_component	0.015329	1	3	270	24	12721	FBgn0035206,FBgn0031630,FBgn0039114
GO:0016810	hydrolase activity, acting on carbon-nitrogen (but not peptide) bonds	molecular_function	0.015411	1	6	270	94	12721	FBgn0033327,FBgn0043575,FBgn0045064,FBgn0037513,FBgn0043576,FBgn0040069
GO:0010259	multicellular organismal aging	biological_process	0.015901	1	9	270	168	12721	FBgn0052475,FBgn0040309,FBgn0003502,FBgn0004406,FBgn0030501,FBgn0032840,FBgn0015575,FBgn0053138,FBgn0014141
GO:0007143	female meiotic division	biological_process	0.015951	1	6	270	93	12721	FBgn0011606,FBgn0010314,FBgn0010097,FBgn0260986,FBgn0002526,FBgn0011692
GO:0017158	regulation of calcium ion-dependent exocytosis	biological_process	0.017416	1	2	270	8	12721	FBgn0053653,FBgn0261089
GO:0010038	response to metal ion	biological_process	0.017716	1	4	270	48	12721	FBgn0261089,FBgn0002869,FBgn0039714,FBgn0034612
GO:0000915	actomyosin contractile ring assembly	biological_process	0.017881	1	3	270	24	12721	FBgn0003041,FBgn0011692,FBgn0261385
GO:0044837	actomyosin contractile ring organization	biological_process	0.017881	1	3	270	24	12721	FBgn0003041,FBgn0011692,FBgn0261385
GO:0009617	response to bacterium	biological_process	0.018272	1	11	270	268	12721	FBgn0031381,FBgn0033327,FBgn0043575,FBgn0039099,FBgn0003495,FBgn0043576,FBgn0041182,FBgn0034538,FBgn0036765,FBgn0033159,FBgn0014033
GO:0051775	response to redox state	biological_process	0.01843	1	1	270	1	12721	FBgn0030501
GO:0007432	salivary gland boundary specification	biological_process	0.018885	1	3	270	22	12721	FBgn0030501,FBgn0002543,FBgn0004456
GO:0007568	aging	biological_process	0.018965	1	9	270	173	12721	FBgn0040309,FBgn0030501,FBgn0004406,FBgn0003502,FBgn0052475,FBgn0014141,FBgn0053138,FBgn0015575,FBgn0032840
GO:0036065	fucosylation	biological_process	0.018966	1	2	270	10	12721	FBgn0011591,FBgn0036485
GO:0044380	protein localization to cytoskeleton	biological_process	0.019884	1	2	270	10	12721	FBgn0261385,FBgn0034403
GO:0004531	deoxyribonuclease II activity	molecular_function	0.020153	1	1	270	1	12721	FBgn0000477
GO:0005184	neuropeptide hormone activity	molecular_function	0.02039	1	3	270	33	12721	FBgn0036713,FBgn0032840,FBgn0040717
GO:0000912	assembly of actomyosin apparatus involved in cytokinesis	biological_process	0.020441	1	3	270	25	12721	FBgn0003041,FBgn0011692,FBgn0261385
GO:0003824	catalytic activity	molecular_function	0.020458	1	111	270	4305	12721	FBgn0033205,FBgn0036831,FBgn0086691,FBgn0041164,FBgn0043575,FBgn0026015,FBgn0036024,FBgn0030594,FBgn0028408,FBgn0040257,FBgn0050054,FBgn0043576,FBgn0031033,FBgn0036279,FBgn0000477,FBgn0036544,FBgn0034657,FBgn0027584,FBgn0020622,FBgn0035886,FBgn0036565,FBgn0003257,FBgn0033518,FBgn0034538,FBgn0011692,FBgn0036272,FBgn0035206,FBgn0063494,FBgn0263236,FBgn0263131,FBgn0050090,FBgn0051792,FBgn0033204,FBg…
GO:0060560	developmental growth involved in morphogenesis	biological_process	0.020534	1	7	270	105	12721	FBgn0264975,FBgn0259984,FBgn0029114,FBgn0011260,FBgn0002526,FBgn0033159,FBgn0033033
GO:0007275	multicellular organismal development	biological_process	0.020634	1	78	270	2662	12721	FBgn0261649,FBgn0033327,FBgn0038498,FBgn0003023,FBgn0036485,FBgn0000008,FBgn0010382,FBgn0046692,FBgn0031032,FBgn0034098,FBgn0003502,FBgn0001981,FBgn0010114,FBgn0027581,FBgn0004374,FBgn0015575,FBgn0260932,FBgn0033033,FBgn0014141,FBgn0034724,FBgn0004456,FBgn0052373,FBgn0036995,FBgn0033159,FBgn0010097,FBgn0020414,FBgn0034389,FBgn0010314,FBgn0053138,FBgn0030590,FBgn0004406,FBgn0035205,FBgn0040309,FBg…
GO:0003837	beta-ureidopropionase activity	molecular_function	0.020699	1	1	270	1	12721	FBgn0037513
GO:0033396	beta-alanine biosynthetic process via 3-ureidopropionate	biological_process	0.020699	1	1	270	1	12721	FBgn0037513
GO:0042755	eating behavior	biological_process	0.020806	1	1	270	1	12721	FBgn0036713
GO:1903998	regulation of eating behavior	biological_process	0.020806	1	1	270	1	12721	FBgn0036713
GO:1903999	negative regulation of eating behavior	biological_process	0.020806	1	1	270	1	12721	FBgn0036713
GO:0032994	protein-lipid complex	cellular_component	0.021158	1	1	270	1	12721	FBgn0039114
GO:1990044	protein localization to lipid particle	biological_process	0.021158	1	1	270	1	12721	FBgn0039114
GO:0052692	raffinose alpha-galactosidase activity	molecular_function	0.021308	1	1	270	1	12721	FBgn0034117
GO:0035008	positive regulation of melanization defense response	biological_process	0.021332	1	1	270	1	12721	FBgn0037515
GO:0016321	female meiosis chromosome segregation	biological_process	0.021414	1	4	270	52	12721	FBgn0011692,FBgn0260986,FBgn0002526,FBgn0011606
GO:0033829	O-fucosylpeptide 3-beta-N-acetylglucosaminyltransferase activity	molecular_function	0.021481	1	1	270	1	12721	FBgn0011591
GO:0016768	spermine synthase activity	molecular_function	0.0215	1	1	270	1	12721	FBgn0036272
GO:0004588	orotate phosphoribosyltransferase activity	molecular_function	0.021561	1	1	270	1	12721	FBgn0003257
GO:0004590	orotidine-5'-phosphate decarboxylase activity	molecular_function	0.021561	1	1	270	1	12721	FBgn0003257
GO:0032506	cytokinetic process	biological_process	0.02165	1	4	270	45	12721	FBgn0030241,FBgn0261385,FBgn0003041,FBgn0011692
GO:0051308	male meiosis chromosome separation	biological_process	0.021767	1	1	270	1	12721	FBgn0086350
GO:0000940	condensed chromosome outer kinetochore	cellular_component	0.021901	1	2	270	10	12721	FBgn0023534,FBgn0040232
GO:0007489	maintenance of imaginal histoblast diploidy	biological_process	0.022022	1	1	270	1	12721	FBgn0001981
GO:0047196	long-chain-alcohol O-fatty-acyltransferase activity	molecular_function	0.022101	1	1	270	1	12721	FBgn0053120
GO:0003844	1,4-alpha-glucan branching enzyme activity	molecular_function	0.022164	1	1	270	1	12721	FBgn0053138
GO:0042742	defense response to bacterium	biological_process	0.022535	1	10	270	239	12721	FBgn0031381,FBgn0039099,FBgn0043575,FBgn0033327,FBgn0043576,FBgn0003495,FBgn0034538,FBgn0036765,FBgn0041182,FBgn0014033
GO:0004501	ecdysone 20-monooxygenase activity	molecular_function	0.02259	1	1	270	1	12721	FBgn0003388
GO:0010469	regulation of receptor activity	biological_process	0.022892	1	6	270	111	12721	FBgn0036713,FBgn0003495,FBgn0014135,FBgn0044050,FBgn0032840,FBgn0040717
GO:0051270	regulation of cellular component movement	biological_process	0.023108	1	7	270	109	12721	FBgn0014135,FBgn0002543,FBgn0265045,FBgn0259984,FBgn0002526,FBgn0011260,FBgn0033159
GO:0007194	negative regulation of adenylate cyclase activity	biological_process	0.023397	1	1	270	1	12721	FBgn0037408
GO:0030800	negative regulation of cyclic nucleotide metabolic process	biological_process	0.023397	1	1	270	1	12721	FBgn0037408
GO:0030803	negative regulation of cyclic nucleotide biosynthetic process	biological_process	0.023397	1	1	270	1	12721	FBgn0037408
GO:0030809	negative regulation of nucleotide biosynthetic process	biological_process	0.023397	1	1	270	1	12721	FBgn0037408
GO:0030815	negative regulation of cAMP metabolic process	biological_process	0.023397	1	1	270	1	12721	FBgn0037408
GO:0030818	negative regulation of cAMP biosynthetic process	biological_process	0.023397	1	1	270	1	12721	FBgn0037408
GO:0031280	negative regulation of cyclase activity	biological_process	0.023397	1	1	270	1	12721	FBgn0037408
GO:0042263	neuropeptide F receptor activity	molecular_function	0.023397	1	1	270	1	12721	FBgn0037408
GO:0045980	negative regulation of nucleotide metabolic process	biological_process	0.023397	1	1	270	1	12721	FBgn0037408
GO:0051350	negative regulation of lyase activity	biological_process	0.023397	1	1	270	1	12721	FBgn0037408
GO:1900372	negative regulation of purine nucleotide biosynthetic process	biological_process	0.023397	1	1	270	1	12721	FBgn0037408
GO:1900543	negative regulation of purine nucleotide metabolic process	biological_process	0.023397	1	1	270	1	12721	FBgn0037408
GO:0006261	DNA-dependent DNA replication	biological_process	0.023571	1	6	270	96	12721	FBgn0001981,FBgn0003023,FBgn0003502,FBgn0004406,FBgn0033890,FBgn0005655
GO:0045035	sensory organ precursor cell division	biological_process	0.023587	1	2	270	10	12721	FBgn0010382,FBgn0261385
GO:0000281	mitotic cytokinesis	biological_process	0.023748	1	5	270	70	12721	FBgn0261385,FBgn0039250,FBgn0030241,FBgn0011692,FBgn0003041
GO:0009309	amine biosynthetic process	biological_process	0.02385	1	2	270	11	12721	FBgn0036565,FBgn0036272
GO:0042401	cellular biogenic amine biosynthetic process	biological_process	0.02385	1	2	270	11	12721	FBgn0036565,FBgn0036272
GO:0070410	co-SMAD binding	molecular_function	0.023922	1	1	270	1	12721	FBgn0039932
GO:0008233	peptidase activity	molecular_function	0.02422	1	20	270	586	12721	FBgn0020906,FBgn0031678,FBgn0040060,FBgn0028949,FBgn0052379,FBgn0050082,FBgn0037515,FBgn0035886,FBgn0001285,FBgn0259979,FBgn0050289,FBgn0259984,FBgn0035627,FBgn0036024,FBgn0050090,FBgn0035663,FBgn0035887,FBgn0031248,FBgn0263236,FBgn0003023
GO:0007155	cell adhesion	biological_process	0.024254	1	11	270	218	12721	FBgn0264975,FBgn0004108,FBgn0010452,FBgn0036985,FBgn0038498,FBgn0040309,FBgn0033159,FBgn0032666,FBgn0002526,FBgn0004456,FBgn0002543
GO:0048036	central complex development	biological_process	0.024467	1	2	270	9	12721	FBgn0264975,FBgn0002543
GO:0045595	regulation of cell differentiation	biological_process	0.02491	1	18	270	441	12721	FBgn0036411,FBgn0033159,FBgn0002609,FBgn0003041,FBgn0002733,FBgn0034724,FBgn0039932,FBgn0004170,FBgn0014141,FBgn0011260,FBgn0043576,FBgn0035205,FBgn0001981,FBgn0259984,FBgn0033327,FBgn0043575,FBgn0261649,FBgn0034389
GO:0018392	glycoprotein 3-alpha-L-fucosyltransferase activity	molecular_function	0.025077	1	1	270	1	12721	FBgn0036485
GO:0033932	1,3-alpha-L-fucosidase activity	molecular_function	0.025077	1	1	270	1	12721	FBgn0036485
GO:0051225	spindle assembly	biological_process	0.025092	1	5	270	73	12721	FBgn0003041,FBgn0011692,FBgn0034403,FBgn0010314,FBgn0010097
GO:0089700	protein kinase D signaling	biological_process	0.025532	1	1	270	1	12721	FBgn0038603
GO:0006595	polyamine metabolic process	biological_process	0.02562	1	2	270	12	12721	FBgn0036272,FBgn0036750
GO:0072383	plus-end-directed vesicle transport along microtubule	biological_process	0.025633	1	1	270	1	12721	FBgn0011692
GO:0072386	plus-end-directed organelle transport along microtubule	biological_process	0.025633	1	1	270	1	12721	FBgn0011692
GO:1903562	microtubule bundle formation involved in mitotic spindle midzone assembly	biological_process	0.025633	1	1	270	1	12721	FBgn0011692
GO:0019216	regulation of lipid metabolic process	biological_process	0.025726	1	4	270	51	12721	FBgn0020622,FBgn0036713,FBgn0045064,FBgn0039114
GO:0016324	apical plasma membrane	cellular_component	0.026193	1	6	270	88	12721	FBgn0004456,FBgn0033033,FBgn0036985,FBgn0033657,FBgn0000008,FBgn0029114
GO:0022610	biological adhesion	biological_process	0.026469	1	11	270	221	12721	FBgn0002543,FBgn0004456,FBgn0032666,FBgn0002526,FBgn0033159,FBgn0040309,FBgn0010452,FBgn0038498,FBgn0036985,FBgn0264975,FBgn0004108
GO:0032189	maintenance of actomyosin contractile ring localization	biological_process	0.026552	1	1	270	1	12721	FBgn0261385
GO:0007426	tracheal outgrowth, open tracheal system	biological_process	0.026617	1	3	270	26	12721	FBgn0002543,FBgn0004456,FBgn0014135
GO:0046960	sensitization	biological_process	0.027003	1	1	270	1	12721	FBgn0003502
GO:1901977	negative regulation of cell cycle checkpoint	biological_process	0.02705	1	1	270	1	12721	FBgn0041164
GO:2000002	negative regulation of DNA damage checkpoint	biological_process	0.02705	1	1	270	1	12721	FBgn0041164
GO:0032155	cell division site part	cellular_component	0.027315	1	4	270	47	12721	FBgn0261385,FBgn0011692,FBgn0032633,FBgn0003041
GO:0045956	positive regulation of calcium ion-dependent exocytosis	biological_process	0.027396	1	1	270	1	12721	FBgn0053653
GO:1990504	dense core granule exocytosis	biological_process	0.027396	1	1	270	1	12721	FBgn0053653
GO:0035386	regulation of Roundabout signaling pathway	biological_process	0.02748	1	1	270	1	12721	FBgn0259984
GO:0016524	latrotoxin receptor activity	molecular_function	0.02762	1	1	270	1	12721	FBgn0033313
GO:0007427	epithelial cell migration, open tracheal system	biological_process	0.027948	1	4	270	46	12721	FBgn0002543,FBgn0004456,FBgn0014135,FBgn0001981
GO:0034446	substrate adhesion-dependent cell spreading	biological_process	0.028119	1	2	270	10	12721	FBgn0004456,FBgn0002526
GO:0007301	female germline ring canal formation	biological_process	0.028501	1	2	270	11	12721	FBgn0014141,FBgn0003502
GO:0043009	chordate embryonic development	biological_process	0.028664	1	2	270	13	12721	FBgn0002609,FBgn0002733
GO:0007218	neuropeptide signaling pathway	biological_process	0.028998	1	5	270	79	12721	FBgn0040717,FBgn0037408,FBgn0053696,FBgn0032840,FBgn0036713
GO:0032153	cell division site	cellular_component	0.029	1	4	270	48	12721	FBgn0011692,FBgn0003041,FBgn0032633,FBgn0261385
GO:0030215	semaphorin receptor binding	molecular_function	0.029318	1	2	270	10	12721	FBgn0003041,FBgn0011260
GO:0006935	chemotaxis	biological_process	0.029654	1	14	270	304	12721	FBgn0086655,FBgn0014141,FBgn0264975,FBgn0011260,FBgn0004108,FBgn0010452,FBgn0014135,FBgn0038498,FBgn0033159,FBgn0259984,FBgn0002526,FBgn0002543,FBgn0004456,FBgn0003495
GO:0005797	Golgi medial cisterna	cellular_component	0.029674	1	2	270	12	12721	FBgn0011591,FBgn0036485
GO:0004175	endopeptidase activity	molecular_function	0.030122	1	15	270	422	12721	FBgn0050289,FBgn0020906,FBgn0028949,FBgn0036024,FBgn0031678,FBgn0040060,FBgn0259984,FBgn0035663,FBgn0035886,FBgn0035887,FBgn0001285,FBgn0037515,FBgn0050090,FBgn0050082,FBgn0031248
GO:2000274	regulation of epithelial cell migration, open tracheal system	biological_process	0.03017	1	2	270	11	12721	FBgn0002543,FBgn0014135
GO:0007400	neuroblast fate determination	biological_process	0.030385	1	3	270	26	12721	FBgn0004170,FBgn0259984,FBgn0010382
GO:0000916	actomyosin contractile ring contraction	biological_process	0.030779	1	2	270	12	12721	FBgn0030241,FBgn0011692
GO:0036213	contractile ring contraction	biological_process	0.030779	1	2	270	12	12721	FBgn0011692,FBgn0030241
GO:0032465	regulation of cytokinesis	biological_process	0.030899	1	3	270	29	12721	FBgn0261385,FBgn0010314,FBgn0003041
GO:0040012	regulation of locomotion	biological_process	0.031416	1	7	270	115	12721	FBgn0033159,FBgn0002526,FBgn0011260,FBgn0259984,FBgn0265045,FBgn0002543,FBgn0014135
GO:0090066	regulation of anatomical structure size	biological_process	0.031547	1	12	270	253	12721	FBgn0020622,FBgn0003041,FBgn0032840,FBgn0263456,FBgn0263980,FBgn0264975,FBgn0010382,FBgn0011260,FBgn0036279,FBgn0003502,FBgn0259984,FBgn0027581
GO:0007488	histoblast morphogenesis	biological_process	0.032002	1	2	270	12	12721	FBgn0001981,FBgn0010314
GO:0030723	ovarian fusome organization	biological_process	0.032314	1	2	270	11	12721	FBgn0260932,FBgn0003502
GO:0034389	lipid particle organization	biological_process	0.032436	1	2	270	13	12721	FBgn0039114,FBgn0035206
GO:0000910	cytokinesis	biological_process	0.032484	1	7	270	130	12721	FBgn0003041,FBgn0011692,FBgn0010314,FBgn0011606,FBgn0030241,FBgn0261385,FBgn0039250
GO:0007293	germarium-derived egg chamber formation	biological_process	0.032674	1	7	270	124	12721	FBgn0030241,FBgn0011591,FBgn0014141,FBgn0003502,FBgn0003041,FBgn0260932,FBgn0041164
GO:0016765	transferase activity, transferring alkyl or aryl (other than methyl) groups	molecular_function	0.03314	1	4	270	64	12721	FBgn0063494,FBgn0034354,FBgn0036272,FBgn0063498
GO:0032535	regulation of cellular component size	biological_process	0.033408	1	9	270	178	12721	FBgn0263456,FBgn0032840,FBgn0020622,FBgn0003041,FBgn0011260,FBgn0263980,FBgn0036279,FBgn0259984,FBgn0003502
GO:0045824	negative regulation of innate immune response	biological_process	0.033489	1	3	270	32	12721	FBgn0033327,FBgn0043575,FBgn0043576
GO:0030203	glycosaminoglycan metabolic process	biological_process	0.033999	1	3	270	33	12721	FBgn0043576,FBgn0033327,FBgn0043575
GO:0007436	larval salivary gland morphogenesis	biological_process	0.034018	1	2	270	12	12721	FBgn0010452,FBgn0030501
GO:0000779	condensed chromosome, centromeric region	cellular_component	0.03479	1	3	270	31	12721	FBgn0040232,FBgn0033740,FBgn0023534
GO:0035215	genital disc development	biological_process	0.035007	1	4	270	50	12721	FBgn0001981,FBgn0003502,FBgn0014135,FBgn0033033
GO:0007631	feeding behavior	biological_process	0.035317	1	4	270	53	12721	FBgn0011260,FBgn0037408,FBgn0036713,FBgn0032840
GO:0006508	proteolysis	biological_process	0.035365	1	32	270	1075	12721	FBgn0035886,FBgn0033033,FBgn0011704,FBgn0041183,FBgn0028949,FBgn0031678,FBgn0003023,FBgn0031248,FBgn0035887,FBgn0036024,FBgn0036324,FBgn0001285,FBgn0052379,FBgn0050082,FBgn0037515,FBgn0041182,FBgn0040060,FBgn0036332,FBgn0020906,FBgn0264845,FBgn0263236,FBgn0010314,FBgn0033574,FBgn0035663,FBgn0050090,FBgn0003943,FBgn0035627,FBgn0033115,FBgn0015321,FBgn0259984,FBgn0050289,FBgn0259979
GO:0043455	regulation of secondary metabolic process	biological_process	0.035416	1	2	270	14	12721	FBgn0036713,FBgn0037515
GO:0048168	regulation of neuronal synaptic plasticity	biological_process	0.035719	1	2	270	12	12721	FBgn0034389,FBgn0033926
GO:0007411	axon guidance	biological_process	0.036304	1	13	270	283	12721	FBgn0038498,FBgn0010452,FBgn0014141,FBgn0086655,FBgn0011260,FBgn0004108,FBgn0264975,FBgn0004456,FBgn0002543,FBgn0003495,FBgn0033159,FBgn0002526,FBgn0259984
GO:0042744	hydrogen peroxide catabolic process	biological_process	0.036375	1	2	270	15	12721	FBgn0033518,FBgn0040309
GO:0016477	cell migration	biological_process	0.036627	1	14	270	322	12721	FBgn0086655,FBgn0011260,FBgn0003041,FBgn0010452,FBgn0003388,FBgn0014135,FBgn0001981,FBgn0040309,FBgn0033159,FBgn0259984,FBgn0002526,FBgn0265045,FBgn0004456,FBgn0002543
GO:0017156	calcium ion-dependent exocytosis	biological_process	0.03687	1	2	270	12	12721	FBgn0053653,FBgn0261089
GO:0046959	habituation	biological_process	0.036939	1	2	270	12	12721	FBgn0266708,FBgn0035538
GO:0070011	peptidase activity, acting on L-amino acid peptides	molecular_function	0.037207	1	19	270	575	12721	FBgn0050090,FBgn0035663,FBgn0035887,FBgn0031248,FBgn0263236,FBgn0003023,FBgn0259979,FBgn0050289,FBgn0259984,FBgn0036024,FBgn0052379,FBgn0050082,FBgn0037515,FBgn0001285,FBgn0035886,FBgn0020906,FBgn0031678,FBgn0040060,FBgn0028949
GO:0046854	phosphatidylinositol phosphorylation	biological_process	0.037232	1	3	270	33	12721	FBgn0044050,FBgn0020622,FBgn0036552
GO:0002052	positive regulation of neuroblast proliferation	biological_process	0.037253	1	2	270	12	12721	FBgn0002733,FBgn0002609
GO:0030337	DNA polymerase processivity factor activity	molecular_function	0.037435	1	1	270	2	12721	FBgn0005655
GO:0043626	PCNA complex	cellular_component	0.037435	1	1	270	2	12721	FBgn0005655
GO:0044796	DNA polymerase processivity factor complex	cellular_component	0.037435	1	1	270	2	12721	FBgn0005655
GO:0008643	carbohydrate transport	biological_process	0.037899	1	3	270	34	12721	FBgn0028561,FBgn0028562,FBgn0036501
GO:0042446	hormone biosynthetic process	biological_process	0.038004	1	3	270	35	12721	FBgn0036713,FBgn0031381,FBgn0003388
GO:0004866	endopeptidase inhibitor activity	molecular_function	0.038112	1	5	270	101	12721	FBgn0033574,FBgn0033115,FBgn0041182,FBgn0041183,FBgn0264845
GO:0006206	pyrimidine nucleobase metabolic process	biological_process	0.038245	1	2	270	14	12721	FBgn0037513,FBgn0003257
GO:0007076	mitotic chromosome condensation	biological_process	0.038367	1	3	270	24	12721	FBgn0039250,FBgn0015391,FBgn0004374
GO:0004364	glutathione transferase activity	molecular_function	0.038436	1	3	270	42	12721	FBgn0063498,FBgn0034354,FBgn0063494
GO:0008347	glial cell migration	biological_process	0.038782	1	3	270	29	12721	FBgn0014135,FBgn0086655,FBgn0259984
GO:0044707	single-multicellular organism process	biological_process	0.038812	1	93	270	3390	12721	FBgn0014135,FBgn0031381,FBgn0033942,FBgn0000355,FBgn0033926,FBgn0002543,FBgn0002609,FBgn0011591,FBgn0053138,FBgn0010314,FBgn0034389,FBgn0020414,FBgn0044050,FBgn0000079,FBgn0030590,FBgn0002526,FBgn0035538,FBgn0052475,FBgn0035205,FBgn0040309,FBgn0004406,FBgn0033033,FBgn0260932,FBgn0015575,FBgn0004374,FBgn0037989,FBgn0034724,FBgn0014141,FBgn0036995,FBgn0004456,FBgn0052373,FBgn0010097,FBgn0033159,FBg…
GO:0010951	negative regulation of endopeptidase activity	biological_process	0.039348	1	5	270	102	12721	FBgn0264845,FBgn0041182,FBgn0041183,FBgn0033574,FBgn0033115
GO:0030717	karyosome formation	biological_process	0.0396	1	3	270	32	12721	FBgn0003502,FBgn0260932,FBgn0034098
GO:0008289	lipid binding	molecular_function	0.039763	1	8	270	166	12721	FBgn0010387,FBgn0035264,FBgn0261089,FBgn0053653,FBgn0263456,FBgn0031381,FBgn0003041,FBgn0035538
GO:0042743	hydrogen peroxide metabolic process	biological_process	0.040033	1	2	270	16	12721	FBgn0040309,FBgn0033518
GO:0005102	receptor binding	molecular_function	0.040038	1	11	270	265	12721	FBgn0044050,FBgn0050054,FBgn0003495,FBgn0040717,FBgn0002526,FBgn0032840,FBgn0014135,FBgn0036713,FBgn0003041,FBgn0011260,FBgn0020414
GO:0035324	female germline ring canal	cellular_component	0.040399	1	2	270	13	12721	FBgn0014141,FBgn0011692
GO:0002221	pattern recognition receptor signaling pathway	biological_process	0.040454	1	3	270	35	12721	FBgn0043575,FBgn0033327,FBgn0043576
GO:0002757	immune response-activating signal transduction	biological_process	0.040454	1	3	270	35	12721	FBgn0043576,FBgn0043575,FBgn0033327
GO:0002758	innate immune response-activating signal transduction	biological_process	0.040454	1	3	270	35	12721	FBgn0043575,FBgn0033327,FBgn0043576
GO:0051302	regulation of cell division	biological_process	0.041083	1	7	270	133	12721	FBgn0011606,FBgn0051453,FBgn0010314,FBgn0033740,FBgn0261385,FBgn0010382,FBgn0003041
GO:0006597	spermine biosynthetic process	biological_process	0.041202	1	1	270	2	12721	FBgn0036272
GO:0007056	spindle assembly involved in female meiosis	biological_process	0.041484	1	2	270	14	12721	FBgn0010314,FBgn0010097
GO:0021551	central nervous system morphogenesis	biological_process	0.041729	1	2	270	14	12721	FBgn0033159,FBgn0003495
GO:0031589	cell-substrate adhesion	biological_process	0.042154	1	3	270	30	12721	FBgn0002526,FBgn0036985,FBgn0004456
GO:0004557	alpha-galactosidase activity	molecular_function	0.042204	1	1	270	2	12721	FBgn0034117
GO:0030849	autosome	cellular_component	0.042673	1	1	270	2	12721	FBgn0086350
GO:0007409	axonogenesis	biological_process	0.042767	1	15	270	350	12721	FBgn0259984,FBgn0002526,FBgn0033159,FBgn0004456,FBgn0002543,FBgn0003495,FBgn0264975,FBgn0036544,FBgn0004108,FBgn0011260,FBgn0014141,FBgn0086655,FBgn0010452,FBgn0038498,FBgn0003041
GO:0008574	ATP-dependent microtubule motor activity, plus-end-directed	molecular_function	0.042833	1	3	270	33	12721	FBgn0004374,FBgn0040232,FBgn0011606
GO:0030414	peptidase inhibitor activity	molecular_function	0.042905	1	5	270	104	12721	FBgn0041182,FBgn0041183,FBgn0033574,FBgn0033115,FBgn0264845
GO:0030335	positive regulation of cell migration	biological_process	0.04299	1	4	270	50	12721	FBgn0033159,FBgn0011260,FBgn0259984,FBgn0002543
GO:0061135	endopeptidase regulator activity	molecular_function	0.043024	1	5	270	104	12721	FBgn0041183,FBgn0041182,FBgn0033115,FBgn0033574,FBgn0264845
GO:0051231	spindle elongation	biological_process	0.043254	1	2	270	13	12721	FBgn0011606,FBgn0011692
GO:2000179	positive regulation of neural precursor cell proliferation	biological_process	0.043289	1	2	270	13	12721	FBgn0002609,FBgn0002733
GO:0004144	diacylglycerol O-acyltransferase activity	molecular_function	0.043431	1	1	270	2	12721	FBgn0053120
GO:0005828	kinetochore microtubule	cellular_component	0.043654	1	2	270	14	12721	FBgn0011692,FBgn0260986
GO:0004748	ribonucleoside-diphosphate reductase activity, thioredoxin disulfide as acceptor	molecular_function	0.043794	1	1	270	2	12721	FBgn0011704
GO:0005971	ribonucleoside-diphosphate reductase complex	cellular_component	0.043794	1	1	270	2	12721	FBgn0011704
GO:0016728	oxidoreductase activity, acting on CH or CH2 groups, disulfide as acceptor	molecular_function	0.043794	1	1	270	2	12721	FBgn0011704
GO:0061731	ribonucleoside-diphosphate reductase activity	molecular_function	0.043794	1	1	270	2	12721	FBgn0011704
GO:0017040	ceramidase activity	molecular_function	0.044189	1	1	270	2	12721	FBgn0045064
GO:0032490	detection of molecule of bacterial origin	biological_process	0.044225	1	1	270	2	12721	FBgn0033159
GO:0010466	negative regulation of peptidase activity	biological_process	0.044233	1	5	270	105	12721	FBgn0264845,FBgn0041182,FBgn0041183,FBgn0033574,FBgn0033115
GO:0007212	dopamine receptor signaling pathway	biological_process	0.044258	1	2	270	14	12721	FBgn0050054,FBgn0035538
GO:0005876	spindle microtubule	cellular_component	0.044347	1	3	270	33	12721	FBgn0011692,FBgn0023534,FBgn0260986
GO:0097485	neuron projection guidance	biological_process	0.04494	1	13	270	292	12721	FBgn0033159,FBgn0259984,FBgn0002526,FBgn0003495,FBgn0002543,FBgn0004456,FBgn0014141,FBgn0086655,FBgn0264975,FBgn0011260,FBgn0004108,FBgn0010452,FBgn0038498
GO:0015630	microtubule cytoskeleton	cellular_component	0.044984	1	14	270	355	12721	FBgn0033740,FBgn0260986,FBgn0010097,FBgn0030241,FBgn0011692,FBgn0040232,FBgn0037810,FBgn0039250,FBgn0010382,FBgn0011606,FBgn0023534,FBgn0034403,FBgn0004374,FBgn0266708
GO:0072686	mitotic spindle	cellular_component	0.045138	1	3	270	34	12721	FBgn0011692,FBgn0260986,FBgn0039250
GO:0030882	lipid antigen binding	molecular_function	0.04521	1	1	270	3	12721	FBgn0031381
GO:0070891	lipoteichoic acid binding	molecular_function	0.04521	1	1	270	3	12721	FBgn0031381
GO:0005639	integral component of nuclear inner membrane	cellular_component	0.04535	1	1	270	2	12721	FBgn0034657
GO:0031229	intrinsic component of nuclear inner membrane	cellular_component	0.04535	1	1	270	2	12721	FBgn0034657
GO:0055081	anion homeostasis	biological_process	0.045526	1	2	270	14	12721	FBgn0010387,FBgn0036279
GO:0001004	transcription factor activity, RNA polymerase III promoter sequence-specific binding, TFIIIB recruiting	molecular_function	0.045636	1	1	270	2	12721	FBgn0034186
GO:0001153	transcription factor activity, RNA polymerase III transcription factor recruiting	molecular_function	0.045636	1	1	270	2	12721	FBgn0034186
GO:0052548	regulation of endopeptidase activity	biological_process	0.045905	1	6	270	136	12721	FBgn0011704,FBgn0264845,FBgn0041182,FBgn0041183,FBgn0033574,FBgn0033115
GO:0043262	adenosine-diphosphatase activity	molecular_function	0.045955	1	1	270	2	12721	FBgn0036648
GO:0050793	regulation of developmental process	biological_process	0.046159	1	28	270	812	12721	FBgn0004170,FBgn0039932,FBgn0014141,FBgn0034724,FBgn0011260,FBgn0020622,FBgn0003041,FBgn0002733,FBgn0263456,FBgn0036985,FBgn0014135,FBgn0033033,FBgn0032840,FBgn0033159,FBgn0002609,FBgn0002543,FBgn0036411,FBgn0034389,FBgn0086365,FBgn0033327,FBgn0043575,FBgn0261649,FBgn0001981,FBgn0035205,FBgn0259984,FBgn0026015,FBgn0002526,FBgn0043576
GO:1903703	enterocyte differentiation	biological_process	0.046449	1	1	270	2	12721	FBgn0036411
GO:0098549	somatic ring canal	cellular_component	0.046928	1	1	270	2	12721	FBgn0011692
GO:0046834	lipid phosphorylation	biological_process	0.046961	1	3	270	36	12721	FBgn0036552,FBgn0020622,FBgn0044050
GO:0051493	regulation of cytoskeleton organization	biological_process	0.047118	1	8	270	162	12721	FBgn0003041,FBgn0034403,FBgn0035761,FBgn0263456,FBgn0014141,FBgn0265045,FBgn0011692,FBgn0003502
GO:0048867	stem cell fate determination	biological_process	0.047228	1	3	270	31	12721	FBgn0004170,FBgn0259984,FBgn0010382
GO:0061640	cytoskeleton-dependent cytokinesis	biological_process	0.047282	1	6	270	112	12721	FBgn0003041,FBgn0011692,FBgn0030241,FBgn0011606,FBgn0261385,FBgn0039250
GO:0005760	gamma DNA polymerase complex	cellular_component	0.047333	1	1	270	2	12721	FBgn0004406
GO:0008045	motor neuron axon guidance	biological_process	0.04753	1	5	270	76	12721	FBgn0264975,FBgn0014141,FBgn0010452,FBgn0038498,FBgn0003495
GO:0005827	polar microtubule	cellular_component	0.047649	1	1	270	2	12721	FBgn0260986
GO:0004560	alpha-L-fucosidase activity	molecular_function	0.047652	1	1	270	2	12721	FBgn0036485
GO:0015928	fucosidase activity	molecular_function	0.047652	1	1	270	2	12721	FBgn0036485
GO:0042756	drinking behavior	biological_process	0.047676	1	1	270	2	12721	FBgn0011260
GO:0006952	defense response	biological_process	0.047689	1	15	270	440	12721	FBgn0264975,FBgn0029114,FBgn0031381,FBgn0043575,FBgn0033327,FBgn0037515,FBgn0039099,FBgn0034538,FBgn0041182,FBgn0003502,FBgn0036765,FBgn0014033,FBgn0002526,FBgn0043576,FBgn0003495
GO:0042056	chemoattractant activity	molecular_function	0.04785	1	1	270	2	12721	FBgn0014135
GO:0014017	neuroblast fate commitment	biological_process	0.048107	1	3	270	31	12721	FBgn0259984,FBgn0010382,FBgn0004170
GO:0016323	basolateral plasma membrane	cellular_component	0.048225	1	4	270	54	12721	FBgn0004456,FBgn0039714,FBgn0004108,FBgn0033657
GO:2000026	regulation of multicellular organismal development	biological_process	0.048596	1	22	270	609	12721	FBgn0002609,FBgn0033159,FBgn0002543,FBgn0034724,FBgn0014141,FBgn0004170,FBgn0011260,FBgn0003041,FBgn0033033,FBgn0036985,FBgn0263456,FBgn0014135,FBgn0002733,FBgn0035205,FBgn0002526,FBgn0026015,FBgn0259984,FBgn0043576,FBgn0034389,FBgn0043575,FBgn0033327,FBgn0261649
GO:0045143	homologous chromosome segregation	biological_process	0.048659	1	2	270	16	12721	FBgn0010382,FBgn0260986
GO:0003399	cytoneme morphogenesis	biological_process	0.048784	1	1	270	2	12721	FBgn0014135
GO:0035231	cytoneme assembly	biological_process	0.048784	1	1	270	2	12721	FBgn0014135
GO:0007414	axonal defasciculation	biological_process	0.048834	1	2	270	13	12721	FBgn0003041,FBgn0004456
GO:0010043	response to zinc ion	biological_process	0.048953	1	2	270	17	12721	FBgn0039714,FBgn0034612
GO:0016757	transferase activity, transferring glycosyl groups	molecular_function	0.04904	1	8	270	183	12721	FBgn0036485,FBgn0027070,FBgn0053138,FBgn0054057,FBgn0011591,FBgn0003257,FBgn0040257,FBgn0053774
GO:0031566	actomyosin contractile ring maintenance	biological_process	0.049474	1	1	270	2	12721	FBgn0261385
GO:0036212	contractile ring maintenance	biological_process	0.049474	1	1	270	2	12721	FBgn0261385
GO:2000147	positive regulation of cell motility	biological_process	0.049542	1	4	270	53	12721	FBgn0033159,FBgn0259984,FBgn0011260,FBgn0002543
GO:0002764	immune response-regulating signaling pathway	biological_process	0.04963	1	3	270	38	12721	FBgn0043576,FBgn0043575,FBgn0033327
GO:2000177	regulation of neural precursor cell proliferation	biological_process	0.049802	1	4	270	60	12721	FBgn0002733,FBgn0001981,FBgn0035205,FBgn0002609
GO:0007186	G-protein coupled receptor signaling pathway	biological_process	0.050517	1	10	270	237	12721	FBgn0053696,FBgn0035538,FBgn0040717,FBgn0052475,FBgn0033313,FBgn0050054,FBgn0037408,FBgn0036713,FBgn0032840,FBgn0263131
GO:0007131	reciprocal meiotic recombination	biological_process	0.050872	1	3	270	36	12721	FBgn0260986,FBgn0011606,FBgn0051453
GO:0002218	activation of innate immune response	biological_process	0.051135	1	3	270	38	12721	FBgn0043576,FBgn0043575,FBgn0033327
GO:0000793	condensed chromosome	cellular_component	0.051824	1	5	270	81	12721	FBgn0033740,FBgn0023534,FBgn0040232,FBgn0038827,FBgn0015391
GO:0098595	perivitelline space	cellular_component	0.051872	1	2	270	15	12721	FBgn0034724,FBgn0259984
GO:0060180	female mating behavior	biological_process	0.052901	1	3	270	41	12721	FBgn0264975,FBgn0038842,FBgn0044050
GO:0006928	movement of cell or subcellular component	biological_process	0.052945	1	26	270	740	12721	FBgn0003495,FBgn0004456,FBgn0002543,FBgn0011692,FBgn0040232,FBgn0033159,FBgn0004374,FBgn0003041,FBgn0036985,FBgn0003388,FBgn0014135,FBgn0014141,FBgn0004108,FBgn0035264,FBgn0011260,FBgn0265045,FBgn0001981,FBgn0004406,FBgn0040309,FBgn0259984,FBgn0002526,FBgn0010452,FBgn0038498,FBgn0086655,FBgn0011606,FBgn0264975
GO:0008511	sodium:potassium:chloride symporter activity	molecular_function	0.053066	1	1	270	2	12721	FBgn0036279
GO:0015378	sodium:chloride symporter activity	molecular_function	0.053066	1	1	270	2	12721	FBgn0036279
GO:0010769	regulation of cell morphogenesis involved in differentiation	biological_process	0.053105	1	6	270	104	12721	FBgn0011260,FBgn0259984,FBgn0033159,FBgn0034724,FBgn0034389,FBgn0003041
GO:0001906	cell killing	biological_process	0.053131	1	1	270	4	12721	FBgn0003495
GO:0031640	killing of cells of other organism	biological_process	0.053131	1	1	270	4	12721	FBgn0003495
GO:0044364	disruption of cells of other organism	biological_process	0.053131	1	1	270	4	12721	FBgn0003495
GO:0072741	protein localization to cell division site	biological_process	0.05317	1	1	270	2	12721	FBgn0261385
GO:1903119	protein localization to actin cytoskeleton	biological_process	0.05317	1	1	270	2	12721	FBgn0261385
GO:1904498	protein localization to actomyosin contractile ring involved in mitotic cytokinesis	biological_process	0.05317	1	1	270	2	12721	FBgn0261385
GO:1990179	protein localization to actomyosin contractile ring	biological_process	0.05317	1	1	270	2	12721	FBgn0261385
GO:0005943	phosphatidylinositol 3-kinase complex, class IA	cellular_component	0.053312	1	1	270	2	12721	FBgn0020622
GO:0097651	phosphatidylinositol 3-kinase complex, class I	cellular_component	0.053312	1	1	270	2	12721	FBgn0020622
GO:0007382	specification of segmental identity, maxillary segment	biological_process	0.053648	1	1	270	2	12721	FBgn0086655
GO:0007110	meiosis I cytokinesis	biological_process	0.053687	1	2	270	16	12721	FBgn0003041,FBgn0011606
GO:0006694	steroid biosynthetic process	biological_process	0.053758	1	3	270	40	12721	FBgn0003388,FBgn0031381,FBgn0034657
GO:0008050	female courtship behavior	biological_process	0.053932	1	1	270	2	12721	FBgn0264975
GO:0061564	axon development	biological_process	0.054035	1	15	270	362	12721	FBgn0086655,FBgn0014141,FBgn0264975,FBgn0004108,FBgn0036544,FBgn0011260,FBgn0003041,FBgn0010452,FBgn0038498,FBgn0033159,FBgn0259984,FBgn0002526,FBgn0004456,FBgn0002543,FBgn0003495
GO:0042330	taxis	biological_process	0.054357	1	15	270	367	12721	FBgn0010452,FBgn0014135,FBgn0038498,FBgn0086655,FBgn0014141,FBgn0264975,FBgn0011260,FBgn0004108,FBgn0002543,FBgn0004456,FBgn0003495,FBgn0001981,FBgn0033159,FBgn0259984,FBgn0002526
GO:0002227	innate immune response in mucosa	biological_process	0.055029	1	1	270	2	12721	FBgn0029114
GO:0035825	reciprocal DNA recombination	biological_process	0.055046	1	3	270	37	12721	FBgn0260986,FBgn0051453,FBgn0011606
GO:0016758	transferase activity, transferring hexosyl groups	molecular_function	0.055185	1	7	270	154	12721	FBgn0053774,FBgn0054057,FBgn0040257,FBgn0011591,FBgn0036485,FBgn0053138,FBgn0027070
GO:0002253	activation of immune response	biological_process	0.055188	1	3	270	39	12721	FBgn0043575,FBgn0033327,FBgn0043576
GO:0035182	female germline ring canal outer rim	cellular_component	0.055325	1	1	270	2	12721	FBgn0014141
GO:0044453	nuclear membrane part	cellular_component	0.055972	1	1	270	3	12721	FBgn0034657
GO:0052547	regulation of peptidase activity	biological_process	0.056073	1	6	270	142	12721	FBgn0264845,FBgn0011704,FBgn0041183,FBgn0041182,FBgn0033115,FBgn0033574
GO:0044767	single-organism developmental process	biological_process	0.056128	1	90	270	3311	12721	FBgn0010097,FBgn0033159,FBgn0052364,FBgn0036995,FBgn0004456,FBgn0052373,FBgn0034724,FBgn0014141,FBgn0033033,FBgn0260932,FBgn0015575,FBgn0004374,FBgn0027581,FBgn0010114,FBgn0001981,FBgn0003502,FBgn0031032,FBgn0034098,FBgn0046692,FBgn0010382,FBgn0000008,FBgn0036485,FBgn0003023,FBgn0038498,FBgn0033327,FBgn0037405,FBgn0261649,FBgn0002609,FBgn0011591,FBgn0002543,FBgn0000355,FBgn0263980,FBgn0014135,FBg…
GO:0042180	cellular ketone metabolic process	biological_process	0.056488	1	4	270	67	12721	FBgn0003388,FBgn0030590,FBgn0031381,FBgn0030594
GO:0006576	cellular biogenic amine metabolic process	biological_process	0.056975	1	3	270	39	12721	FBgn0036272,FBgn0036750,FBgn0036565
GO:0045478	fusome organization	biological_process	0.05715	1	2	270	15	12721	FBgn0260932,FBgn0003502
GO:0032502	developmental process	biological_process	0.057718	1	91	270	3362	12721	FBgn0053138,FBgn0010314,FBgn0034389,FBgn0020414,FBgn0005655,FBgn0002526,FBgn0052475,FBgn0003943,FBgn0035205,FBgn0040309,FBgn0004406,FBgn0044050,FBgn0030590,FBgn0000355,FBgn0263980,FBgn0014135,FBgn0031381,FBgn0033942,FBgn0002609,FBgn0011591,FBgn0002543,FBgn0010382,FBgn0000008,FBgn0003023,FBgn0036485,FBgn0038498,FBgn0037405,FBgn0261649,FBgn0033327,FBgn0027581,FBgn0010114,FBgn0001981,FBgn0003502,FBg…
GO:0009888	tissue development	biological_process	0.057958	1	38	270	1179	12721	FBgn0003041,FBgn0004374,FBgn0002733,FBgn0033033,FBgn0014141,FBgn0004456,FBgn0036411,FBgn0033159,FBgn0037405,FBgn0010452,FBgn0041164,FBgn0010382,FBgn0031032,FBgn0003502,FBgn0001981,FBgn0030594,FBgn0027581,FBgn0003388,FBgn0036985,FBgn0014135,FBgn0004170,FBgn0039932,FBgn0011260,FBgn0015391,FBgn0002543,FBgn0030241,FBgn0011591,FBgn0002609,FBgn0005655,FBgn0086655,FBgn0020414,FBgn0032869,FBgn0010314,FBg…
GO:0043560	insulin receptor substrate binding	molecular_function	0.058063	1	1	270	2	12721	FBgn0020622
GO:0010817	regulation of hormone levels	biological_process	0.058104	1	5	270	93	12721	FBgn0030594,FBgn0003388,FBgn0031381,FBgn0030590,FBgn0036713
GO:0016201	synaptic target inhibition	biological_process	0.058206	1	2	270	15	12721	FBgn0011260,FBgn0002543
GO:0007538	primary sex determination	biological_process	0.05846	1	2	270	17	12721	FBgn0003023,FBgn0004170
GO:0050778	positive regulation of immune response	biological_process	0.059072	1	5	270	94	12721	FBgn0043575,FBgn0033327,FBgn0037515,FBgn0043576,FBgn0003495
GO:0032934	sterol binding	molecular_function	0.059297	1	2	270	19	12721	FBgn0031381,FBgn0035538
GO:0061575	cyclin-dependent protein serine/threonine kinase activator activity	molecular_function	0.059361	1	1	270	3	12721	FBgn0010314
GO:0007556	regulation of juvenile hormone metabolic process	biological_process	0.05987	1	1	270	3	12721	FBgn0036713
GO:0007557	regulation of juvenile hormone biosynthetic process	biological_process	0.05987	1	1	270	3	12721	FBgn0036713
GO:0019747	regulation of isoprenoid metabolic process	biological_process	0.05987	1	1	270	3	12721	FBgn0036713
GO:0045827	negative regulation of isoprenoid metabolic process	biological_process	0.05987	1	1	270	3	12721	FBgn0036713
GO:0045928	negative regulation of juvenile hormone metabolic process	biological_process	0.05987	1	1	270	3	12721	FBgn0036713
GO:0045968	negative regulation of juvenile hormone biosynthetic process	biological_process	0.05987	1	1	270	3	12721	FBgn0036713
GO:0000719	photoreactive repair	biological_process	0.060916	1	1	270	3	12721	FBgn0003082
GO:0004687	myosin light chain kinase activity	molecular_function	0.061235	1	1	270	2	12721	FBgn0265045
GO:0061134	peptidase regulator activity	molecular_function	0.061279	1	5	270	113	12721	FBgn0041182,FBgn0041183,FBgn0033574,FBgn0033115,FBgn0264845
GO:0031348	negative regulation of defense response	biological_process	0.061559	1	3	270	40	12721	FBgn0043576,FBgn0033327,FBgn0043575
GO:0048675	axon extension	biological_process	0.061579	1	4	270	55	12721	FBgn0033159,FBgn0011260,FBgn0264975,FBgn0259984
GO:0032095	regulation of response to food	biological_process	0.061919	1	1	270	3	12721	FBgn0032840
GO:2000648	positive regulation of stem cell proliferation	biological_process	0.062025	1	2	270	16	12721	FBgn0002609,FBgn0002733
GO:0043186	P granule	cellular_component	0.062038	1	3	270	38	12721	FBgn0263974,FBgn0041164,FBgn0034098
GO:0000070	mitotic sister chromatid segregation	biological_process	0.06257	1	6	270	112	12721	FBgn0040232,FBgn0015391,FBgn0004374,FBgn0039250,FBgn0010097,FBgn0035627
GO:0045793	positive regulation of cell size	biological_process	0.062674	1	3	270	37	12721	FBgn0263980,FBgn0032840,FBgn0020622
GO:0001667	ameboidal-type cell migration	biological_process	0.063031	1	9	270	197	12721	FBgn0086655,FBgn0011260,FBgn0003041,FBgn0003388,FBgn0014135,FBgn0001981,FBgn0259984,FBgn0002543,FBgn0004456
GO:0030431	sleep	biological_process	0.06322	1	7	270	147	12721	FBgn0003257,FBgn0000477,FBgn0263220,FBgn0014141,FBgn0044050,FBgn0000079,FBgn0033395
GO:0045177	apical part of cell	cellular_component	0.064176	1	8	270	166	12721	FBgn0036985,FBgn0033033,FBgn0000008,FBgn0014141,FBgn0033657,FBgn0029114,FBgn0004456,FBgn0003502
GO:0098581	detection of external biotic stimulus	biological_process	0.064402	1	1	270	3	12721	FBgn0033159
GO:0000212	meiotic spindle organization	biological_process	0.06465	1	3	270	40	12721	FBgn0010314,FBgn0260986,FBgn0010097
GO:0005496	steroid binding	molecular_function	0.065128	1	2	270	20	12721	FBgn0031381,FBgn0035538
GO:0051598	meiotic recombination checkpoint	biological_process	0.065271	1	1	270	3	12721	FBgn0051453
GO:0001034	RNA polymerase III transcription factor activity, sequence-specific DNA binding	molecular_function	0.065471	1	1	270	3	12721	FBgn0034186
GO:0007188	adenylate cyclase-modulating G-protein coupled receptor signaling pathway	biological_process	0.065495	1	4	270	60	12721	FBgn0050054,FBgn0033313,FBgn0263131,FBgn0035538
GO:0009986	cell surface	cellular_component	0.065811	1	6	270	118	12721	FBgn0011692,FBgn0003041,FBgn0032633,FBgn0033724,FBgn0261385,FBgn0038071
GO:0030536	larval feeding behavior	biological_process	0.065916	1	2	270	18	12721	FBgn0037408,FBgn0032840
GO:2000001	regulation of DNA damage checkpoint	biological_process	0.066013	1	1	270	3	12721	FBgn0041164
GO:0016538	cyclin-dependent protein serine/threonine kinase regulator activity	molecular_function	0.066388	1	2	270	19	12721	FBgn0010314,FBgn0010382
GO:0032501	multicellular organismal process	biological_process	0.066698	1	102	270	3920	12721	FBgn0263456,FBgn0002733,FBgn0003041,FBgn0036713,FBgn0020622,FBgn0036544,FBgn0000477,FBgn0038071,FBgn0036411,FBgn0011692,FBgn0038842,FBgn0003495,FBgn0003257,FBgn0043575,FBgn0010452,FBgn0041164,FBgn0261385,FBgn0037408,FBgn0043576,FBgn0033890,FBgn0026015,FBgn0030594,FBgn0032840,FBgn0036985,FBgn0003388,FBgn0045064,FBgn0011260,FBgn0004108,FBgn0039932,FBgn0004170,FBgn0033313,FBgn0038331,FBgn0015391,FBg…
GO:0019482	beta-alanine metabolic process	biological_process	0.066933	1	1	270	3	12721	FBgn0037513
GO:0019483	beta-alanine biosynthetic process	biological_process	0.066933	1	1	270	3	12721	FBgn0037513
GO:0036071	N-glycan fucosylation	biological_process	0.067647	1	1	270	3	12721	FBgn0036485
GO:0002815	biosynthetic process of antibacterial peptides active against Gram-positive bacteria	biological_process	0.068178	1	1	270	4	12721	FBgn0003495
GO:0002816	regulation of biosynthetic process of antibacterial peptides active against Gram-positive bacteria	biological_process	0.068178	1	1	270	4	12721	FBgn0003495
GO:0006965	positive regulation of biosynthetic process of antibacterial peptides active against Gram-positive bacteria	biological_process	0.068178	1	1	270	4	12721	FBgn0003495
GO:0006642	triglyceride mobilization	biological_process	0.068399	1	1	270	3	12721	FBgn0039114
GO:0003007	heart morphogenesis	biological_process	0.068669	1	3	270	39	12721	FBgn0264975,FBgn0259984,FBgn0002543
GO:0044719	regulation of imaginal disc-derived wing size	biological_process	0.068827	1	3	270	28	12721	FBgn0010382,FBgn0027581,FBgn0003502
GO:0044205	'de novo' UMP biosynthetic process	biological_process	0.068979	1	1	270	3	12721	FBgn0003257
GO:0045454	cell redox homeostasis	biological_process	0.069063	1	3	270	49	12721	FBgn0033518,FBgn0040309,FBgn0030501
GO:0048870	cell motility	biological_process	0.069105	1	14	270	358	12721	FBgn0086655,FBgn0011260,FBgn0003041,FBgn0003388,FBgn0014135,FBgn0010452,FBgn0033159,FBgn0040309,FBgn0001981,FBgn0002526,FBgn0259984,FBgn0265045,FBgn0002543,FBgn0004456
GO:0060586	multicellular organismal iron ion homeostasis	biological_process	0.069152	1	1	270	3	12721	FBgn0039714
GO:0001010	transcription factor activity, sequence-specific DNA binding transcription factor recruiting	molecular_function	0.069157	1	1	270	3	12721	FBgn0034186
GO:1990138	neuron projection extension	biological_process	0.070064	1	4	270	58	12721	FBgn0033159,FBgn0259984,FBgn0264975,FBgn0011260
GO:0051052	regulation of DNA metabolic process	biological_process	0.070283	1	5	270	98	12721	FBgn0003023,FBgn0001981,FBgn0001120,FBgn0010382,FBgn0005655
GO:0004995	tachykinin receptor activity	molecular_function	0.070656	1	1	270	3	12721	FBgn0037408
GO:0006486	protein glycosylation	biological_process	0.070719	1	6	270	131	12721	FBgn0011591,FBgn0036485,FBgn0029114,FBgn0036544,FBgn0053774,FBgn0054057
GO:0043413	macromolecule glycosylation	biological_process	0.070719	1	6	270	131	12721	FBgn0054057,FBgn0053774,FBgn0036544,FBgn0029114,FBgn0036485,FBgn0011591
GO:0008156	negative regulation of DNA replication	biological_process	0.071189	1	2	270	19	12721	FBgn0001981,FBgn0001120
GO:0060293	germ plasm	cellular_component	0.071351	1	3	270	40	12721	FBgn0263974,FBgn0034098,FBgn0041164
GO:0046112	nucleobase biosynthetic process	biological_process	0.0718	1	2	270	20	12721	FBgn0037513,FBgn0003257
GO:0051316	attachment of spindle microtubules to kinetochore involved in meiotic chromosome segregation	biological_process	0.07231	1	1	270	3	12721	FBgn0010097
GO:0000307	cyclin-dependent protein kinase holoenzyme complex	cellular_component	0.072867	1	2	270	20	12721	FBgn0010314,FBgn0010382
GO:1902407	assembly of actomyosin apparatus involved in mitotic cytokinesis	biological_process	0.073232	1	1	270	3	12721	FBgn0003041
GO:1903475	mitotic actomyosin contractile ring assembly	biological_process	0.073232	1	1	270	3	12721	FBgn0003041
GO:0009308	amine metabolic process	biological_process	0.07374	1	3	270	44	12721	FBgn0036750,FBgn0036272,FBgn0036565
GO:0044106	cellular amine metabolic process	biological_process	0.07374	1	3	270	44	12721	FBgn0036272,FBgn0036750,FBgn0036565
GO:0090062	regulation of trehalose metabolic process	biological_process	0.074722	1	1	270	3	12721	FBgn0032840
GO:0051674	localization of cell	biological_process	0.075115	1	14	270	363	12721	FBgn0086655,FBgn0011260,FBgn0003041,FBgn0010452,FBgn0003388,FBgn0014135,FBgn0001981,FBgn0033159,FBgn0040309,FBgn0259984,FBgn0002526,FBgn0265045,FBgn0002543,FBgn0004456
GO:0007310	oocyte dorsal/ventral axis specification	biological_process	0.075507	1	3	270	41	12721	FBgn0010097,FBgn0034098,FBgn0003495
GO:0030726	male germline ring canal formation	biological_process	0.07552	1	1	270	3	12721	FBgn0261385
GO:0006589	octopamine biosynthetic process	biological_process	0.075696	1	1	270	3	12721	FBgn0036565
GO:0042415	norepinephrine metabolic process	biological_process	0.075696	1	1	270	3	12721	FBgn0036565
GO:0042421	norepinephrine biosynthetic process	biological_process	0.075696	1	1	270	3	12721	FBgn0036565
GO:0050767	regulation of neurogenesis	biological_process	0.075982	1	11	270	272	12721	FBgn0259984,FBgn0033159,FBgn0035205,FBgn0002609,FBgn0002733,FBgn0261649,FBgn0003041,FBgn0011260,FBgn0034724,FBgn0004170,FBgn0034389
GO:0032094	response to food	biological_process	0.076225	1	1	270	4	12721	FBgn0032840
GO:0045089	positive regulation of innate immune response	biological_process	0.076457	1	4	270	72	12721	FBgn0043575,FBgn0037515,FBgn0033327,FBgn0043576
GO:0052689	carboxylic ester hydrolase activity	molecular_function	0.077096	1	5	270	104	12721	FBgn0004108,FBgn0039473,FBgn0015575,FBgn0027584,FBgn0039470
GO:0003917	DNA topoisomerase type I activity	molecular_function	0.077427	1	1	270	3	12721	FBgn0026015
GO:0051256	mitotic spindle midzone assembly	biological_process	0.077661	1	1	270	3	12721	FBgn0011692
GO:0006718	juvenile hormone biosynthetic process	biological_process	0.077693	1	1	270	4	12721	FBgn0036713
GO:0016106	sesquiterpenoid biosynthetic process	biological_process	0.077693	1	1	270	4	12721	FBgn0036713
GO:0005222	intracellular cAMP activated cation channel activity	molecular_function	0.077953	1	1	270	3	12721	FBgn0266346
GO:0005223	intracellular cGMP activated cation channel activity	molecular_function	0.077953	1	1	270	3	12721	FBgn0266346
GO:0022604	regulation of cell morphogenesis	biological_process	0.078095	1	8	270	175	12721	FBgn0259984,FBgn0033159,FBgn0033033,FBgn0036985,FBgn0003041,FBgn0011260,FBgn0034724,FBgn0034389
GO:0008302	female germline ring canal formation, actin assembly	biological_process	0.078213	1	1	270	3	12721	FBgn0014141
GO:0006955	immune response	biological_process	0.078426	1	12	270	341	12721	FBgn0029114,FBgn0264975,FBgn0039748,FBgn0005655,FBgn0043575,FBgn0037515,FBgn0033327,FBgn0003502,FBgn0002526,FBgn0014033,FBgn0003495,FBgn0043576
GO:0005984	disaccharide metabolic process	biological_process	0.078872	1	2	270	21	12721	FBgn0032840,FBgn0050360
GO:0048521	negative regulation of behavior	biological_process	0.07919	1	2	270	20	12721	FBgn0011260,FBgn0036713
GO:0071678	olfactory bulb axon guidance	biological_process	0.07957	1	1	270	3	12721	FBgn0011260
GO:0019898	extrinsic component of membrane	cellular_component	0.079592	1	5	270	96	12721	FBgn0040069,FBgn0003502,FBgn0050054,FBgn0035663,FBgn0020622
GO:0045448	mitotic cell cycle, embryonic	biological_process	0.079733	1	3	270	42	12721	FBgn0004374,FBgn0010314,FBgn0033890
GO:0021682	nerve maturation	biological_process	0.079738	1	1	270	3	12721	FBgn0264975
GO:0071695	anatomical structure maturation	biological_process	0.079738	1	1	270	3	12721	FBgn0264975
GO:0051960	regulation of nervous system development	biological_process	0.080073	1	14	270	369	12721	FBgn0034389,FBgn0004170,FBgn0034724,FBgn0011260,FBgn0003041,FBgn0261649,FBgn0002733,FBgn0263456,FBgn0033159,FBgn0035205,FBgn0002609,FBgn0026015,FBgn0259984,FBgn0002526
GO:0050770	regulation of axonogenesis	biological_process	0.080404	1	4	270	61	12721	FBgn0003041,FBgn0033159,FBgn0011260,FBgn0259984
GO:0003904	deoxyribodipyrimidine photo-lyase activity	molecular_function	0.081212	1	1	270	4	12721	FBgn0003082
GO:0003913	DNA photolyase activity	molecular_function	0.081212	1	1	270	4	12721	FBgn0003082
GO:0010035	response to inorganic substance	biological_process	0.081216	1	4	270	77	12721	FBgn0002869,FBgn0261089,FBgn0034612,FBgn0039714
GO:0006749	glutathione metabolic process	biological_process	0.08213	1	3	270	54	12721	FBgn0063494,FBgn0034354,FBgn0063498
GO:0019209	kinase activator activity	molecular_function	0.082258	1	2	270	22	12721	FBgn0010314,FBgn0001120
GO:0030295	protein kinase activator activity	molecular_function	0.082258	1	2	270	22	12721	FBgn0001120,FBgn0010314
GO:0048846	axon extension involved in axon guidance	biological_process	0.082457	1	2	270	18	12721	FBgn0011260,FBgn0033159
GO:1902284	neuron projection extension involved in neuron projection guidance	biological_process	0.082457	1	2	270	18	12721	FBgn0033159,FBgn0011260
GO:0007307	eggshell chorion gene amplification	biological_process	0.082859	1	2	270	20	12721	FBgn0005655,FBgn0010382
GO:0002684	positive regulation of immune system process	biological_process	0.083693	1	5	270	104	12721	FBgn0043575,FBgn0037515,FBgn0033327,FBgn0043576,FBgn0003495
GO:0015925	galactosidase activity	molecular_function	0.084032	1	1	270	4	12721	FBgn0034117
GO:0006004	fucose metabolic process	biological_process	0.084056	1	1	270	4	12721	FBgn0011591
GO:0060575	intestinal epithelial cell differentiation	biological_process	0.084372	1	1	270	4	12721	FBgn0036411
GO:0033206	meiotic cytokinesis	biological_process	0.08471	1	3	270	45	12721	FBgn0003041,FBgn0261385,FBgn0011606
GO:0048468	cell development	biological_process	0.084744	1	48	270	1616	12721	FBgn0260932,FBgn0002733,FBgn0004374,FBgn0003041,FBgn0000477,FBgn0036544,FBgn0014141,FBgn0034724,FBgn0052364,FBgn0004456,FBgn0052373,FBgn0003495,FBgn0010097,FBgn0033159,FBgn0261649,FBgn0010452,FBgn0041164,FBgn0037405,FBgn0038498,FBgn0261385,FBgn0010382,FBgn0003023,FBgn0034098,FBgn0046692,FBgn0010114,FBgn0003502,FBgn0036985,FBgn0003388,FBgn0031381,FBgn0004108,FBgn0011260,FBgn0039932,FBgn0004170,FBg…
GO:0044430	cytoskeletal part	cellular_component	0.084817	1	16	270	448	12721	FBgn0266708,FBgn0034403,FBgn0011606,FBgn0039250,FBgn0261385,FBgn0010382,FBgn0037810,FBgn0033740,FBgn0004374,FBgn0023534,FBgn0014141,FBgn0040232,FBgn0011692,FBgn0030241,FBgn0010097,FBgn0260986
GO:0044702	single organism reproductive process	biological_process	0.08506	1	34	270	1136	12721	FBgn0011591,FBgn0030241,FBgn0260986,FBgn0002543,FBgn0001120,FBgn0003388,FBgn0040309,FBgn0035205,FBgn0002526,FBgn0259984,FBgn0010314,FBgn0051453,FBgn0086655,FBgn0086350,FBgn0024288,FBgn0005655,FBgn0010097,FBgn0003495,FBgn0011692,FBgn0052364,FBgn0014141,FBgn0000477,FBgn0004374,FBgn0003041,FBgn0033033,FBgn0260932,FBgn0003502,FBgn0034098,FBgn0003023,FBgn0011606,FBgn0010382,FBgn0261385,FBgn0041164,FBg…
GO:0032353	negative regulation of hormone biosynthetic process	biological_process	0.085271	1	1	270	4	12721	FBgn0036713
GO:0033313	meiotic cell cycle checkpoint	biological_process	0.085549	1	1	270	4	12721	FBgn0051453
GO:0046920	alpha-(1->3)-fucosyltransferase activity	molecular_function	0.085862	1	1	270	4	12721	FBgn0036485
GO:0005507	copper ion binding	molecular_function	0.086014	1	2	270	25	12721	FBgn0036565,FBgn0002869
GO:0070085	glycosylation	biological_process	0.086268	1	6	270	138	12721	FBgn0036485,FBgn0011591,FBgn0029114,FBgn0036544,FBgn0053774,FBgn0054057
GO:0048865	stem cell fate commitment	biological_process	0.086795	1	3	270	40	12721	FBgn0010382,FBgn0259984,FBgn0004170
GO:0007189	adenylate cyclase-activating G-protein coupled receptor signaling pathway	biological_process	0.086991	1	3	270	41	12721	FBgn0035538,FBgn0033313,FBgn0263131
GO:0005605	basal lamina	cellular_component	0.087011	1	1	270	3	12721	FBgn0002526
GO:0006208	pyrimidine nucleobase catabolic process	biological_process	0.087053	1	1	270	4	12721	FBgn0037513
GO:0007187	G-protein coupled receptor signaling pathway, coupled to cyclic nucleotide second messenger	biological_process	0.087122	1	4	270	66	12721	FBgn0035538,FBgn0263131,FBgn0050054,FBgn0033313
GO:0009595	detection of biotic stimulus	biological_process	0.088095	1	1	270	5	12721	FBgn0033159
GO:0045087	innate immune response	biological_process	0.088166	1	9	270	244	12721	FBgn0003495,FBgn0043576,FBgn0003502,FBgn0002526,FBgn0033327,FBgn0037515,FBgn0043575,FBgn0264975,FBgn0029114
GO:0008379	thioredoxin peroxidase activity	molecular_function	0.088915	1	1	270	5	12721	FBgn0040309
GO:0060049	regulation of protein glycosylation	biological_process	0.089231	1	1	270	4	12721	FBgn0029114
GO:0019207	kinase regulator activity	molecular_function	0.089953	1	4	270	80	12721	FBgn0010382,FBgn0001120,FBgn0010314,FBgn0020622
GO:0007217	tachykinin receptor signaling pathway	biological_process	0.090354	1	1	270	4	12721	FBgn0037408
GO:0017048	Rho GTPase binding	molecular_function	0.09048	1	2	270	20	12721	FBgn0003041,FBgn0261385
GO:0032877	positive regulation of DNA endoreduplication	biological_process	0.091137	1	1	270	4	12721	FBgn0003023
GO:0048869	cellular developmental process	biological_process	0.091386	1	62	270	2186	12721	FBgn0002543,FBgn0030241,FBgn0011591,FBgn0002609,FBgn0032666,FBgn0031381,FBgn0036985,FBgn0003388,FBgn0014135,FBgn0004170,FBgn0039932,FBgn0263980,FBgn0035264,FBgn0004108,FBgn0011260,FBgn0030590,FBgn0040309,FBgn0035205,FBgn0003943,FBgn0259984,FBgn0002526,FBgn0266708,FBgn0005655,FBgn0086655,FBgn0034389,FBgn0263236,FBgn0264975,FBgn0029114,FBgn0003495,FBgn0004456,FBgn0052373,FBgn0011692,FBgn0036995,FBg…
GO:0043062	extracellular structure organization	biological_process	0.091606	1	4	270	70	12721	FBgn0014141,FBgn0003502,FBgn0032666,FBgn0261385
GO:0032876	negative regulation of DNA endoreduplication	biological_process	0.091675	1	1	270	4	12721	FBgn0001981
GO:0035019	somatic stem cell population maintenance	biological_process	0.0918	1	2	270	20	12721	FBgn0001981,FBgn0010382
GO:0005521	lamin binding	molecular_function	0.092051	1	1	270	4	12721	FBgn0034657
GO:0098729	germline stem cell symmetric division	biological_process	0.092125	1	1	270	4	12721	FBgn0052364
GO:0098730	male germline stem cell symmetric division	biological_process	0.092125	1	1	270	4	12721	FBgn0052364
GO:0007413	axonal fasciculation	biological_process	0.092206	1	2	270	20	12721	FBgn0033159,FBgn0004108
GO:0030719	P granule organization	biological_process	0.09221	1	1	270	4	12721	FBgn0260932
GO:0090130	tissue migration	biological_process	0.092383	1	8	270	182	12721	FBgn0002543,FBgn0004456,FBgn0001981,FBgn0259984,FBgn0003041,FBgn0003388,FBgn0014135,FBgn0086655
GO:0002697	regulation of immune effector process	biological_process	0.092704	1	4	270	75	12721	FBgn0043575,FBgn0033327,FBgn0043576,FBgn0003495
GO:0001664	G-protein coupled receptor binding	molecular_function	0.0935	1	3	270	54	12721	FBgn0036713,FBgn0032840,FBgn0050054
GO:0072528	pyrimidine-containing compound biosynthetic process	biological_process	0.093621	1	2	270	25	12721	FBgn0003257,FBgn0037513
GO:0043230	extracellular organelle	cellular_component	0.093704	1	2	270	24	12721	FBgn0033926,FBgn0033928
GO:1903561	extracellular vesicle	cellular_component	0.093704	1	2	270	24	12721	FBgn0033926,FBgn0033928
GO:0052739	phosphatidylserine 1-acylhydrolase activity	molecular_function	0.094942	1	1	270	5	12721	FBgn0039470
GO:0052740	1-acyl-2-lysophosphatidylserine acylhydrolase activity	molecular_function	0.094942	1	1	270	5	12721	FBgn0039470
GO:0019614	catechol-containing compound catabolic process	biological_process	0.09502	1	1	270	4	12721	FBgn0036565
GO:0042420	dopamine catabolic process	biological_process	0.09502	1	1	270	4	12721	FBgn0036565
GO:0042424	catecholamine catabolic process	biological_process	0.09502	1	1	270	4	12721	FBgn0036565
GO:0046333	octopamine metabolic process	biological_process	0.09502	1	1	270	4	12721	FBgn0036565
GO:0035100	ecdysone binding	molecular_function	0.095145	1	1	270	4	12721	FBgn0035538
GO:0048856	anatomical structure development	biological_process	0.095188	1	78	270	2880	12721	FBgn0011692,FBgn0036411,FBgn0003495,FBgn0000477,FBgn0036544,FBgn0038071,FBgn0002733,FBgn0263456,FBgn0003041,FBgn0026015,FBgn0033890,FBgn0030594,FBgn0043576,FBgn0261385,FBgn0010452,FBgn0043575,FBgn0041164,FBgn0032666,FBgn0030241,FBgn0015391,FBgn0038331,FBgn0035264,FBgn0004108,FBgn0011260,FBgn0004170,FBgn0039932,FBgn0003388,FBgn0036985,FBgn0045064,FBgn0259984,FBgn0030501,FBgn0264975,FBgn0029114,FBg…
GO:0007346	regulation of mitotic cell cycle	biological_process	0.095961	1	10	270	264	12721	FBgn0038827,FBgn0046692,FBgn0033740,FBgn0052251,FBgn0033354,FBgn0010382,FBgn0001120,FBgn0010314,FBgn0004170,FBgn0011606
GO:0010975	regulation of neuron projection development	biological_process	0.096812	1	6	270	123	12721	FBgn0003041,FBgn0034389,FBgn0033159,FBgn0034724,FBgn0259984,FBgn0011260
GO:0036062	presynaptic periactive zone	cellular_component	0.096969	1	1	270	3	12721	FBgn0002526
GO:0035185	preblastoderm mitotic cell cycle	biological_process	0.096997	1	1	270	4	12721	FBgn0033890
GO:0006277	DNA amplification	biological_process	0.097379	1	2	270	22	12721	FBgn0010382,FBgn0005655
GO:0045495	pole plasm	cellular_component	0.097393	1	3	270	47	12721	FBgn0034098,FBgn0041164,FBgn0263974
GO:0001588	dopamine neurotransmitter receptor activity, coupled via Gs	molecular_function	0.097419	1	1	270	4	12721	FBgn0035538
GO:0035821	modification of morphology or physiology of other organism	biological_process	0.097837	1	1	270	6	12721	FBgn0003495
GO:0030154	cell differentiation	biological_process	0.097866	1	58	270	2037	12721	FBgn0035205,FBgn0003943,FBgn0040309,FBgn0259984,FBgn0002526,FBgn0030590,FBgn0086655,FBgn0034389,FBgn0263236,FBgn0264975,FBgn0029114,FBgn0005655,FBgn0011591,FBgn0030241,FBgn0002609,FBgn0032666,FBgn0002543,FBgn0004170,FBgn0039932,FBgn0263980,FBgn0011260,FBgn0004108,FBgn0031381,FBgn0036985,FBgn0014135,FBgn0003388,FBgn0003502,FBgn0001981,FBgn0010114,FBgn0043576,FBgn0046692,FBgn0034098,FBgn0003023,FBg…
GO:0035014	phosphatidylinositol 3-kinase regulator activity	molecular_function	0.097975	1	1	270	4	12721	FBgn0020622
GO:0046935	1-phosphatidylinositol-3-kinase regulator activity	molecular_function	0.097975	1	1	270	4	12721	FBgn0020622
GO:0010771	negative regulation of cell morphogenesis involved in differentiation	biological_process	0.09825	1	2	270	20	12721	FBgn0034389,FBgn0011260
GO:0006596	polyamine biosynthetic process	biological_process	0.098323	1	1	270	5	12721	FBgn0036272
GO:0051241	negative regulation of multicellular organismal process	biological_process	0.098803	1	9	270	221	12721	FBgn0263456,FBgn0043575,FBgn0033327,FBgn0014141,FBgn0034389,FBgn0011260,FBgn0043576,FBgn0035205,FBgn0002526
GO:0045456	ecdysteroid biosynthetic process	biological_process	0.099634	1	2	270	25	12721	FBgn0031381,FBgn0003388
GO:0090306	spindle assembly involved in meiosis	biological_process	0.10016	1	2	270	23	12721	FBgn0010097,FBgn0010314
GO:0051272	positive regulation of cellular component movement	biological_process	0.10055	1	4	270	68	12721	FBgn0002543,FBgn0259984,FBgn0011260,FBgn0033159
GO:0010898	positive regulation of triglyceride catabolic process	biological_process	0.10057	1	1	270	5	12721	FBgn0039114
GO:0050996	positive regulation of lipid catabolic process	biological_process	0.10057	1	1	270	5	12721	FBgn0039114
GO:1900426	positive regulation of defense response to bacterium	biological_process	0.10058	1	2	270	26	12721	FBgn0039099,FBgn0003495
GO:1902692	regulation of neuroblast proliferation	biological_process	0.1006	1	3	270	49	12721	FBgn0002733,FBgn0035205,FBgn0002609
GO:0007390	germ-band shortening	biological_process	0.10076	1	2	270	21	12721	FBgn0086365,FBgn0033033
GO:0004500	dopamine beta-monooxygenase activity	molecular_function	0.10078	1	1	270	4	12721	FBgn0036565
GO:0036066	protein O-linked fucosylation	biological_process	0.10081	1	1	270	5	12721	FBgn0011591
GO:0007540	sex determination, establishment of X:A ratio	biological_process	0.10085	1	1	270	5	12721	FBgn0004170
GO:0000003	reproduction	biological_process	0.10173	1	43	270	1580	12721	FBgn0004374,FBgn0003041,FBgn0260932,FBgn0033033,FBgn0014141,FBgn0000477,FBgn0038842,FBgn0003495,FBgn0011692,FBgn0039483,FBgn0052364,FBgn0010097,FBgn0041164,FBgn0037405,FBgn0003023,FBgn0011606,FBgn0261385,FBgn0010382,FBgn0038832,FBgn0034098,FBgn0003502,FBgn0033942,FBgn0003388,FBgn0004170,FBgn0001120,FBgn0002543,FBgn0011591,FBgn0030241,FBgn0260986,FBgn0024288,FBgn0020508,FBgn0005655,FBgn0086655,FBg…
GO:0017049	GTP-Rho binding	molecular_function	0.10234	1	1	270	4	12721	FBgn0261385
GO:0009101	glycoprotein biosynthetic process	biological_process	0.10253	1	6	270	144	12721	FBgn0036544,FBgn0029114,FBgn0011591,FBgn0036485,FBgn0053774,FBgn0054057
GO:0000819	sister chromatid segregation	biological_process	0.10265	1	6	270	129	12721	FBgn0015391,FBgn0004374,FBgn0040232,FBgn0035627,FBgn0039250,FBgn0010097
GO:2000431	regulation of cytokinesis, actomyosin contractile ring assembly	biological_process	0.10282	1	1	270	4	12721	FBgn0003041
GO:0007429	secondary branching, open tracheal system	biological_process	0.10282	1	1	270	4	12721	FBgn0014135
GO:0050976	detection of mechanical stimulus involved in sensory perception of touch	biological_process	0.10288	1	1	270	4	12721	FBgn0033159
GO:0016328	lateral plasma membrane	cellular_component	0.10312	1	2	270	21	12721	FBgn0004456,FBgn0264975
GO:0007399	nervous system development	biological_process	0.10318	1	39	270	1284	12721	FBgn0046692,FBgn0026015,FBgn0010114,FBgn0001981,FBgn0038498,FBgn0010452,FBgn0261649,FBgn0010382,FBgn0036485,FBgn0011692,FBgn0003495,FBgn0004456,FBgn0052373,FBgn0033159,FBgn0263456,FBgn0002733,FBgn0003041,FBgn0036544,FBgn0034724,FBgn0014141,FBgn0002526,FBgn0259984,FBgn0035205,FBgn0029114,FBgn0264975,FBgn0086655,FBgn0034389,FBgn0015391,FBgn0002543,FBgn0032666,FBgn0002609,FBgn0003388,FBgn0014135,FBg…
GO:0003777	microtubule motor activity	molecular_function	0.10357	1	4	270	67	12721	FBgn0011692,FBgn0040232,FBgn0004374,FBgn0011606
GO:1990267	response to transition metal nanoparticle	biological_process	0.10363	1	2	270	27	12721	FBgn0039714,FBgn0034612
GO:0032187	actomyosin contractile ring localization	biological_process	0.10399	1	1	270	4	12721	FBgn0261385
GO:0036214	contractile ring localization	biological_process	0.10399	1	1	270	4	12721	FBgn0261385
GO:0001530	lipopolysaccharide binding	molecular_function	0.10445	1	1	270	6	12721	FBgn0031381
GO:0035006	melanization defense response	biological_process	0.10454	1	3	270	47	12721	FBgn0264975,FBgn0002526,FBgn0037515
GO:0005249	voltage-gated potassium channel activity	molecular_function	0.10456	1	2	270	21	12721	FBgn0266346,FBgn0263220
GO:0032351	negative regulation of hormone metabolic process	biological_process	0.10471	1	1	270	5	12721	FBgn0036713
GO:0001784	phosphotyrosine binding	molecular_function	0.10475	1	1	270	4	12721	FBgn0020622
GO:0008395	steroid hydroxylase activity	molecular_function	0.10561	1	1	270	5	12721	FBgn0003388
GO:0031032	actomyosin structure organization	biological_process	0.10641	1	5	270	89	12721	FBgn0003041,FBgn0035761,FBgn0011692,FBgn0014141,FBgn0261385
GO:0046477	glycosylceramide catabolic process	biological_process	0.10715	1	1	270	5	12721	FBgn0034117
GO:0035385	Roundabout signaling pathway	biological_process	0.10758	1	1	270	4	12721	FBgn0259984
GO:0005221	intracellular cyclic nucleotide activated cation channel activity	molecular_function	0.10758	1	1	270	4	12721	FBgn0266346
GO:0017071	intracellular cyclic nucleotide activated cation channel complex	cellular_component	0.10758	1	1	270	4	12721	FBgn0266346
GO:0043855	cyclic nucleotide-gated ion channel activity	molecular_function	0.10758	1	1	270	4	12721	FBgn0266346
GO:0004601	peroxidase activity	molecular_function	0.10761	1	2	270	27	12721	FBgn0033518,FBgn0040309
GO:0001881	receptor recycling	biological_process	0.10765	1	1	270	5	12721	FBgn0263456
GO:0002683	negative regulation of immune system process	biological_process	0.10791	1	4	270	79	12721	FBgn0043576,FBgn0043575,FBgn0033327,FBgn0014141
GO:0007160	cell-matrix adhesion	biological_process	0.10796	1	2	270	22	12721	FBgn0004456,FBgn0036985
GO:0035146	tube fusion	biological_process	0.10869	1	2	270	21	12721	FBgn0010452,FBgn0001981
GO:0035147	branch fusion, open tracheal system	biological_process	0.10869	1	2	270	21	12721	FBgn0001981,FBgn0010452
GO:0010559	regulation of glycoprotein biosynthetic process	biological_process	0.1088	1	1	270	5	12721	FBgn0029114
GO:1903018	regulation of glycoprotein metabolic process	biological_process	0.1088	1	1	270	5	12721	FBgn0029114
GO:0003151	outflow tract morphogenesis	biological_process	0.10884	1	1	270	4	12721	FBgn0002543
GO:0045835	negative regulation of meiotic nuclear division	biological_process	0.10944	1	1	270	5	12721	FBgn0051453
GO:0014016	neuroblast differentiation	biological_process	0.10954	1	3	270	45	12721	FBgn0004170,FBgn0259984,FBgn0010382
GO:0098724	symmetric stem cell division	biological_process	0.11004	1	1	270	5	12721	FBgn0052364
GO:0046165	alcohol biosynthetic process	biological_process	0.11027	1	3	270	52	12721	FBgn0036565,FBgn0034657,FBgn0036552
GO:0006290	pyrimidine dimer repair	biological_process	0.11075	1	1	270	5	12721	FBgn0003082
GO:0048814	regulation of dendrite morphogenesis	biological_process	0.11085	1	3	270	47	12721	FBgn0034724,FBgn0033159,FBgn0034389
GO:0002165	instar larval or pupal development	biological_process	0.11162	1	18	270	524	12721	FBgn0011591,FBgn0004456,FBgn0039932,FBgn0036713,FBgn0031381,FBgn0033033,FBgn0003388,FBgn0001981,FBgn0030501,FBgn0003502,FBgn0030594,FBgn0027581,FBgn0030590,FBgn0086655,FBgn0010314,FBgn0264975,FBgn0010382,FBgn0010452
GO:0046688	response to copper ion	biological_process	0.11164	1	1	270	6	12721	FBgn0034612
GO:0048731	system development	biological_process	0.11206	1	56	270	1953	12721	FBgn0031032,FBgn0043576,FBgn0046692,FBgn0010114,FBgn0026015,FBgn0027581,FBgn0003502,FBgn0001981,FBgn0043575,FBgn0010452,FBgn0033327,FBgn0261649,FBgn0038498,FBgn0261385,FBgn0010382,FBgn0036485,FBgn0000008,FBgn0036995,FBgn0011692,FBgn0036411,FBgn0003495,FBgn0004456,FBgn0052373,FBgn0033159,FBgn0002733,FBgn0263456,FBgn0033033,FBgn0003041,FBgn0036544,FBgn0014141,FBgn0034724,FBgn0259984,FBgn0002526,FBg…
GO:0060158	phospholipase C-activating dopamine receptor signaling pathway	biological_process	0.11228	1	1	270	5	12721	FBgn0050054
GO:0019099	female germ-line sex determination	biological_process	0.11236	1	1	270	5	12721	FBgn0003023
GO:0000776	kinetochore	cellular_component	0.11244	1	3	270	52	12721	FBgn0033740,FBgn0023534,FBgn0040232
GO:0022414	reproductive process	biological_process	0.11334	1	38	270	1343	12721	FBgn0040309,FBgn0035205,FBgn0259984,FBgn0002526,FBgn0044050,FBgn0051453,FBgn0086655,FBgn0010314,FBgn0264975,FBgn0086350,FBgn0024288,FBgn0005655,FBgn0011591,FBgn0030241,FBgn0260986,FBgn0002543,FBgn0004170,FBgn0001120,FBgn0003388,FBgn0003502,FBgn0034098,FBgn0003023,FBgn0011606,FBgn0010382,FBgn0261385,FBgn0041164,FBgn0037405,FBgn0010097,FBgn0003495,FBgn0038842,FBgn0011692,FBgn0052364,FBgn0014141,FBg…
GO:0010632	regulation of epithelial cell migration	biological_process	0.11337	1	3	270	45	12721	FBgn0002543,FBgn0014135,FBgn0259984
GO:0009790	embryo development	biological_process	0.11342	1	19	270	578	12721	FBgn0086365,FBgn0041164,FBgn0010314,FBgn0086655,FBgn0030501,FBgn0003502,FBgn0002526,FBgn0033890,FBgn0003041,FBgn0004374,FBgn0033033,FBgn0036985,FBgn0003388,FBgn0002733,FBgn0260932,FBgn0038071,FBgn0003495,FBgn0002543,FBgn0002609
GO:0002252	immune effector process	biological_process	0.11345	1	6	270	144	12721	FBgn0003495,FBgn0043576,FBgn0033327,FBgn0043575,FBgn0002526,FBgn0264975
GO:0048802	notum morphogenesis	biological_process	0.1135	1	1	270	5	12721	FBgn0033033
GO:0046683	response to organophosphorus	biological_process	0.11352	1	1	270	5	12721	FBgn0015575
GO:0009100	glycoprotein metabolic process	biological_process	0.11373	1	6	270	148	12721	FBgn0036485,FBgn0011591,FBgn0029114,FBgn0036544,FBgn0053774,FBgn0054057
GO:0051055	negative regulation of lipid biosynthetic process	biological_process	0.11381	1	1	270	6	12721	FBgn0036713
GO:0019336	phenol-containing compound catabolic process	biological_process	0.11392	1	1	270	5	12721	FBgn0036565
GO:0090329	regulation of DNA-dependent DNA replication	biological_process	0.11402	1	2	270	24	12721	FBgn0003023,FBgn0001981
GO:0010160	formation of organ boundary	biological_process	0.11415	1	3	270	48	12721	FBgn0030501,FBgn0002543,FBgn0004456
GO:0051239	regulation of multicellular organismal process	biological_process	0.11437	1	26	270	822	12721	FBgn0020622,FBgn0003041,FBgn0002733,FBgn0036985,FBgn0033033,FBgn0263456,FBgn0014135,FBgn0032840,FBgn0014141,FBgn0004170,FBgn0034724,FBgn0011260,FBgn0002543,FBgn0033159,FBgn0002609,FBgn0086365,FBgn0261649,FBgn0043575,FBgn0033327,FBgn0034389,FBgn0263220,FBgn0043576,FBgn0035205,FBgn0259984,FBgn0026015,FBgn0002526
GO:0000079	regulation of cyclin-dependent protein serine/threonine kinase activity	biological_process	0.11503	1	2	270	26	12721	FBgn0010314,FBgn0010382
GO:0009605	response to external stimulus	biological_process	0.11571	1	31	270	1068	12721	FBgn0043576,FBgn0036765,FBgn0001981,FBgn0040309,FBgn0259984,FBgn0035538,FBgn0052475,FBgn0002526,FBgn0010452,FBgn0043575,FBgn0033327,FBgn0039099,FBgn0038498,FBgn0005655,FBgn0086655,FBgn0034389,FBgn0264975,FBgn0002543,FBgn0004456,FBgn0003495,FBgn0034538,FBgn0041182,FBgn0033159,FBgn0014033,FBgn0031381,FBgn0032840,FBgn0014135,FBgn0014141,FBgn0033926,FBgn0011260,FBgn0004108
GO:0031347	regulation of defense response	biological_process	0.11597	1	6	270	147	12721	FBgn0037515,FBgn0043575,FBgn0033327,FBgn0039099,FBgn0003495,FBgn0043576
GO:0016684	oxidoreductase activity, acting on peroxide as acceptor	molecular_function	0.11607	1	2	270	28	12721	FBgn0040309,FBgn0033518
GO:0050840	extracellular matrix binding	molecular_function	0.11613	1	1	270	5	12721	FBgn0004456
GO:2001021	negative regulation of response to DNA damage stimulus	biological_process	0.11615	1	1	270	5	12721	FBgn0041164
GO:0040017	positive regulation of locomotion	biological_process	0.11615	1	4	270	71	12721	FBgn0011260,FBgn0259984,FBgn0033159,FBgn0002543
GO:0006714	sesquiterpenoid metabolic process	biological_process	0.11652	1	1	270	6	12721	FBgn0036713
GO:0006716	juvenile hormone metabolic process	biological_process	0.11652	1	1	270	6	12721	FBgn0036713
GO:0098542	defense response to other organism	biological_process	0.11655	1	10	270	315	12721	FBgn0003495,FBgn0043576,FBgn0014033,FBgn0041182,FBgn0034538,FBgn0036765,FBgn0043575,FBgn0033327,FBgn0039099,FBgn0031381
GO:0030866	cortical actin cytoskeleton organization	biological_process	0.11702	1	3	270	50	12721	FBgn0261385,FBgn0011692,FBgn0003041
GO:0019730	antimicrobial humoral response	biological_process	0.11744	1	5	270	121	12721	FBgn0003495,FBgn0043576,FBgn0043575,FBgn0033327,FBgn0005655
GO:0035372	protein localization to microtubule	biological_process	0.11751	1	1	270	6	12721	FBgn0034403
GO:1904825	protein localization to microtubule plus-end	biological_process	0.11751	1	1	270	6	12721	FBgn0034403
GO:0048513	organ development	biological_process	0.1177	1	39	270	1300	12721	FBgn0033033,FBgn0002733,FBgn0003041,FBgn0014141,FBgn0036995,FBgn0003495,FBgn0004456,FBgn0033159,FBgn0043575,FBgn0010452,FBgn0261649,FBgn0033327,FBgn0010382,FBgn0261385,FBgn0000008,FBgn0031032,FBgn0043576,FBgn0027581,FBgn0001981,FBgn0003502,FBgn0014135,FBgn0045064,FBgn0011260,FBgn0004170,FBgn0039932,FBgn0015391,FBgn0002543,FBgn0038331,FBgn0002609,FBgn0011591,FBgn0024288,FBgn0264975,FBgn0010314,FBg…
GO:0000127	transcription factor TFIIIC complex	cellular_component	0.11887	1	1	270	5	12721	FBgn0034186
GO:0097164	ammonium ion metabolic process	biological_process	0.1189	1	3	270	54	12721	FBgn0036750,FBgn0036272,FBgn0036565
GO:0070851	growth factor receptor binding	molecular_function	0.119	1	2	270	25	12721	FBgn0014135,FBgn0020414
GO:0001965	G-protein alpha-subunit binding	molecular_function	0.11913	1	1	270	5	12721	FBgn0028743
GO:0007000	nucleolus organization	biological_process	0.11941	1	1	270	5	12721	FBgn0037810
GO:0030002	cellular anion homeostasis	biological_process	0.11988	1	1	270	6	12721	FBgn0010387
GO:0030991	intraciliary transport particle A	cellular_component	0.12018	1	1	270	5	12721	FBgn0035264
GO:0008150	biological_process	biological_process	0.1202	1	257	270	11840	12721	FBgn0035868,FBgn0034612,FBgn0033159,FBgn0052364,FBgn0027070,FBgn0011606,FBgn0033327,FBgn0001981,FBgn0034098,FBgn0034081,FBgn0001120,FBgn0033926,FBgn0030348,FBgn0260393,FBgn0040060,FBgn0039470,FBgn0033326,FBgn0053138,FBgn0033574,FBgn0051453,FBgn0053653,FBgn0263974,FBgn0044050,FBgn0030590,FBgn0036544,FBgn0020622,FBgn0036565,FBgn0033518,FBgn0003257,FBgn0051041,FBgn0034538,FBgn0036411,FBgn0038827,FBg…
GO:0048863	stem cell differentiation	biological_process	0.12041	1	5	270	103	12721	FBgn0259984,FBgn0010382,FBgn0011260,FBgn0004170,FBgn0002543
GO:0005919	pleated septate junction	cellular_component	0.12044	1	1	270	5	12721	FBgn0264975
GO:0090099	negative regulation of decapentaplegic signaling pathway	biological_process	0.1206	1	1	270	5	12721	FBgn0033033
GO:0007017	microtubule-based process	biological_process	0.12073	1	16	270	493	12721	FBgn0033740,FBgn0004406,FBgn0039250,FBgn0011606,FBgn0010314,FBgn0041164,FBgn0034403,FBgn0005655,FBgn0260986,FBgn0010097,FBgn0030241,FBgn0011692,FBgn0040232,FBgn0035264,FBgn0003041,FBgn0004374
GO:1904029	regulation of cyclin-dependent protein kinase activity	biological_process	0.12093	1	2	270	27	12721	FBgn0010314,FBgn0010382
GO:0018958	phenol-containing compound metabolic process	biological_process	0.12125	1	4	270	82	12721	FBgn0264975,FBgn0002526,FBgn0036565,FBgn0037515
GO:0051496	positive regulation of stress fiber assembly	biological_process	0.12148	1	1	270	5	12721	FBgn0035761
GO:0048699	generation of neurons	biological_process	0.12168	1	31	270	1004	12721	FBgn0046692,FBgn0010114,FBgn0259984,FBgn0002526,FBgn0001981,FBgn0035205,FBgn0010452,FBgn0261649,FBgn0038498,FBgn0264975,FBgn0029114,FBgn0010382,FBgn0086655,FBgn0034389,FBgn0002543,FBgn0003495,FBgn0004456,FBgn0052373,FBgn0032666,FBgn0033159,FBgn0002609,FBgn0002733,FBgn0003041,FBgn0031381,FBgn0011260,FBgn0004108,FBgn0036544,FBgn0014141,FBgn0004170,FBgn0039932,FBgn0034724
GO:0051346	negative regulation of hydrolase activity	biological_process	0.12171	1	5	270	138	12721	FBgn0264845,FBgn0033574,FBgn0033115,FBgn0041182,FBgn0041183
GO:0008084	imaginal disc growth factor receptor binding	molecular_function	0.12201	1	1	270	6	12721	FBgn0020414
GO:0035183	female germline ring canal inner rim	cellular_component	0.12211	1	1	270	5	12721	FBgn0014141
GO:0016049	cell growth	biological_process	0.12213	1	7	270	163	12721	FBgn0086365,FBgn0032886,FBgn0033033,FBgn0033159,FBgn0264975,FBgn0259984,FBgn0011260
GO:0008152	metabolic process	biological_process	0.12262	1	154	270	6608	12721	FBgn0086691,FBgn0041164,FBgn0043575,FBgn0036024,FBgn0040257,FBgn0043576,FBgn0000477,FBgn0034657,FBgn0002733,FBgn0263456,FBgn0003041,FBgn0035886,FBgn0015520,FBgn0041183,FBgn0036272,FBgn0029114,FBgn0086655,FBgn0263236,FBgn0259984,FBgn0033395,FBgn0031000,FBgn0265045,FBgn0036953,FBgn0036324,FBgn0003082,FBgn0004170,FBgn0050082,FBgn0052379,FBgn0045064,FBgn0032840,FBgn0025676,FBgn0264845,FBgn0015391,FBg…
GO:0006171	cAMP biosynthetic process	biological_process	0.12263	1	2	270	23	12721	FBgn0263131,FBgn0037408
GO:0032837	distributive segregation	biological_process	0.12325	1	1	270	6	12721	FBgn0260986
GO:0030553	cGMP binding	molecular_function	0.12341	1	1	270	5	12721	FBgn0266346
GO:0006598	polyamine catabolic process	biological_process	0.12345	1	1	270	6	12721	FBgn0036750
GO:0016647	oxidoreductase activity, acting on the CH-NH group of donors, oxygen as acceptor	molecular_function	0.12345	1	1	270	6	12721	FBgn0036750
GO:0046208	spermine catabolic process	biological_process	0.12345	1	1	270	6	12721	FBgn0036750
GO:0046592	polyamine oxidase activity	molecular_function	0.12345	1	1	270	6	12721	FBgn0036750
GO:0045921	positive regulation of exocytosis	biological_process	0.12365	1	1	270	5	12721	FBgn0053653
GO:0004620	phospholipase activity	molecular_function	0.12371	1	2	270	28	12721	FBgn0039470,FBgn0039473
GO:0045860	positive regulation of protein kinase activity	biological_process	0.12517	1	4	270	81	12721	FBgn0014135,FBgn0046692,FBgn0001120,FBgn0010314
GO:0065007	biological regulation	biological_process	0.12529	1	122	270	4912	12721	FBgn0011704,FBgn0033033,FBgn0260932,FBgn0052251,FBgn0015575,FBgn0004374,FBgn0037989,FBgn0034724,FBgn0035868,FBgn0014141,FBgn0052364,FBgn0004456,FBgn0039114,FBgn0040717,FBgn0033159,FBgn0038498,FBgn0261649,FBgn0039099,FBgn0033327,FBgn0032633,FBgn0010382,FBgn0033627,FBgn0003023,FBgn0011606,FBgn0034098,FBgn0029506,FBgn0046692,FBgn0039714,FBgn0027581,FBgn0033740,FBgn0001981,FBgn0003502,FBgn0053696,FBg…
GO:0019233	sensory perception of pain	biological_process	0.12536	1	3	270	54	12721	FBgn0028949,FBgn0034389,FBgn0032840
GO:0017110	nucleoside-diphosphatase activity	molecular_function	0.12538	1	1	270	6	12721	FBgn0036648
GO:0003006	developmental process involved in reproduction	biological_process	0.12546	1	27	270	895	12721	FBgn0011591,FBgn0030241,FBgn0010097,FBgn0003495,FBgn0002543,FBgn0052364,FBgn0004170,FBgn0014141,FBgn0000477,FBgn0003041,FBgn0004374,FBgn0003388,FBgn0033033,FBgn0260932,FBgn0040309,FBgn0035205,FBgn0003502,FBgn0259984,FBgn0034098,FBgn0086655,FBgn0003023,FBgn0010382,FBgn0261385,FBgn0024288,FBgn0005655,FBgn0041164,FBgn0037405
GO:0033627	cell adhesion mediated by integrin	biological_process	0.12604	1	2	270	24	12721	FBgn0002526,FBgn0004456
GO:0045861	negative regulation of proteolysis	biological_process	0.12622	1	5	270	135	12721	FBgn0264845,FBgn0033574,FBgn0033115,FBgn0041182,FBgn0041183
GO:0007435	salivary gland morphogenesis	biological_process	0.12676	1	4	270	77	12721	FBgn0030501,FBgn0003502,FBgn0004456,FBgn0010452
GO:0022612	gland morphogenesis	biological_process	0.12676	1	4	270	77	12721	FBgn0030501,FBgn0003502,FBgn0010452,FBgn0004456
GO:0043086	negative regulation of catalytic activity	biological_process	0.12693	1	7	270	205	12721	FBgn0033115,FBgn0010382,FBgn0037408,FBgn0033574,FBgn0041183,FBgn0041182,FBgn0264845
GO:0005104	fibroblast growth factor receptor binding	molecular_function	0.12706	1	1	270	5	12721	FBgn0014135
GO:0004576	oligosaccharyl transferase activity	molecular_function	0.12727	1	1	270	7	12721	FBgn0053774
GO:0004579	dolichyl-diphosphooligosaccharide-protein glycotransferase activity	molecular_function	0.12727	1	1	270	7	12721	FBgn0053774
GO:0015377	cation:chloride symporter activity	molecular_function	0.12731	1	1	270	5	12721	FBgn0036279
GO:0015379	potassium:chloride symporter activity	molecular_function	0.12731	1	1	270	5	12721	FBgn0036279
GO:0055064	chloride ion homeostasis	biological_process	0.12731	1	1	270	5	12721	FBgn0036279
GO:0007485	imaginal disc-derived male genitalia development	biological_process	0.12732	1	2	270	25	12721	FBgn0033033,FBgn0003502
GO:0016137	glycoside metabolic process	biological_process	0.12774	1	1	270	6	12721	FBgn0034117
GO:0016139	glycoside catabolic process	biological_process	0.12774	1	1	270	6	12721	FBgn0034117
GO:1901616	organic hydroxy compound catabolic process	biological_process	0.12796	1	2	270	28	12721	FBgn0036565,FBgn0036552
GO:0022008	neurogenesis	biological_process	0.12834	1	32	270	1047	12721	FBgn0259984,FBgn0002526,FBgn0035205,FBgn0264975,FBgn0029114,FBgn0086655,FBgn0034389,FBgn0002543,FBgn0032666,FBgn0002609,FBgn0014135,FBgn0031381,FBgn0004108,FBgn0011260,FBgn0004170,FBgn0039932,FBgn0046692,FBgn0010114,FBgn0001981,FBgn0261649,FBgn0010452,FBgn0038498,FBgn0010382,FBgn0003495,FBgn0004456,FBgn0052373,FBgn0033159,FBgn0002733,FBgn0003041,FBgn0036544,FBgn0014141,FBgn0034724
GO:0048732	gland development	biological_process	0.12854	1	7	270	170	12721	FBgn0010452,FBgn0004456,FBgn0002543,FBgn0259984,FBgn0003502,FBgn0014141,FBgn0030501
GO:0097374	sensory neuron axon guidance	biological_process	0.12854	1	1	270	5	12721	FBgn0011260
GO:1901136	carbohydrate derivative catabolic process	biological_process	0.12946	1	5	270	142	12721	FBgn0020414,FBgn0043576,FBgn0034117,FBgn0043575,FBgn0033327
GO:0018095	protein polyglutamylation	biological_process	0.12969	1	1	270	6	12721	FBgn0031574
GO:0001755	neural crest cell migration	biological_process	0.1298	1	1	270	5	12721	FBgn0011260
GO:0014032	neural crest cell development	biological_process	0.1298	1	1	270	5	12721	FBgn0011260
GO:0014033	neural crest cell differentiation	biological_process	0.1298	1	1	270	5	12721	FBgn0011260
GO:0045499	chemorepellent activity	molecular_function	0.1298	1	1	270	5	12721	FBgn0011260
GO:0050919	negative chemotaxis	biological_process	0.12984	1	2	270	24	12721	FBgn0002543,FBgn0011260
GO:0009791	post-embryonic development	biological_process	0.13004	1	20	270	615	12721	FBgn0003495,FBgn0004456,FBgn0011591,FBgn0003388,FBgn0033033,FBgn0036713,FBgn0031381,FBgn0039932,FBgn0014141,FBgn0030590,FBgn0027581,FBgn0001981,FBgn0003502,FBgn0030501,FBgn0030594,FBgn0010452,FBgn0264975,FBgn0010382,FBgn0086655,FBgn0010314
GO:0006677	glycosylceramide metabolic process	biological_process	0.13053	1	1	270	6	12721	FBgn0034117
GO:0019897	extrinsic component of plasma membrane	cellular_component	0.13076	1	3	270	51	12721	FBgn0003502,FBgn0035663,FBgn0050054
GO:0051301	cell division	biological_process	0.13088	1	14	270	417	12721	FBgn0003041,FBgn0261385,FBgn0039250,FBgn0010382,FBgn0011606,FBgn0051453,FBgn0023534,FBgn0010314,FBgn0011692,FBgn0052364,FBgn0033740,FBgn0010097,FBgn0030241,FBgn0001981
GO:0098602	single organism cell adhesion	biological_process	0.13088	1	4	270	72	12721	FBgn0002543,FBgn0004456,FBgn0002526,FBgn0264975
GO:0010977	negative regulation of neuron projection development	biological_process	0.1309	1	2	270	24	12721	FBgn0034389,FBgn0011260
GO:0035094	response to nicotine	biological_process	0.13092	1	1	270	6	12721	FBgn0001981
GO:0044459	plasma membrane part	cellular_component	0.13097	1	28	270	921	12721	FBgn0035538,FBgn0002526,FBgn0003502,FBgn0029506,FBgn0028408,FBgn0050054,FBgn0039714,FBgn0266346,FBgn0039736,FBgn0264975,FBgn0037408,FBgn0029114,FBgn0033657,FBgn0000008,FBgn0263220,FBgn0263131,FBgn0038498,FBgn0051792,FBgn0035663,FBgn0086365,FBgn0033159,FBgn0033313,FBgn0004456,FBgn0011260,FBgn0004108,FBgn0033033,FBgn0036985,FBgn0034612
GO:0005826	actomyosin contractile ring	cellular_component	0.13123	1	1	270	5	12721	FBgn0261385
GO:0032147	activation of protein kinase activity	biological_process	0.13167	1	3	270	52	12721	FBgn0046692,FBgn0014135,FBgn0001120
GO:0006021	inositol biosynthetic process	biological_process	0.13199	1	1	270	7	12721	FBgn0036552
GO:0007542	primary sex determination, germ-line	biological_process	0.13201	1	1	270	6	12721	FBgn0003023
GO:0008934	inositol monophosphate 1-phosphatase activity	molecular_function	0.13205	1	1	270	7	12721	FBgn0036552
GO:0052832	inositol monophosphate 3-phosphatase activity	molecular_function	0.13205	1	1	270	7	12721	FBgn0036552
GO:0052833	inositol monophosphate 4-phosphatase activity	molecular_function	0.13205	1	1	270	7	12721	FBgn0036552
GO:0052834	inositol monophosphate phosphatase activity	molecular_function	0.13205	1	1	270	7	12721	FBgn0036552
GO:0001007	transcription factor activity, RNA polymerase III transcription factor binding	molecular_function	0.13209	1	1	270	6	12721	FBgn0034186
GO:0050777	negative regulation of immune response	biological_process	0.13218	1	3	270	57	12721	FBgn0033327,FBgn0043575,FBgn0043576
GO:0016015	morphogen activity	molecular_function	0.13219	1	1	270	6	12721	FBgn0003495
GO:0005381	iron ion transmembrane transporter activity	molecular_function	0.1324	1	1	270	6	12721	FBgn0039714
GO:0098754	detoxification	biological_process	0.13276	1	3	270	63	12721	FBgn0033518,FBgn0040309,FBgn0039714
GO:0090101	negative regulation of transmembrane receptor protein serine/threonine kinase signaling pathway	biological_process	0.13333	1	2	270	25	12721	FBgn0033033,FBgn0039932
GO:0071897	DNA biosynthetic process	biological_process	0.1335	1	3	270	53	12721	FBgn0004406,FBgn0010382,FBgn0005655
GO:2000105	positive regulation of DNA-dependent DNA replication	biological_process	0.13367	1	1	270	6	12721	FBgn0003023
GO:0009607	response to biotic stimulus	biological_process	0.13379	1	12	270	399	12721	FBgn0031381,FBgn0005655,FBgn0043575,FBgn0033327,FBgn0039099,FBgn0043576,FBgn0003495,FBgn0033159,FBgn0041182,FBgn0034538,FBgn0036765,FBgn0014033
GO:0043207	response to external biotic stimulus	biological_process	0.13379	1	12	270	399	12721	FBgn0031381,FBgn0005655,FBgn0043575,FBgn0033327,FBgn0039099,FBgn0043576,FBgn0003495,FBgn0033159,FBgn0034538,FBgn0041182,FBgn0036765,FBgn0014033
GO:0051707	response to other organism	biological_process	0.13379	1	12	270	399	12721	FBgn0031381,FBgn0039099,FBgn0043575,FBgn0033327,FBgn0005655,FBgn0034538,FBgn0036765,FBgn0041182,FBgn0033159,FBgn0014033,FBgn0043576,FBgn0003495
GO:0017157	regulation of exocytosis	biological_process	0.13439	1	2	270	25	12721	FBgn0261089,FBgn0053653
GO:0005092	GDP-dissociation inhibitor activity	molecular_function	0.13567	1	1	270	6	12721	FBgn0028743
GO:0016114	terpenoid biosynthetic process	biological_process	0.13572	1	1	270	7	12721	FBgn0036713
GO:0030676	Rac guanyl-nucleotide exchange factor activity	molecular_function	0.13606	1	1	270	5	12721	FBgn0003041
GO:0019915	lipid storage	biological_process	0.13686	1	3	270	54	12721	FBgn0039114,FBgn0035206,FBgn0015575
GO:0004983	neuropeptide Y receptor activity	molecular_function	0.13693	1	1	270	6	12721	FBgn0037408
GO:0044877	macromolecular complex binding	molecular_function	0.13695	1	18	270	587	12721	FBgn0004374,FBgn0023534,FBgn0034657,FBgn0011692,FBgn0040232,FBgn0015391,FBgn0260986,FBgn0030241,FBgn0034403,FBgn0039250,FBgn0261385,FBgn0011606,FBgn0050054,FBgn0044050,FBgn0265045,FBgn0033890,FBgn0015321,FBgn0035205
GO:0000995	transcription factor activity, core RNA polymerase III binding	molecular_function	0.13708	1	1	270	6	12721	FBgn0034186
GO:0048666	neuron development	biological_process	0.1372	1	25	270	792	12721	FBgn0010114,FBgn0259984,FBgn0002526,FBgn0046692,FBgn0034389,FBgn0086655,FBgn0264975,FBgn0029114,FBgn0010452,FBgn0261649,FBgn0038498,FBgn0033159,FBgn0032666,FBgn0052373,FBgn0003495,FBgn0004456,FBgn0002543,FBgn0014141,FBgn0039932,FBgn0034724,FBgn0004108,FBgn0011260,FBgn0036544,FBgn0003041,FBgn0031381
GO:0033674	positive regulation of kinase activity	biological_process	0.13764	1	4	270	84	12721	FBgn0001120,FBgn0010314,FBgn0014135,FBgn0046692
GO:0090208	positive regulation of triglyceride metabolic process	biological_process	0.13784	1	1	270	7	12721	FBgn0039114
GO:0015101	organic cation transmembrane transporter activity	molecular_function	0.13792	1	1	270	7	12721	FBgn0086365
GO:1901361	organic cyclic compound catabolic process	biological_process	0.13807	1	7	270	190	12721	FBgn0037513,FBgn0041164,FBgn0036321,FBgn0036831,FBgn0036833,FBgn0036565,FBgn0000477
GO:0070652	HAUS complex	cellular_component	0.13815	1	1	270	8	12721	FBgn0033740
GO:0004768	stearoyl-CoA 9-desaturase activity	molecular_function	0.13851	1	1	270	7	12721	FBgn0039756
GO:0016215	acyl-CoA desaturase activity	molecular_function	0.13851	1	1	270	7	12721	FBgn0039756
GO:0016717	oxidoreductase activity, acting on paired donors, with oxidation of a pair of donors resulting in the reduction of molecular oxygen to two molecules of water	molecular_function	0.13851	1	1	270	7	12721	FBgn0039756
GO:0002520	immune system development	biological_process	0.13883	1	5	270	118	12721	FBgn0014141,FBgn0259984,FBgn0043576,FBgn0043575,FBgn0033327
GO:0048534	hematopoietic or lymphoid organ development	biological_process	0.13883	1	5	270	118	12721	FBgn0043576,FBgn0043575,FBgn0033327,FBgn0014141,FBgn0259984
GO:0016715	oxidoreductase activity, acting on paired donors, with incorporation or reduction of molecular oxygen, reduced ascorbate as one donor, and incorporation of one atom of oxygen	molecular_function	0.13914	1	1	270	6	12721	FBgn0036565
GO:0071704	organic substance metabolic process	biological_process	0.13923	1	140	270	5980	12721	FBgn0034538,FBgn0003257,FBgn0036565,FBgn0038827,FBgn0036952,FBgn0003495,FBgn0036411,FBgn0036544,FBgn0036713,FBgn0020622,FBgn0030594,FBgn0052302,FBgn0039453,FBgn0033890,FBgn0026015,FBgn0028408,FBgn0036831,FBgn0037408,FBgn0030710,FBgn0260986,FBgn0039932,FBgn0001285,FBgn0003388,FBgn0037515,FBgn0053985,FBgn0015321,FBgn0038603,FBgn0037810,FBgn0036750,FBgn0259979,FBgn0039756,FBgn0063494,FBgn0264975,FBg…
GO:0051255	spindle midzone assembly	biological_process	0.1395	1	1	270	6	12721	FBgn0011692
GO:0007431	salivary gland development	biological_process	0.13958	1	5	270	108	12721	FBgn0004456,FBgn0002543,FBgn0010452,FBgn0003502,FBgn0030501
GO:0035272	exocrine system development	biological_process	0.13958	1	5	270	108	12721	FBgn0002543,FBgn0004456,FBgn0010452,FBgn0003502,FBgn0030501
GO:0043083	synaptic cleft	cellular_component	0.13987	1	1	270	6	12721	FBgn0010114
GO:0033301	cell cycle comprising mitosis without cytokinesis	biological_process	0.14036	1	2	270	27	12721	FBgn0033890,FBgn0010314
GO:0072089	stem cell proliferation	biological_process	0.14087	1	5	270	116	12721	FBgn0002609,FBgn0035205,FBgn0001981,FBgn0036411,FBgn0002733
GO:0055116	entry into reproductive diapause	biological_process	0.14093	1	1	270	7	12721	FBgn0044050
GO:0003916	DNA topoisomerase activity	molecular_function	0.14095	1	1	270	6	12721	FBgn0026015
GO:0043539	protein serine/threonine kinase activator activity	molecular_function	0.14108	1	1	270	7	12721	FBgn0010314
GO:0032367	intracellular cholesterol transport	biological_process	0.14179	1	1	270	9	12721	FBgn0031381
GO:0015459	potassium channel regulator activity	molecular_function	0.14193	1	1	270	6	12721	FBgn0263220
GO:0035736	cell proliferation involved in compound eye morphogenesis	biological_process	0.14209	1	1	270	6	12721	FBgn0010382
GO:0050321	tau-protein kinase activity	molecular_function	0.14298	1	1	270	6	12721	FBgn0036544
GO:0004857	enzyme inhibitor activity	molecular_function	0.14319	1	5	270	144	12721	FBgn0033115,FBgn0033574,FBgn0041183,FBgn0041182,FBgn0264845
GO:0051783	regulation of nuclear division	biological_process	0.14329	1	4	270	85	12721	FBgn0011606,FBgn0051453,FBgn0033740,FBgn0010382
GO:0071277	cellular response to calcium ion	biological_process	0.14339	1	1	270	6	12721	FBgn0261089
GO:0006272	leading strand elongation	biological_process	0.14363	1	1	270	7	12721	FBgn0005655
GO:0008046	axon guidance receptor activity	molecular_function	0.14388	1	1	270	6	12721	FBgn0033159
GO:0016411	acylglycerol O-acyltransferase activity	molecular_function	0.14402	1	1	270	7	12721	FBgn0053120
GO:0042595	behavioral response to starvation	biological_process	0.14421	1	1	270	7	12721	FBgn0033926
GO:0008417	fucosyltransferase activity	molecular_function	0.14508	1	1	270	7	12721	FBgn0036485
GO:0072527	pyrimidine-containing compound metabolic process	biological_process	0.14523	1	2	270	32	12721	FBgn0003257,FBgn0037513
GO:0006222	UMP biosynthetic process	biological_process	0.14525	1	1	270	7	12721	FBgn0003257
GO:0046049	UMP metabolic process	biological_process	0.14525	1	1	270	7	12721	FBgn0003257
GO:0006264	mitochondrial DNA replication	biological_process	0.14565	1	1	270	7	12721	FBgn0004406
GO:0032042	mitochondrial DNA metabolic process	biological_process	0.14565	1	1	270	7	12721	FBgn0004406
GO:0004952	dopamine neurotransmitter receptor activity	molecular_function	0.14596	1	1	270	6	12721	FBgn0035538
GO:0035007	regulation of melanization defense response	biological_process	0.14596	1	1	270	7	12721	FBgn0037515
GO:0051447	negative regulation of meiotic cell cycle	biological_process	0.14674	1	1	270	7	12721	FBgn0051453
GO:0035074	pupation	biological_process	0.14731	1	1	270	7	12721	FBgn0003388
GO:0009263	deoxyribonucleotide biosynthetic process	biological_process	0.14847	1	1	270	8	12721	FBgn0011704
GO:0048843	negative regulation of axon extension involved in axon guidance	biological_process	0.14869	1	1	270	6	12721	FBgn0011260
GO:1902668	negative regulation of axon guidance	biological_process	0.14869	1	1	270	6	12721	FBgn0011260
GO:0007451	dorsal/ventral lineage restriction, imaginal disc	biological_process	0.14872	1	1	270	6	12721	FBgn0011591
GO:0016889	endodeoxyribonuclease activity, producing 3'-phosphomonoesters	molecular_function	0.14926	1	1	270	7	12721	FBgn0000477
GO:0070898	RNA polymerase III transcriptional preinitiation complex assembly	biological_process	0.14938	1	1	270	7	12721	FBgn0034186
GO:0060541	respiratory system development	biological_process	0.14944	1	10	270	262	12721	FBgn0010452,FBgn0014135,FBgn0086655,FBgn0264975,FBgn0004456,FBgn0038331,FBgn0002543,FBgn0003502,FBgn0001981,FBgn0002526
GO:0030496	midbody	cellular_component	0.14974	1	2	270	29	12721	FBgn0011692,FBgn0011606
GO:0072091	regulation of stem cell proliferation	biological_process	0.15025	1	3	270	58	12721	FBgn0002733,FBgn0035205,FBgn0002609
GO:0002065	columnar/cuboidal epithelial cell differentiation	biological_process	0.15057	1	12	270	352	12721	FBgn0005655,FBgn0003388,FBgn0041164,FBgn0037405,FBgn0004374,FBgn0010382,FBgn0086655,FBgn0004170,FBgn0014141,FBgn0036411,FBgn0259984,FBgn0011591
GO:0010631	epithelial cell migration	biological_process	0.15058	1	7	270	173	12721	FBgn0014135,FBgn0003388,FBgn0004456,FBgn0002543,FBgn0259984,FBgn0086655,FBgn0001981
GO:0016805	dipeptidase activity	molecular_function	0.15091	1	1	270	7	12721	FBgn0259979
GO:1902911	protein kinase complex	cellular_component	0.15096	1	3	270	59	12721	FBgn0010382,FBgn0001120,FBgn0010314
GO:0007484	imaginal disc-derived genitalia development	biological_process	0.15105	1	2	270	28	12721	FBgn0033033,FBgn0003502
GO:0019985	translesion synthesis	biological_process	0.15117	1	1	270	7	12721	FBgn0005655
GO:0050839	cell adhesion molecule binding	molecular_function	0.15119	1	3	270	49	12721	FBgn0004456,FBgn0264975,FBgn0032666
GO:1990023	mitotic spindle midzone	cellular_component	0.15145	1	1	270	7	12721	FBgn0011692
GO:0005923	bicellular tight junction	cellular_component	0.15274	1	1	270	6	12721	FBgn0264975
GO:0098725	symmetric cell division	biological_process	0.15274	1	1	270	7	12721	FBgn0052364
GO:0045924	regulation of female receptivity	biological_process	0.15282	1	2	270	34	12721	FBgn0264975,FBgn0038842
GO:0008083	growth factor activity	molecular_function	0.15314	1	2	270	30	12721	FBgn0014135,FBgn0003495
GO:0004012	phospholipid-translocating ATPase activity	molecular_function	0.1533	1	1	270	6	12721	FBgn0037989
GO:0090132	epithelium migration	biological_process	0.15398	1	7	270	174	12721	FBgn0001981,FBgn0086655,FBgn0259984,FBgn0002543,FBgn0004456,FBgn0003388,FBgn0014135
GO:0031106	septin ring organization	biological_process	0.15415	1	1	270	7	12721	FBgn0261385
GO:0008237	metallopeptidase activity	molecular_function	0.15499	1	6	270	157	12721	FBgn0031678,FBgn0259984,FBgn0263236,FBgn0028949,FBgn0259979,FBgn0052379
GO:0043551	regulation of phosphatidylinositol 3-kinase activity	biological_process	0.15529	1	1	270	7	12721	FBgn0020622
GO:0047496	vesicle transport along microtubule	biological_process	0.15537	1	1	270	6	12721	FBgn0011692
GO:0002783	antifungal peptide biosynthetic process	biological_process	0.15552	1	1	270	7	12721	FBgn0003495
GO:0002810	regulation of antifungal peptide biosynthetic process	biological_process	0.15552	1	1	270	7	12721	FBgn0003495
GO:0006967	positive regulation of antifungal peptide biosynthetic process	biological_process	0.15552	1	1	270	7	12721	FBgn0003495
GO:0018992	germ-line sex determination	biological_process	0.15568	1	1	270	7	12721	FBgn0003023
GO:0009743	response to carbohydrate	biological_process	0.15595	1	2	270	31	12721	FBgn0035538,FBgn0044050
GO:0007629	flight behavior	biological_process	0.15674	1	2	270	28	12721	FBgn0263220,FBgn0011260
GO:0032366	intracellular sterol transport	biological_process	0.1573	1	1	270	10	12721	FBgn0031381
GO:0072698	protein localization to microtubule cytoskeleton	biological_process	0.1575	1	1	270	8	12721	FBgn0034403
GO:2000252	negative regulation of feeding behavior	biological_process	0.15751	1	1	270	8	12721	FBgn0036713
GO:0048073	regulation of eye pigmentation	biological_process	0.15876	1	1	270	7	12721	FBgn0001981
GO:0048076	regulation of compound eye pigmentation	biological_process	0.15876	1	1	270	7	12721	FBgn0001981
GO:0043549	regulation of kinase activity	biological_process	0.15887	1	6	270	160	12721	FBgn0014135,FBgn0046692,FBgn0020622,FBgn0010382,FBgn0001120,FBgn0010314
GO:0045786	negative regulation of cell cycle	biological_process	0.16005	1	6	270	157	12721	FBgn0051453,FBgn0001981,FBgn0038827,FBgn0041164,FBgn0033354,FBgn0052251
GO:1902410	mitotic cytokinetic process	biological_process	0.16054	1	1	270	7	12721	FBgn0003041
GO:0009713	catechol-containing compound biosynthetic process	biological_process	0.16085	1	1	270	7	12721	FBgn0036565
GO:0042423	catecholamine biosynthetic process	biological_process	0.16085	1	1	270	7	12721	FBgn0036565
GO:0051592	response to calcium ion	biological_process	0.16178	1	1	270	7	12721	FBgn0261089
GO:0001558	regulation of cell growth	biological_process	0.16189	1	4	270	85	12721	FBgn0011260,FBgn0259984,FBgn0086365,FBgn0032886
GO:0009173	pyrimidine ribonucleoside monophosphate metabolic process	biological_process	0.16234	1	1	270	8	12721	FBgn0003257
GO:0009174	pyrimidine ribonucleoside monophosphate biosynthetic process	biological_process	0.16234	1	1	270	8	12721	FBgn0003257
GO:0060429	epithelium development	biological_process	0.16284	1	31	270	1044	12721	FBgn0027581,FBgn0259984,FBgn0003502,FBgn0001981,FBgn0031032,FBgn0029114,FBgn0010382,FBgn0264975,FBgn0010314,FBgn0086655,FBgn0020414,FBgn0005655,FBgn0010452,FBgn0041164,FBgn0037405,FBgn0002609,FBgn0030241,FBgn0011591,FBgn0036411,FBgn0002543,FBgn0004456,FBgn0004170,FBgn0014141,FBgn0039932,FBgn0036985,FBgn0014135,FBgn0003388,FBgn0033033,FBgn0002733,FBgn0004374,FBgn0003041
GO:0070725	Yb body	cellular_component	0.16307	1	1	270	7	12721	FBgn0041164
GO:0034637	cellular carbohydrate biosynthetic process	biological_process	0.16322	1	2	270	32	12721	FBgn0053138,FBgn0036552
GO:0031345	negative regulation of cell projection organization	biological_process	0.16356	1	2	270	28	12721	FBgn0034389,FBgn0011260
GO:1901976	regulation of cell cycle checkpoint	biological_process	0.16357	1	1	270	8	12721	FBgn0041164
GO:0048608	reproductive structure development	biological_process	0.16364	1	4	270	84	12721	FBgn0003502,FBgn0024288,FBgn0002543,FBgn0033033
GO:0061458	reproductive system development	biological_process	0.16364	1	4	270	84	12721	FBgn0003502,FBgn0033033,FBgn0002543,FBgn0024288
GO:0006884	cell volume homeostasis	biological_process	0.16368	1	1	270	7	12721	FBgn0036279
GO:0055115	entry into diapause	biological_process	0.16434	1	1	270	8	12721	FBgn0044050
GO:0048645	organ formation	biological_process	0.16527	1	3	270	57	12721	FBgn0030501,FBgn0002543,FBgn0004456
GO:0032233	positive regulation of actin filament bundle assembly	biological_process	0.16538	1	1	270	7	12721	FBgn0035761
GO:0018200	peptidyl-glutamic acid modification	biological_process	0.16633	1	1	270	8	12721	FBgn0031574
GO:0043178	alcohol binding	molecular_function	0.16634	1	2	270	32	12721	FBgn0031381,FBgn0035538
GO:0042169	SH2 domain binding	molecular_function	0.16657	1	1	270	7	12721	FBgn0035205
GO:0016725	oxidoreductase activity, acting on CH or CH2 groups	molecular_function	0.16663	1	1	270	7	12721	FBgn0011704
GO:0030516	regulation of axon extension	biological_process	0.1667	1	2	270	27	12721	FBgn0259984,FBgn0011260
GO:0061387	regulation of extent of cell growth	biological_process	0.1667	1	2	270	27	12721	FBgn0011260,FBgn0259984
GO:0014046	dopamine secretion	biological_process	0.16685	1	1	270	7	12721	FBgn0261089
GO:0014059	regulation of dopamine secretion	biological_process	0.16685	1	1	270	7	12721	FBgn0261089
GO:0050432	catecholamine secretion	biological_process	0.16685	1	1	270	7	12721	FBgn0261089
GO:0050433	regulation of catecholamine secretion	biological_process	0.16685	1	1	270	7	12721	FBgn0261089
GO:0048588	developmental cell growth	biological_process	0.16759	1	4	270	80	12721	FBgn0033159,FBgn0259984,FBgn0264975,FBgn0011260
GO:0015695	organic cation transport	biological_process	0.16794	1	1	270	8	12721	FBgn0086365
GO:0046058	cAMP metabolic process	biological_process	0.16803	1	2	270	28	12721	FBgn0037408,FBgn0263131
GO:0051704	multi-organism process	biological_process	0.16835	1	40	270	1512	12721	FBgn0030241,FBgn0011591,FBgn0041182,FBgn0014033,FBgn0001120,FBgn0031381,FBgn0003388,FBgn0035205,FBgn0040309,FBgn0264090,FBgn0036765,FBgn0002526,FBgn0259984,FBgn0044050,FBgn0086655,FBgn0264975,FBgn0005655,FBgn0033159,FBgn0034538,FBgn0010097,FBgn0003495,FBgn0038842,FBgn0052364,FBgn0014141,FBgn0000477,FBgn0003041,FBgn0004374,FBgn0260932,FBgn0003502,FBgn0043576,FBgn0034098,FBgn0003023,FBgn0011606,FBg…
GO:0001098	basal transcription machinery binding	molecular_function	0.1688	1	2	270	35	12721	FBgn0033627,FBgn0035205
GO:0001099	basal RNA polymerase II transcription machinery binding	molecular_function	0.1688	1	2	270	35	12721	FBgn0033627,FBgn0035205
GO:0008250	oligosaccharyltransferase complex	cellular_component	0.1695	1	1	270	10	12721	FBgn0053774
GO:0032185	septin cytoskeleton organization	biological_process	0.16971	1	1	270	8	12721	FBgn0261385
GO:0035721	intraciliary retrograde transport	biological_process	0.16997	1	1	270	7	12721	FBgn0035264
GO:0090305	nucleic acid phosphodiester bond hydrolysis	biological_process	0.17075	1	6	270	172	12721	FBgn0028408,FBgn0036321,FBgn0036831,FBgn0004406,FBgn0036833,FBgn0000477
GO:0050922	negative regulation of chemotaxis	biological_process	0.17143	1	1	270	7	12721	FBgn0011260
GO:0001505	regulation of neurotransmitter levels	biological_process	0.17146	1	5	270	120	12721	FBgn0033313,FBgn0261089,FBgn0034389,FBgn0053653,FBgn0036565
GO:0048567	ectodermal digestive tract morphogenesis	biological_process	0.17146	1	1	270	8	12721	FBgn0004456
GO:0005978	glycogen biosynthetic process	biological_process	0.17157	1	1	270	8	12721	FBgn0053138
GO:0009250	glucan biosynthetic process	biological_process	0.17157	1	1	270	8	12721	FBgn0053138
GO:0005121	Toll binding	molecular_function	0.17158	1	1	270	8	12721	FBgn0003495
GO:0000796	condensin complex	cellular_component	0.17184	1	1	270	7	12721	FBgn0015391
GO:0035001	dorsal trunk growth, open tracheal system	biological_process	0.17187	1	1	270	7	12721	FBgn0002526
GO:0008092	cytoskeletal protein binding	molecular_function	0.17188	1	12	270	349	12721	FBgn0011606,FBgn0023534,FBgn0014141,FBgn0261385,FBgn0039250,FBgn0004374,FBgn0034403,FBgn0030241,FBgn0260986,FBgn0265045,FBgn0011692,FBgn0040232
GO:0002067	glandular epithelial cell differentiation	biological_process	0.1719	1	1	270	8	12721	FBgn0004170
GO:0035883	enteroendocrine cell differentiation	biological_process	0.1719	1	1	270	8	12721	FBgn0004170
GO:0071324	cellular response to disaccharide stimulus	biological_process	0.172	1	1	270	7	12721	FBgn0035538
GO:0071329	cellular response to sucrose stimulus	biological_process	0.172	1	1	270	7	12721	FBgn0035538
GO:0007277	pole cell development	biological_process	0.17201	1	2	270	30	12721	FBgn0261385,FBgn0010382
GO:0032954	regulation of cytokinetic process	biological_process	0.17212	1	1	270	7	12721	FBgn0003041
GO:0035011	melanotic encapsulation of foreign target	biological_process	0.17223	1	2	270	30	12721	FBgn0264975,FBgn0002526
GO:0042575	DNA polymerase complex	cellular_component	0.17226	1	1	270	8	12721	FBgn0004406
GO:0042063	gliogenesis	biological_process	0.17313	1	4	270	84	12721	FBgn0014135,FBgn0259984,FBgn0264975,FBgn0086655
GO:0030865	cortical cytoskeleton organization	biological_process	0.17335	1	3	270	58	12721	FBgn0261385,FBgn0003041,FBgn0011692
GO:0035230	cytoneme	cellular_component	0.17369	1	1	270	7	12721	FBgn0264975
GO:0071804	cellular potassium ion transport	biological_process	0.17381	1	3	270	57	12721	FBgn0263220,FBgn0036279,FBgn0266346
GO:0071805	potassium ion transmembrane transport	biological_process	0.17381	1	3	270	57	12721	FBgn0263220,FBgn0036279,FBgn0266346
GO:0043550	regulation of lipid kinase activity	biological_process	0.17383	1	1	270	8	12721	FBgn0020622
GO:0001134	transcription factor activity, transcription factor recruiting	molecular_function	0.17403	1	1	270	8	12721	FBgn0034186
GO:0035156	fusion cell fate specification	biological_process	0.17482	1	1	270	7	12721	FBgn0001981
GO:0006265	DNA topological change	biological_process	0.17504	1	1	270	8	12721	FBgn0026015
GO:0045332	phospholipid translocation	biological_process	0.17579	1	1	270	7	12721	FBgn0037989
GO:0007312	oocyte nucleus migration involved in oocyte dorsal/ventral axis specification	biological_process	0.17582	1	1	270	7	12721	FBgn0010097
GO:0030722	establishment of oocyte nucleus localization involved in oocyte dorsal/ventral axis specification	biological_process	0.17582	1	1	270	7	12721	FBgn0010097
GO:0032365	intracellular lipid transport	biological_process	0.17583	1	1	270	11	12721	FBgn0031381
GO:0051235	maintenance of location	biological_process	0.17626	1	5	270	118	12721	FBgn0003041,FBgn0015575,FBgn0011692,FBgn0035206,FBgn0039114
GO:0009112	nucleobase metabolic process	biological_process	0.1765	1	2	270	34	12721	FBgn0037513,FBgn0003257
GO:0048859	formation of anatomical boundary	biological_process	0.17679	1	3	270	57	12721	FBgn0002543,FBgn0004456,FBgn0030501
GO:0014031	mesenchymal cell development	biological_process	0.17685	1	1	270	7	12721	FBgn0011260
GO:0048762	mesenchymal cell differentiation	biological_process	0.17685	1	1	270	7	12721	FBgn0011260
GO:0072529	pyrimidine-containing compound catabolic process	biological_process	0.17692	1	1	270	9	12721	FBgn0037513
GO:0048167	regulation of synaptic plasticity	biological_process	0.17751	1	2	270	30	12721	FBgn0034389,FBgn0033926
GO:0002833	positive regulation of response to biotic stimulus	biological_process	0.17787	1	2	270	36	12721	FBgn0003495,FBgn0039099
GO:0006820	anion transport	biological_process	0.1779	1	9	270	274	12721	FBgn0033048,FBgn0086365,FBgn0261089,FBgn0033657,FBgn0037989,FBgn0039736,FBgn0036279,FBgn0038799,FBgn0030817
GO:0051347	positive regulation of transferase activity	biological_process	0.17838	1	4	270	94	12721	FBgn0014135,FBgn0046692,FBgn0001120,FBgn0010314
GO:0000075	cell cycle checkpoint	biological_process	0.17874	1	5	270	128	12721	FBgn0038827,FBgn0033354,FBgn0052251,FBgn0041164,FBgn0051453
GO:0007157	heterophilic cell-cell adhesion via plasma membrane cell adhesion molecules	biological_process	0.17916	1	2	270	29	12721	FBgn0038498,FBgn0004456
GO:0002376	immune system process	biological_process	0.17977	1	15	270	504	12721	FBgn0014141,FBgn0264975,FBgn0029114,FBgn0037515,FBgn0043575,FBgn0033327,FBgn0039099,FBgn0005655,FBgn0039748,FBgn0003502,FBgn0259984,FBgn0014033,FBgn0002526,FBgn0043576,FBgn0003495
GO:0051569	regulation of histone H3-K4 methylation	biological_process	0.1799	1	1	270	8	12721	FBgn0035205
GO:0006493	protein O-linked glycosylation	biological_process	0.17997	1	2	270	36	12721	FBgn0011591,FBgn0054057
GO:0009311	oligosaccharide metabolic process	biological_process	0.18009	1	3	270	64	12721	FBgn0050360,FBgn0034117,FBgn0032840
GO:0008584	male gonad development	biological_process	0.18012	1	1	270	8	12721	FBgn0024288
GO:0046546	development of primary male sexual characteristics	biological_process	0.18012	1	1	270	8	12721	FBgn0024288
GO:0005815	microtubule organizing center	cellular_component	0.18075	1	6	270	158	12721	FBgn0033740,FBgn0010097,FBgn0010382,FBgn0266708,FBgn0011692,FBgn0034403
GO:0016246	RNA interference	biological_process	0.18092	1	2	270	33	12721	FBgn0260932,FBgn0041164
GO:0006959	humoral immune response	biological_process	0.18138	1	5	270	141	12721	FBgn0043576,FBgn0003495,FBgn0043575,FBgn0033327,FBgn0005655
GO:0031573	intra-S DNA damage checkpoint	biological_process	0.18191	1	1	270	9	12721	FBgn0038827
GO:0046885	regulation of hormone biosynthetic process	biological_process	0.182	1	1	270	10	12721	FBgn0036713
GO:0005089	Rho guanyl-nucleotide exchange factor activity	molecular_function	0.18231	1	2	270	28	12721	FBgn0003041,FBgn0035761
GO:0046661	male sex differentiation	biological_process	0.18275	1	2	270	31	12721	FBgn0024288,FBgn0033033
GO:0006509	membrane protein ectodomain proteolysis	biological_process	0.18304	1	1	270	8	12721	FBgn0259984
GO:0006582	melanin metabolic process	biological_process	0.18321	1	3	270	63	12721	FBgn0037515,FBgn0002526,FBgn0264975
GO:0030512	negative regulation of transforming growth factor beta receptor signaling pathway	biological_process	0.18325	1	1	270	8	12721	FBgn0039932
GO:1903845	negative regulation of cellular response to transforming growth factor beta stimulus	biological_process	0.18325	1	1	270	8	12721	FBgn0039932
GO:0007129	synapsis	biological_process	0.18352	1	1	270	9	12721	FBgn0010382
GO:0046332	SMAD binding	molecular_function	0.18364	1	1	270	8	12721	FBgn0039932
GO:0009262	deoxyribonucleotide metabolic process	biological_process	0.1842	1	1	270	10	12721	FBgn0011704
GO:0008484	sulfuric ester hydrolase activity	molecular_function	0.18421	1	1	270	9	12721	FBgn0036765
GO:0035051	cardiocyte differentiation	biological_process	0.18438	1	2	270	31	12721	FBgn0002543,FBgn0259984
GO:0035194	posttranscriptional gene silencing by RNA	biological_process	0.18447	1	3	270	62	12721	FBgn0263974,FBgn0260932,FBgn0041164
GO:0006629	lipid metabolic process	biological_process	0.18475	1	16	270	588	12721	FBgn0030594,FBgn0030590,FBgn0039756,FBgn0044050,FBgn0039473,FBgn0034117,FBgn0053120,FBgn0039114,FBgn0039470,FBgn0034657,FBgn0020622,FBgn0036713,FBgn0036552,FBgn0031381,FBgn0045064,FBgn0003388
GO:0040020	regulation of meiotic nuclear division	biological_process	0.18483	1	1	270	9	12721	FBgn0051453
GO:0016830	carbon-carbon lyase activity	molecular_function	0.18489	1	2	270	36	12721	FBgn0003082,FBgn0003257
GO:1900087	positive regulation of G1/S transition of mitotic cell cycle	biological_process	0.18509	1	1	270	9	12721	FBgn0010382
GO:0042181	ketone biosynthetic process	biological_process	0.18511	1	2	270	37	12721	FBgn0031381,FBgn0003388
GO:0006909	phagocytosis	biological_process	0.18627	1	8	270	235	12721	FBgn0036411,FBgn0041182,FBgn0035627,FBgn0033159,FBgn0003943,FBgn0014033,FBgn0259984,FBgn0027581
GO:0043492	ATPase activity, coupled to movement of substances	molecular_function	0.18644	1	5	270	135	12721	FBgn0036279,FBgn0034081,FBgn0034612,FBgn0051792,FBgn0037989
GO:0070382	exocytic vesicle	cellular_component	0.18694	1	1	270	8	12721	FBgn0261089
GO:0051492	regulation of stress fiber assembly	biological_process	0.18707	1	1	270	8	12721	FBgn0035761
GO:0007530	sex determination	biological_process	0.18768	1	2	270	34	12721	FBgn0003023,FBgn0004170
GO:0044070	regulation of anion transport	biological_process	0.18777	1	1	270	8	12721	FBgn0261089
GO:0051952	regulation of amine transport	biological_process	0.18777	1	1	270	8	12721	FBgn0261089
GO:0022611	dormancy process	biological_process	0.18781	1	1	270	9	12721	FBgn0044050
GO:0008271	secondary active sulfate transmembrane transporter activity	molecular_function	0.18816	1	1	270	9	12721	FBgn0039736
GO:0019531	oxalate transmembrane transporter activity	molecular_function	0.18816	1	1	270	9	12721	FBgn0039736
GO:0019532	oxalate transport	biological_process	0.18816	1	1	270	9	12721	FBgn0039736
GO:0031298	replication fork protection complex	cellular_component	0.18821	1	1	270	9	12721	FBgn0033890
GO:0007338	single fertilization	biological_process	0.18856	1	2	270	35	12721	FBgn0001120,FBgn0011606
GO:0042600	chorion	cellular_component	0.18863	1	2	270	40	12721	FBgn0037405,FBgn0000355
GO:0007319	negative regulation of oskar mRNA translation	biological_process	0.18879	1	1	270	8	12721	FBgn0034098
GO:0010896	regulation of triglyceride catabolic process	biological_process	0.18961	1	1	270	9	12721	FBgn0039114
GO:0016998	cell wall macromolecule catabolic process	biological_process	0.19044	1	1	270	13	12721	FBgn0034538
GO:0035012	polytene chromosome, telomeric region	cellular_component	0.19131	1	1	270	10	12721	FBgn0035627
GO:0042136	neurotransmitter biosynthetic process	biological_process	0.19145	1	1	270	8	12721	FBgn0036565
GO:0007309	oocyte axis specification	biological_process	0.19149	1	5	270	127	12721	FBgn0003495,FBgn0034098,FBgn0260932,FBgn0041164,FBgn0010097
GO:0000226	microtubule cytoskeleton organization	biological_process	0.19219	1	12	270	378	12721	FBgn0011692,FBgn0030241,FBgn0260986,FBgn0033740,FBgn0010097,FBgn0003041,FBgn0034403,FBgn0041164,FBgn0005655,FBgn0011606,FBgn0010314,FBgn0039250
GO:0050773	regulation of dendrite development	biological_process	0.19228	1	3	270	61	12721	FBgn0034724,FBgn0033159,FBgn0034389
GO:0001078	transcriptional repressor activity, RNA polymerase II core promoter proximal region sequence-specific binding	molecular_function	0.19259	1	3	270	62	12721	FBgn0002733,FBgn0001981,FBgn0002609
GO:0021556	central nervous system formation	biological_process	0.19303	1	1	270	9	12721	FBgn0003495
GO:0034204	lipid translocation	biological_process	0.19356	1	1	270	8	12721	FBgn0037989
GO:0070628	proteasome binding	molecular_function	0.19364	1	1	270	10	12721	FBgn0015321
GO:0007439	ectodermal digestive tract development	biological_process	0.19386	1	1	270	9	12721	FBgn0004456
GO:0030517	negative regulation of axon extension	biological_process	0.19461	1	1	270	8	12721	FBgn0011260
GO:0001764	neuron migration	biological_process	0.19492	1	1	270	8	12721	FBgn0002543
GO:1900424	regulation of defense response to bacterium	biological_process	0.19514	1	2	270	37	12721	FBgn0003495,FBgn0039099
GO:0019896	axon transport of mitochondrion	biological_process	0.1957	1	1	270	9	12721	FBgn0004406
GO:0000023	maltose metabolic process	biological_process	0.19571	1	1	270	10	12721	FBgn0050360
GO:0032450	maltose alpha-glucosidase activity	molecular_function	0.19571	1	1	270	10	12721	FBgn0050360
GO:0008553	hydrogen-exporting ATPase activity, phosphorylative mechanism	molecular_function	0.19574	1	1	270	10	12721	FBgn0034081
GO:0031386	protein tag	molecular_function	0.19595	1	1	270	13	12721	FBgn0003943
GO:0044092	negative regulation of molecular function	biological_process	0.19602	1	7	270	227	12721	FBgn0041182,FBgn0041183,FBgn0037408,FBgn0033574,FBgn0033115,FBgn0010382,FBgn0264845
GO:0045737	positive regulation of cyclin-dependent protein serine/threonine kinase activity	biological_process	0.1961	1	1	270	10	12721	FBgn0010314
GO:0061382	Malpighian tubule tip cell differentiation	biological_process	0.19651	1	1	270	9	12721	FBgn0004170
GO:0050801	ion homeostasis	biological_process	0.19751	1	6	270	173	12721	FBgn0010387,FBgn0002869,FBgn0039736,FBgn0035868,FBgn0036279,FBgn0039714
GO:0031683	G-protein beta/gamma-subunit complex binding	molecular_function	0.19796	1	1	270	10	12721	FBgn0050054
GO:0048477	oogenesis	biological_process	0.19805	1	20	270	670	12721	FBgn0034098,FBgn0259984,FBgn0003502,FBgn0041164,FBgn0037405,FBgn0005655,FBgn0261385,FBgn0010382,FBgn0003023,FBgn0086655,FBgn0003495,FBgn0010097,FBgn0011591,FBgn0030241,FBgn0260932,FBgn0003388,FBgn0004374,FBgn0003041,FBgn0000477,FBgn0014141
GO:0006826	iron ion transport	biological_process	0.19819	1	1	270	10	12721	FBgn0039714
GO:0034755	iron ion transmembrane transport	biological_process	0.19819	1	1	270	10	12721	FBgn0039714
GO:0071880	adenylate cyclase-activating adrenergic receptor signaling pathway	biological_process	0.19824	1	1	270	8	12721	FBgn0035538
GO:0007281	germ cell development	biological_process	0.19828	1	23	270	796	12721	FBgn0052364,FBgn0003495,FBgn0010097,FBgn0011591,FBgn0030241,FBgn0260932,FBgn0003388,FBgn0004374,FBgn0003041,FBgn0000477,FBgn0014141,FBgn0034098,FBgn0259984,FBgn0003502,FBgn0040309,FBgn0035205,FBgn0041164,FBgn0037405,FBgn0005655,FBgn0010382,FBgn0261385,FBgn0086655,FBgn0003023
GO:1990834	response to odorant	biological_process	0.19834	1	1	270	11	12721	FBgn0037408
GO:0003401	axis elongation	biological_process	0.19847	1	1	270	8	12721	FBgn0029114
GO:0000276	mitochondrial proton-transporting ATP synthase complex, coupling factor F(o)	cellular_component	0.19877	1	1	270	14	12721	FBgn0034081
GO:0045263	proton-transporting ATP synthase complex, coupling factor F(o)	cellular_component	0.19877	1	1	270	14	12721	FBgn0034081
GO:0048667	cell morphogenesis involved in neuron differentiation	biological_process	0.19906	1	17	270	529	12721	FBgn0004456,FBgn0003495,FBgn0002543,FBgn0033159,FBgn0003041,FBgn0011260,FBgn0036544,FBgn0004108,FBgn0014141,FBgn0034724,FBgn0259984,FBgn0002526,FBgn0010452,FBgn0038498,FBgn0264975,FBgn0086655,FBgn0034389
GO:0006641	triglyceride metabolic process	biological_process	0.19961	1	2	270	36	12721	FBgn0039114,FBgn0053120
GO:0006882	cellular zinc ion homeostasis	biological_process	0.20076	1	1	270	10	12721	FBgn0039714
GO:0016476	regulation of embryonic cell shape	biological_process	0.20109	1	2	270	33	12721	FBgn0036985,FBgn0033033
GO:0030594	neurotransmitter receptor activity	molecular_function	0.20162	1	3	270	62	12721	FBgn0053696,FBgn0035538,FBgn0037408
GO:0031234	extrinsic component of cytoplasmic side of plasma membrane	cellular_component	0.20187	1	2	270	34	12721	FBgn0050054,FBgn0003502
GO:0010948	negative regulation of cell cycle process	biological_process	0.20211	1	5	270	134	12721	FBgn0052251,FBgn0033354,FBgn0041164,FBgn0051453,FBgn0001981
GO:0001786	phosphatidylserine binding	molecular_function	0.20215	1	1	270	9	12721	FBgn0261089
GO:0016441	posttranscriptional gene silencing	biological_process	0.20282	1	3	270	65	12721	FBgn0263974,FBgn0260932,FBgn0041164
GO:0007477	notum development	biological_process	0.20339	1	1	270	9	12721	FBgn0033033
GO:0016263	glycoprotein-N-acetylgalactosamine 3-beta-galactosyltransferase activity	molecular_function	0.20365	1	1	270	11	12721	FBgn0054057
GO:0016267	O-glycan processing, core 1	biological_process	0.20365	1	1	270	11	12721	FBgn0054057
GO:0031344	regulation of cell projection organization	biological_process	0.20376	1	6	270	156	12721	FBgn0003041,FBgn0259984,FBgn0011260,FBgn0034389,FBgn0033159,FBgn0034724
GO:0051961	negative regulation of nervous system development	biological_process	0.20388	1	5	270	126	12721	FBgn0263456,FBgn0035205,FBgn0034389,FBgn0011260,FBgn0002526
GO:0048589	developmental growth	biological_process	0.20398	1	13	270	396	12721	FBgn0086655,FBgn0264975,FBgn0029114,FBgn0011260,FBgn0020622,FBgn0086365,FBgn0033033,FBgn0263456,FBgn0032840,FBgn0003388,FBgn0033159,FBgn0259984,FBgn0002526
GO:0030551	cyclic nucleotide binding	molecular_function	0.20437	1	1	270	9	12721	FBgn0266346
GO:0043149	stress fiber assembly	biological_process	0.20448	1	1	270	9	12721	FBgn0035761
GO:0021675	nerve development	biological_process	0.20503	1	1	270	8	12721	FBgn0264975
GO:0072687	meiotic spindle	cellular_component	0.20586	1	1	270	11	12721	FBgn0010097
GO:0007308	oocyte construction	biological_process	0.20595	1	5	270	130	12721	FBgn0010097,FBgn0260932,FBgn0034098,FBgn0041164,FBgn0003495
GO:0007405	neuroblast proliferation	biological_process	0.20619	1	4	270	99	12721	FBgn0035205,FBgn0002609,FBgn0001981,FBgn0002733
GO:0044270	cellular nitrogen compound catabolic process	biological_process	0.20675	1	6	270	176	12721	FBgn0036321,FBgn0036831,FBgn0036833,FBgn0000477,FBgn0037513,FBgn0041164
GO:0031625	ubiquitin protein ligase binding	molecular_function	0.2068	1	3	270	73	12721	FBgn0015321,FBgn0036332,FBgn0003943
GO:0044710	single-organism metabolic process	biological_process	0.20755	1	69	270	2894	12721	FBgn0011704,FBgn0054057,FBgn0260932,FBgn0037513,FBgn0053774,FBgn0039114,FBgn0038498,FBgn0039099,FBgn0053120,FBgn0011606,FBgn0036485,FBgn0003023,FBgn0010382,FBgn0050360,FBgn0046692,FBgn0003502,FBgn0001981,FBgn0031381,FBgn0036552,FBgn0014135,FBgn0033354,FBgn0032805,FBgn0039470,FBgn0002609,FBgn0011591,FBgn0034117,FBgn0005655,FBgn0032809,FBgn0051453,FBgn0039473,FBgn0053138,FBgn0030590,FBgn0028561,FBg…
GO:0046658	anchored component of plasma membrane	cellular_component	0.20841	1	1	270	10	12721	FBgn0035663
GO:0031226	intrinsic component of plasma membrane	cellular_component	0.20889	1	18	270	593	12721	FBgn0029506,FBgn0266346,FBgn0035538,FBgn0038498,FBgn0051792,FBgn0263131,FBgn0086365,FBgn0035663,FBgn0264975,FBgn0039736,FBgn0037408,FBgn0263220,FBgn0033657,FBgn0033313,FBgn0004456,FBgn0033159,FBgn0034612,FBgn0011260
GO:0007418	ventral midline development	biological_process	0.20907	1	1	270	9	12721	FBgn0086655
GO:0048806	genitalia development	biological_process	0.2093	1	2	270	34	12721	FBgn0033033,FBgn0003502
GO:0050974	detection of mechanical stimulus involved in sensory perception	biological_process	0.20944	1	1	270	10	12721	FBgn0033159
GO:0006020	inositol metabolic process	biological_process	0.20951	1	1	270	11	12721	FBgn0036552
GO:0002781	antifungal peptide production	biological_process	0.20975	1	1	270	10	12721	FBgn0003495
GO:0002788	regulation of antifungal peptide production	biological_process	0.20975	1	1	270	10	12721	FBgn0003495
GO:0002804	positive regulation of antifungal peptide production	biological_process	0.20975	1	1	270	10	12721	FBgn0003495
GO:1900150	regulation of defense response to fungus	biological_process	0.20975	1	1	270	10	12721	FBgn0003495
GO:0030814	regulation of cAMP metabolic process	biological_process	0.21039	1	1	270	9	12721	FBgn0037408
GO:0030817	regulation of cAMP biosynthetic process	biological_process	0.21039	1	1	270	9	12721	FBgn0037408
GO:0045761	regulation of adenylate cyclase activity	biological_process	0.21039	1	1	270	9	12721	FBgn0037408
GO:0005991	trehalose metabolic process	biological_process	0.21039	1	1	270	10	12721	FBgn0032840
GO:1904031	positive regulation of cyclin-dependent protein kinase activity	biological_process	0.21043	1	1	270	11	12721	FBgn0010314
GO:0042685	cardioblast cell fate specification	biological_process	0.21164	1	1	270	9	12721	FBgn0002543
GO:0044389	ubiquitin-like protein ligase binding	molecular_function	0.21182	1	3	270	74	12721	FBgn0003943,FBgn0015321,FBgn0036332
GO:0007015	actin filament organization	biological_process	0.21204	1	6	270	157	12721	FBgn0004456,FBgn0035761,FBgn0036985,FBgn0263456,FBgn0014141,FBgn0003502
GO:1903725	regulation of phospholipid metabolic process	biological_process	0.21275	1	1	270	10	12721	FBgn0020622
GO:0006813	potassium ion transport	biological_process	0.21276	1	3	270	63	12721	FBgn0266346,FBgn0036279,FBgn0263220
GO:0007612	learning	biological_process	0.21285	1	4	270	92	12721	FBgn0035538,FBgn0014141,FBgn0003502,FBgn0266708
GO:0030730	sequestering of triglyceride	biological_process	0.2134	1	1	270	10	12721	FBgn0035206
GO:0007018	microtubule-based movement	biological_process	0.21415	1	6	270	168	12721	FBgn0035264,FBgn0004406,FBgn0011606,FBgn0011692,FBgn0040232,FBgn0004374
GO:0006359	regulation of transcription from RNA polymerase III promoter	biological_process	0.21463	1	1	270	10	12721	FBgn0034186
GO:0046700	heterocycle catabolic process	biological_process	0.21464	1	6	270	178	12721	FBgn0036321,FBgn0036831,FBgn0036833,FBgn0000477,FBgn0037513,FBgn0041164
GO:0009566	fertilization	biological_process	0.21466	1	2	270	38	12721	FBgn0001120,FBgn0011606
GO:0090576	RNA polymerase III transcription factor complex	cellular_component	0.21468	1	1	270	10	12721	FBgn0034186
GO:0000002	mitochondrial genome maintenance	biological_process	0.21484	1	1	270	11	12721	FBgn0004406
GO:0030234	enzyme regulator activity	molecular_function	0.21503	1	12	270	452	12721	FBgn0264845,FBgn0041182,FBgn0041183,FBgn0033115,FBgn0028743,FBgn0003041,FBgn0020622,FBgn0005655,FBgn0010314,FBgn0033574,FBgn0001120,FBgn0010382
GO:0008286	insulin receptor signaling pathway	biological_process	0.21543	1	3	270	68	12721	FBgn0032840,FBgn0044050,FBgn0020622
GO:0033314	mitotic DNA replication checkpoint	biological_process	0.21549	1	1	270	10	12721	FBgn0052251
GO:0072593	reactive oxygen species metabolic process	biological_process	0.21568	1	2	270	40	12721	FBgn0033518,FBgn0040309
GO:0009310	amine catabolic process	biological_process	0.21579	1	1	270	11	12721	FBgn0036750
GO:0042402	cellular biogenic amine catabolic process	biological_process	0.21579	1	1	270	11	12721	FBgn0036750
GO:0030667	secretory granule membrane	cellular_component	0.2161	1	1	270	10	12721	FBgn0036565
GO:0007343	egg activation	biological_process	0.21631	1	1	270	11	12721	FBgn0001120
GO:0019748	secondary metabolic process	biological_process	0.21636	1	4	270	105	12721	FBgn0002526,FBgn0264975,FBgn0036713,FBgn0037515
GO:0006011	UDP-glucose metabolic process	biological_process	0.2167	1	1	270	11	12721	FBgn0027070
GO:0006384	transcription initiation from RNA polymerase III promoter	biological_process	0.21696	1	1	270	11	12721	FBgn0034186
GO:0007292	female gamete generation	biological_process	0.21708	1	20	270	680	12721	FBgn0014141,FBgn0000477,FBgn0003041,FBgn0004374,FBgn0260932,FBgn0003388,FBgn0011591,FBgn0030241,FBgn0010097,FBgn0003495,FBgn0003023,FBgn0086655,FBgn0261385,FBgn0010382,FBgn0041164,FBgn0037405,FBgn0005655,FBgn0003502,FBgn0259984,FBgn0034098
GO:0007494	midgut development	biological_process	0.21749	1	2	270	35	12721	FBgn0004456,FBgn0003388
GO:0090599	alpha-glucosidase activity	molecular_function	0.21767	1	1	270	11	12721	FBgn0050360
GO:0004935	adrenergic receptor activity	molecular_function	0.21789	1	1	270	9	12721	FBgn0035538
GO:0071875	adrenergic receptor signaling pathway	biological_process	0.21789	1	1	270	9	12721	FBgn0035538
GO:0061512	protein localization to cilium	biological_process	0.21802	1	1	270	11	12721	FBgn0035264
GO:0017015	regulation of transforming growth factor beta receptor signaling pathway	biological_process	0.21858	1	1	270	10	12721	FBgn0039932
GO:1903844	regulation of cellular response to transforming growth factor beta stimulus	biological_process	0.21858	1	1	270	10	12721	FBgn0039932
GO:0035098	ESC/E(Z) complex	cellular_component	0.22154	1	1	270	10	12721	FBgn0086655
GO:0005856	cytoskeleton	cellular_component	0.22164	1	16	270	525	12721	FBgn0040232,FBgn0011692,FBgn0030241,FBgn0010097,FBgn0260986,FBgn0004374,FBgn0014141,FBgn0023534,FBgn0037810,FBgn0033740,FBgn0266708,FBgn0034403,FBgn0011606,FBgn0010382,FBgn0039250,FBgn0261385
GO:0045740	positive regulation of DNA replication	biological_process	0.22171	1	1	270	10	12721	FBgn0003023
GO:0035023	regulation of Rho protein signal transduction	biological_process	0.2218	1	2	270	33	12721	FBgn0035761,FBgn0003041
GO:0035204	negative regulation of lamellocyte differentiation	biological_process	0.22186	1	1	270	10	12721	FBgn0014141
GO:0045614	negative regulation of plasmatocyte differentiation	biological_process	0.22186	1	1	270	10	12721	FBgn0014141
GO:0048581	negative regulation of post-embryonic development	biological_process	0.22186	1	1	270	10	12721	FBgn0014141
GO:0048858	cell projection morphogenesis	biological_process	0.22267	1	22	270	741	12721	FBgn0033159,FBgn0003495,FBgn0004456,FBgn0002543,FBgn0036995,FBgn0014141,FBgn0034724,FBgn0035264,FBgn0004108,FBgn0036544,FBgn0011260,FBgn0003041,FBgn0014135,FBgn0259984,FBgn0002526,FBgn0046692,FBgn0086655,FBgn0034389,FBgn0264975,FBgn0266708,FBgn0010452,FBgn0038498
GO:0055083	monovalent inorganic anion homeostasis	biological_process	0.22282	1	1	270	10	12721	FBgn0036279
GO:0061320	pericardial nephrocyte differentiation	biological_process	0.22337	1	1	270	10	12721	FBgn0259984
GO:0007424	open tracheal system development	biological_process	0.22371	1	9	270	254	12721	FBgn0264975,FBgn0086655,FBgn0014135,FBgn0010452,FBgn0002526,FBgn0001981,FBgn0003502,FBgn0004456,FBgn0002543
GO:0098869	cellular oxidant detoxification	biological_process	0.22379	1	2	270	45	12721	FBgn0033518,FBgn0040309
GO:1990748	cellular detoxification	biological_process	0.22379	1	2	270	45	12721	FBgn0040309,FBgn0033518
GO:0005267	potassium channel activity	molecular_function	0.22414	1	2	270	35	12721	FBgn0266346,FBgn0263220
GO:0045664	regulation of neuron differentiation	biological_process	0.22451	1	7	270	192	12721	FBgn0261649,FBgn0003041,FBgn0259984,FBgn0011260,FBgn0034389,FBgn0034724,FBgn0033159
GO:0045752	positive regulation of Toll signaling pathway	biological_process	0.22458	1	1	270	12	12721	FBgn0003495
GO:0009129	pyrimidine nucleoside monophosphate metabolic process	biological_process	0.22478	1	1	270	12	12721	FBgn0003257
GO:0009130	pyrimidine nucleoside monophosphate biosynthetic process	biological_process	0.22478	1	1	270	12	12721	FBgn0003257
GO:0046132	pyrimidine ribonucleoside biosynthetic process	biological_process	0.22513	1	1	270	12	12721	FBgn0003257
GO:0046134	pyrimidine nucleoside biosynthetic process	biological_process	0.22513	1	1	270	12	12721	FBgn0003257
GO:1901137	carbohydrate derivative biosynthetic process	biological_process	0.22597	1	10	270	343	12721	FBgn0011704,FBgn0054057,FBgn0263131,FBgn0029114,FBgn0036544,FBgn0037408,FBgn0036485,FBgn0053774,FBgn0003257,FBgn0011591
GO:0030312	external encapsulating structure	cellular_component	0.22598	1	2	270	45	12721	FBgn0000355,FBgn0037405
GO:0006721	terpenoid metabolic process	biological_process	0.22599	1	1	270	12	12721	FBgn0036713
GO:0005342	organic acid transmembrane transporter activity	molecular_function	0.22611	1	4	270	107	12721	FBgn0030817,FBgn0036279,FBgn0039736,FBgn0033657
GO:0046943	carboxylic acid transmembrane transporter activity	molecular_function	0.22611	1	4	270	107	12721	FBgn0039736,FBgn0033657,FBgn0030817,FBgn0036279
GO:0007010	cytoskeleton organization	biological_process	0.22623	1	20	270	675	12721	FBgn0014141,FBgn0036985,FBgn0263456,FBgn0035761,FBgn0003041,FBgn0010097,FBgn0260986,FBgn0030241,FBgn0011692,FBgn0004456,FBgn0261385,FBgn0039250,FBgn0010314,FBgn0011606,FBgn0005655,FBgn0041164,FBgn0034403,FBgn0033740,FBgn0003502,FBgn0265045
GO:0030534	adult behavior	biological_process	0.22631	1	6	270	167	12721	FBgn0033313,FBgn0032840,FBgn0014141,FBgn0263220,FBgn0035538,FBgn0011260
GO:0030038	contractile actin filament bundle assembly	biological_process	0.22632	1	1	270	10	12721	FBgn0035761
GO:0022843	voltage-gated cation channel activity	molecular_function	0.22699	1	2	270	33	12721	FBgn0266346,FBgn0263220
GO:0007415	defasciculation of motor neuron axon	biological_process	0.22704	1	1	270	9	12721	FBgn0003041
GO:0019005	SCF ubiquitin ligase complex	cellular_component	0.22709	1	3	270	75	12721	FBgn0010314,FBgn0036332,FBgn0036324
GO:0000930	gamma-tubulin complex	cellular_component	0.22742	1	1	270	11	12721	FBgn0010097
GO:0008021	synaptic vesicle	cellular_component	0.22752	1	3	270	67	12721	FBgn0002526,FBgn0053653,FBgn0033313
GO:0019887	protein kinase regulator activity	molecular_function	0.22765	1	3	270	78	12721	FBgn0010314,FBgn0001120,FBgn0010382
GO:0006638	neutral lipid metabolic process	biological_process	0.22853	1	2	270	39	12721	FBgn0039114,FBgn0053120
GO:0006639	acylglycerol metabolic process	biological_process	0.22853	1	2	270	39	12721	FBgn0053120,FBgn0039114
GO:0003774	motor activity	molecular_function	0.22869	1	4	270	96	12721	FBgn0004374,FBgn0011692,FBgn0040232,FBgn0011606
GO:0010312	detoxification of zinc ion	biological_process	0.22912	1	1	270	12	12721	FBgn0039714
GO:1990359	stress response to zinc ion	biological_process	0.22912	1	1	270	12	12721	FBgn0039714
GO:0000904	cell morphogenesis involved in differentiation	biological_process	0.22944	1	18	270	580	12721	FBgn0003041,FBgn0036985,FBgn0014141,FBgn0034724,FBgn0011260,FBgn0004108,FBgn0036544,FBgn0004456,FBgn0002543,FBgn0003495,FBgn0033159,FBgn0010452,FBgn0038498,FBgn0086655,FBgn0034389,FBgn0264975,FBgn0259984,FBgn0002526
GO:0005637	nuclear inner membrane	cellular_component	0.22949	1	1	270	11	12721	FBgn0034657
GO:0050774	negative regulation of dendrite morphogenesis	biological_process	0.22952	1	1	270	10	12721	FBgn0034389
GO:2000171	negative regulation of dendrite development	biological_process	0.22952	1	1	270	10	12721	FBgn0034389
GO:0032580	Golgi cisterna membrane	cellular_component	0.22986	1	1	270	11	12721	FBgn0036485
GO:0042133	neurotransmitter metabolic process	biological_process	0.23001	1	1	270	10	12721	FBgn0036565
GO:0007300	ovarian nurse cell to oocyte transport	biological_process	0.23023	1	2	270	34	12721	FBgn0003502,FBgn0014141
GO:0044283	small molecule biosynthetic process	biological_process	0.23048	1	7	270	233	12721	FBgn0036565,FBgn0034657,FBgn0003388,FBgn0039756,FBgn0036552,FBgn0031381,FBgn0037513
GO:0031570	DNA integrity checkpoint	biological_process	0.23058	1	4	270	105	12721	FBgn0038827,FBgn0033354,FBgn0052251,FBgn0041164
GO:0015872	dopamine transport	biological_process	0.23069	1	1	270	10	12721	FBgn0261089
GO:0051937	catecholamine transport	biological_process	0.23069	1	1	270	10	12721	FBgn0261089
GO:0035161	imaginal disc lineage restriction	biological_process	0.23087	1	1	270	10	12721	FBgn0011591
GO:0048934	peripheral nervous system neuron differentiation	biological_process	0.23103	1	1	270	10	12721	FBgn0029114
GO:0048935	peripheral nervous system neuron development	biological_process	0.23103	1	1	270	10	12721	FBgn0029114
GO:0016894	endonuclease activity, active with either ribo- or deoxyribonucleic acids and producing 3'-phosphomonoesters	molecular_function	0.23144	1	1	270	12	12721	FBgn0000477
GO:0045309	protein phosphorylated amino acid binding	molecular_function	0.23171	1	1	270	11	12721	FBgn0020622
GO:0015106	bicarbonate transmembrane transporter activity	molecular_function	0.23176	1	1	270	11	12721	FBgn0039736
GO:0015701	bicarbonate transport	biological_process	0.23176	1	1	270	11	12721	FBgn0039736
GO:0019439	aromatic compound catabolic process	biological_process	0.23218	1	6	270	184	12721	FBgn0036321,FBgn0036831,FBgn0036565,FBgn0036833,FBgn0000477,FBgn0041164
GO:0007158	neuron cell-cell adhesion	biological_process	0.23221	1	1	270	10	12721	FBgn0264975
GO:0071855	neuropeptide receptor binding	molecular_function	0.23283	1	1	270	15	12721	FBgn0032840
GO:0060912	cardiac cell fate specification	biological_process	0.23291	1	1	270	10	12721	FBgn0002543
GO:0070735	protein-glycine ligase activity	molecular_function	0.23343	1	1	270	11	12721	FBgn0031574
GO:0044036	cell wall macromolecule metabolic process	biological_process	0.23413	1	1	270	15	12721	FBgn0034538
GO:0071554	cell wall organization or biogenesis	biological_process	0.23413	1	1	270	15	12721	FBgn0034538
GO:0016209	antioxidant activity	molecular_function	0.23433	1	2	270	47	12721	FBgn0033518,FBgn0040309
GO:0006301	postreplication repair	biological_process	0.23435	1	1	270	12	12721	FBgn0005655
GO:0016593	Cdc73/Paf1 complex	cellular_component	0.23563	1	1	270	12	12721	FBgn0035205
GO:0045088	regulation of innate immune response	biological_process	0.23592	1	4	270	110	12721	FBgn0043575,FBgn0033327,FBgn0037515,FBgn0043576
GO:2000104	negative regulation of DNA-dependent DNA replication	biological_process	0.23606	1	1	270	11	12721	FBgn0001981
GO:0003796	lysozyme activity	molecular_function	0.2363	1	1	270	17	12721	FBgn0034538
GO:0007539	primary sex determination, soma	biological_process	0.23646	1	1	270	12	12721	FBgn0004170
GO:0098590	plasma membrane region	cellular_component	0.23697	1	10	270	311	12721	FBgn0000008,FBgn0033657,FBgn0029114,FBgn0004108,FBgn0036985,FBgn0033033,FBgn0002526,FBgn0004456,FBgn0039714,FBgn0028408
GO:0030097	hemopoiesis	biological_process	0.2371	1	4	270	107	12721	FBgn0014141,FBgn0043576,FBgn0043575,FBgn0033327
GO:0032350	regulation of hormone metabolic process	biological_process	0.23724	1	1	270	13	12721	FBgn0036713
GO:0031985	Golgi cisterna	cellular_component	0.23744	1	2	270	39	12721	FBgn0011591,FBgn0036485
GO:0008343	adult feeding behavior	biological_process	0.23756	1	1	270	12	12721	FBgn0032840
GO:0046113	nucleobase catabolic process	biological_process	0.23818	1	1	270	11	12721	FBgn0037513
GO:0051128	regulation of cellular component organization	biological_process	0.23818	1	25	270	880	12721	FBgn0011260,FBgn0034724,FBgn0014141,FBgn0036985,FBgn0033033,FBgn0263456,FBgn0032886,FBgn0035761,FBgn0003041,FBgn0033159,FBgn0011692,FBgn0003495,FBgn0010382,FBgn0011606,FBgn0034389,FBgn0051453,FBgn0034403,FBgn0086365,FBgn0002526,FBgn0026015,FBgn0033740,FBgn0259984,FBgn0035205,FBgn0003502,FBgn0265045
GO:0032956	regulation of actin cytoskeleton organization	biological_process	0.23855	1	4	270	102	12721	FBgn0003041,FBgn0263456,FBgn0035761,FBgn0003502
GO:0032970	regulation of actin filament-based process	biological_process	0.23855	1	4	270	102	12721	FBgn0263456,FBgn0035761,FBgn0003041,FBgn0003502
GO:0007096	regulation of exit from mitosis	biological_process	0.23863	1	1	270	11	12721	FBgn0010382
GO:0032990	cell part morphogenesis	biological_process	0.23963	1	22	270	750	12721	FBgn0002526,FBgn0259984,FBgn0046692,FBgn0264975,FBgn0086655,FBgn0034389,FBgn0038498,FBgn0010452,FBgn0266708,FBgn0033159,FBgn0036995,FBgn0004456,FBgn0003495,FBgn0002543,FBgn0011260,FBgn0004108,FBgn0035264,FBgn0036544,FBgn0034724,FBgn0014141,FBgn0014135,FBgn0003041
GO:0007080	mitotic metaphase plate congression	biological_process	0.2403	1	1	270	13	12721	FBgn0040232
GO:0009218	pyrimidine ribonucleotide metabolic process	biological_process	0.24062	1	1	270	13	12721	FBgn0003257
GO:0009220	pyrimidine ribonucleotide biosynthetic process	biological_process	0.24062	1	1	270	13	12721	FBgn0003257
GO:0007141	male meiosis I	biological_process	0.2409	1	1	270	12	12721	FBgn0086350
GO:0005942	phosphatidylinositol 3-kinase complex	cellular_component	0.24106	1	1	270	11	12721	FBgn0020622
GO:0008258	head involution	biological_process	0.24114	1	2	270	38	12721	FBgn0003388,FBgn0003502
GO:0001934	positive regulation of protein phosphorylation	biological_process	0.24159	1	6	270	175	12721	FBgn0046692,FBgn0014135,FBgn0032840,FBgn0010314,FBgn0001120,FBgn0035538
GO:0035203	regulation of lamellocyte differentiation	biological_process	0.2423	1	1	270	11	12721	FBgn0014141
GO:0045613	regulation of plasmatocyte differentiation	biological_process	0.2423	1	1	270	11	12721	FBgn0014141
GO:0050994	regulation of lipid catabolic process	biological_process	0.24285	1	1	270	12	12721	FBgn0039114
GO:0045434	negative regulation of female receptivity, post-mating	biological_process	0.24346	1	1	270	15	12721	FBgn0038842
GO:0050918	positive chemotaxis	biological_process	0.24357	1	1	270	10	12721	FBgn0014135
GO:0019433	triglyceride catabolic process	biological_process	0.24374	1	1	270	12	12721	FBgn0039114
GO:0072697	protein localization to cell cortex	biological_process	0.24387	1	1	270	11	12721	FBgn0261385
GO:1902808	positive regulation of cell cycle G1/S phase transition	biological_process	0.24402	1	1	270	12	12721	FBgn0010382
GO:0050771	negative regulation of axonogenesis	biological_process	0.24414	1	1	270	10	12721	FBgn0011260
GO:0007111	meiosis II cytokinesis	biological_process	0.24424	1	1	270	12	12721	FBgn0003041
GO:0060439	trachea morphogenesis	biological_process	0.24439	1	1	270	11	12721	FBgn0038331
GO:0051663	oocyte nucleus localization involved in oocyte dorsal/ventral axis specification	biological_process	0.24528	1	1	270	11	12721	FBgn0010097
GO:0090092	regulation of transmembrane receptor protein serine/threonine kinase signaling pathway	biological_process	0.24622	1	3	270	69	12721	FBgn0039932,FBgn0033033,FBgn0263456
GO:0051307	meiotic chromosome separation	biological_process	0.24667	1	1	270	12	12721	FBgn0086350
GO:0042592	homeostatic process	biological_process	0.24763	1	14	270	496	12721	FBgn0010387,FBgn0039736,FBgn0035868,FBgn0031381,FBgn0033518,FBgn0002869,FBgn0035627,FBgn0040309,FBgn0030501,FBgn0001981,FBgn0028561,FBgn0036279,FBgn0039714,FBgn0004456
GO:0046838	phosphorylated carbohydrate dephosphorylation	biological_process	0.24765	1	1	270	13	12721	FBgn0036552
GO:0046855	inositol phosphate dephosphorylation	biological_process	0.24765	1	1	270	13	12721	FBgn0036552
GO:0071545	inositol phosphate catabolic process	biological_process	0.24765	1	1	270	13	12721	FBgn0036552
GO:0055076	transition metal ion homeostasis	biological_process	0.24811	1	2	270	45	12721	FBgn0035868,FBgn0039714
GO:0030017	sarcomere	cellular_component	0.24989	1	3	270	58	12721	FBgn0033926,FBgn0014141,FBgn0265045
GO:0061351	neural precursor cell proliferation	biological_process	0.25007	1	4	270	107	12721	FBgn0001981,FBgn0035205,FBgn0002609,FBgn0002733
GO:0005158	insulin receptor binding	molecular_function	0.25015	1	1	270	14	12721	FBgn0044050
GO:0000022	mitotic spindle elongation	biological_process	0.25094	1	1	270	11	12721	FBgn0011692
GO:0071526	semaphorin-plexin signaling pathway	biological_process	0.2513	1	1	270	10	12721	FBgn0011260
GO:0071900	regulation of protein serine/threonine kinase activity	biological_process	0.2523	1	3	270	74	12721	FBgn0010314,FBgn0010382,FBgn0014135
GO:0005887	integral component of plasma membrane	cellular_component	0.25232	1	17	270	576	12721	FBgn0266346,FBgn0029506,FBgn0035538,FBgn0086365,FBgn0263131,FBgn0038498,FBgn0051792,FBgn0033657,FBgn0263220,FBgn0037408,FBgn0264975,FBgn0039736,FBgn0004456,FBgn0033313,FBgn0033159,FBgn0034612,FBgn0011260
GO:0005875	microtubule associated complex	cellular_component	0.25258	1	5	270	142	12721	FBgn0004374,FBgn0040232,FBgn0011692,FBgn0011606,FBgn0033740
GO:0009792	embryo development ending in birth or egg hatching	biological_process	0.25261	1	7	270	209	12721	FBgn0086365,FBgn0002733,FBgn0003388,FBgn0033033,FBgn0003502,FBgn0030501,FBgn0002609
GO:0033619	membrane protein proteolysis	biological_process	0.25292	1	1	270	12	12721	FBgn0259984
GO:0030855	epithelial cell differentiation	biological_process	0.2536	1	13	270	426	12721	FBgn0086655,FBgn0004170,FBgn0014141,FBgn0010382,FBgn0004374,FBgn0036985,FBgn0003388,FBgn0005655,FBgn0037405,FBgn0041164,FBgn0011591,FBgn0259984,FBgn0036411
GO:0007295	growth of a germarium-derived egg chamber	biological_process	0.2537	1	1	270	11	12721	FBgn0003388
GO:0005217	intracellular ligand-gated ion channel activity	molecular_function	0.25392	1	1	270	10	12721	FBgn0266346
GO:0001708	cell fate specification	biological_process	0.25407	1	4	270	105	12721	FBgn0010382,FBgn0001981,FBgn0011591,FBgn0002543
GO:0022409	positive regulation of cell-cell adhesion	biological_process	0.25539	1	1	270	11	12721	FBgn0002543
GO:0016266	O-glycan processing	biological_process	0.25556	1	1	270	14	12721	FBgn0054057
GO:0097035	regulation of membrane lipid distribution	biological_process	0.25577	1	1	270	12	12721	FBgn0037989
GO:0048791	calcium ion-dependent exocytosis of neurotransmitter	biological_process	0.25579	1	1	270	11	12721	FBgn0261089
GO:0050829	defense response to Gram-negative bacterium	biological_process	0.25668	1	4	270	127	12721	FBgn0003495,FBgn0034538,FBgn0041182,FBgn0014033
GO:0050965	detection of temperature stimulus involved in sensory perception of pain	biological_process	0.25669	1	2	270	41	12721	FBgn0032840,FBgn0034389
GO:0015108	chloride transmembrane transporter activity	molecular_function	0.25699	1	2	270	40	12721	FBgn0036279,FBgn0039736
GO:0071248	cellular response to metal ion	biological_process	0.25745	1	1	270	12	12721	FBgn0261089
GO:0046486	glycerolipid metabolic process	biological_process	0.25759	1	5	270	151	12721	FBgn0039114,FBgn0020622,FBgn0036552,FBgn0053120,FBgn0044050
GO:1901615	organic hydroxy compound metabolic process	biological_process	0.2579	1	6	270	190	12721	FBgn0036565,FBgn0002526,FBgn0264975,FBgn0034657,FBgn0037515,FBgn0036552
GO:0005543	phospholipid binding	molecular_function	0.25795	1	4	270	105	12721	FBgn0035264,FBgn0261089,FBgn0263456,FBgn0003041
GO:0008305	integrin complex	cellular_component	0.25825	1	1	270	8	12721	FBgn0004456
GO:0098636	protein complex involved in cell adhesion	cellular_component	0.25825	1	1	270	8	12721	FBgn0004456
GO:0071902	positive regulation of protein serine/threonine kinase activity	biological_process	0.2587	1	2	270	42	12721	FBgn0010314,FBgn0014135
GO:0032507	maintenance of protein location in cell	biological_process	0.25877	1	2	270	36	12721	FBgn0011692,FBgn0003041
GO:0098631	protein binding involved in cell adhesion	molecular_function	0.25895	1	1	270	11	12721	FBgn0033159
GO:0098632	protein binding involved in cell-cell adhesion	molecular_function	0.25895	1	1	270	11	12721	FBgn0033159
GO:0097501	stress response to metal ion	biological_process	0.25897	1	1	270	14	12721	FBgn0039714
GO:0098609	cell-cell adhesion	biological_process	0.25902	1	5	270	131	12721	FBgn0264975,FBgn0033159,FBgn0038498,FBgn0004456,FBgn0002543
GO:0046514	ceramide catabolic process	biological_process	0.2592	1	2	270	64	12721	FBgn0034117,FBgn0045064
GO:0007269	neurotransmitter secretion	biological_process	0.2592	1	4	270	106	12721	FBgn0033313,FBgn0053653,FBgn0261089,FBgn0034389
GO:0010876	lipid localization	biological_process	0.25924	1	5	270	144	12721	FBgn0035206,FBgn0037989,FBgn0039114,FBgn0015575,FBgn0031381
GO:0060026	convergent extension	biological_process	0.25928	1	1	270	12	12721	FBgn0029114
GO:0015020	glucuronosyltransferase activity	molecular_function	0.25992	1	2	270	45	12721	FBgn0040257,FBgn0027070
GO:0035010	encapsulation of foreign target	biological_process	0.25994	1	2	270	40	12721	FBgn0264975,FBgn0002526
GO:0090090	negative regulation of canonical Wnt signaling pathway	biological_process	0.26054	1	2	270	40	12721	FBgn0003041,FBgn0011692
GO:0055037	recycling endosome	cellular_component	0.26103	1	2	270	43	12721	FBgn0033033,FBgn0263456
GO:0061695	transferase complex, transferring phosphorus-containing groups	cellular_component	0.26117	1	6	270	195	12721	FBgn0004406,FBgn0035205,FBgn0010314,FBgn0001120,FBgn0010382,FBgn0020622
GO:0008366	axon ensheathment	biological_process	0.2612	1	1	270	12	12721	FBgn0264975
GO:0045787	positive regulation of cell cycle	biological_process	0.2623	1	3	270	76	12721	FBgn0003023,FBgn0010314,FBgn0010382
GO:0000993	RNA polymerase II core binding	molecular_function	0.26242	1	1	270	14	12721	FBgn0035205
GO:0018094	protein polyglycylation	biological_process	0.26353	1	1	270	13	12721	FBgn0031574
GO:0051010	microtubule plus-end binding	molecular_function	0.26381	1	1	270	13	12721	FBgn0034403
GO:0006213	pyrimidine nucleoside metabolic process	biological_process	0.26455	1	1	270	15	12721	FBgn0003257
GO:0046131	pyrimidine ribonucleoside metabolic process	biological_process	0.26455	1	1	270	15	12721	FBgn0003257
GO:0002237	response to molecule of bacterial origin	biological_process	0.26538	1	1	270	13	12721	FBgn0033159
GO:0007380	specification of segmental identity, head	biological_process	0.26608	1	1	270	12	12721	FBgn0086655
GO:0034655	nucleobase-containing compound catabolic process	biological_process	0.26619	1	5	270	155	12721	FBgn0041164,FBgn0036831,FBgn0036321,FBgn0000477,FBgn0036833
GO:0032231	regulation of actin filament bundle assembly	biological_process	0.26672	1	1	270	12	12721	FBgn0035761
GO:0015844	monoamine transport	biological_process	0.26673	1	1	270	12	12721	FBgn0261089
GO:1901575	organic substance catabolic process	biological_process	0.26709	1	25	270	995	12721	FBgn0036552,FBgn0045064,FBgn0036321,FBgn0036324,FBgn0000477,FBgn0037513,FBgn0039470,FBgn0036332,FBgn0036565,FBgn0039114,FBgn0036833,FBgn0034117,FBgn0041164,FBgn0043575,FBgn0033327,FBgn0036831,FBgn0020414,FBgn0010314,FBgn0086691,FBgn0263236,FBgn0039473,FBgn0043576,FBgn0036750,FBgn0003943,FBgn0015321
GO:0019432	triglyceride biosynthetic process	biological_process	0.26712	1	1	270	13	12721	FBgn0053120
GO:0001871	pattern binding	molecular_function	0.26757	1	1	270	14	12721	FBgn0014033
GO:0030247	polysaccharide binding	molecular_function	0.26757	1	1	270	14	12721	FBgn0014033
GO:0030237	female sex determination	biological_process	0.26783	1	1	270	14	12721	FBgn0003023
GO:0005818	aster	cellular_component	0.26814	1	1	270	11	12721	FBgn0011606
GO:0004222	metalloendopeptidase activity	molecular_function	0.26831	1	3	270	78	12721	FBgn0259984,FBgn0031678,FBgn0028949
GO:0071322	cellular response to carbohydrate stimulus	biological_process	0.27012	1	1	270	13	12721	FBgn0035538
GO:0045833	negative regulation of lipid metabolic process	biological_process	0.27054	1	1	270	14	12721	FBgn0036713
GO:0030182	neuron differentiation	biological_process	0.27062	1	26	270	910	12721	FBgn0034724,FBgn0014141,FBgn0039932,FBgn0004108,FBgn0036544,FBgn0011260,FBgn0031381,FBgn0003041,FBgn0033159,FBgn0032666,FBgn0052373,FBgn0003495,FBgn0004456,FBgn0002543,FBgn0086655,FBgn0034389,FBgn0010382,FBgn0029114,FBgn0264975,FBgn0038498,FBgn0261649,FBgn0010452,FBgn0002526,FBgn0259984,FBgn0010114,FBgn0046692
GO:0060284	regulation of cell development	biological_process	0.27124	1	11	270	354	12721	FBgn0259984,FBgn0035205,FBgn0033159,FBgn0002609,FBgn0261649,FBgn0002733,FBgn0003041,FBgn0011260,FBgn0034724,FBgn0034389,FBgn0004170
GO:0007509	mesoderm migration involved in gastrulation	biological_process	0.27185	1	1	270	12	12721	FBgn0003041
GO:0010458	exit from mitosis	biological_process	0.27202	1	1	270	13	12721	FBgn0010382
GO:0030708	germarium-derived female germ-line cyst encapsulation	biological_process	0.27239	1	1	270	12	12721	FBgn0014141
GO:0065009	regulation of molecular function	biological_process	0.27334	1	22	270	883	12721	FBgn0046692,FBgn0044050,FBgn0033115,FBgn0263220,FBgn0010314,FBgn0010382,FBgn0037408,FBgn0033574,FBgn0003495,FBgn0264845,FBgn0041183,FBgn0041182,FBgn0028743,FBgn0040717,FBgn0003041,FBgn0020622,FBgn0036713,FBgn0011704,FBgn0014135,FBgn0032840,FBgn0035761,FBgn0001120
GO:0006298	mismatch repair	biological_process	0.27372	1	1	270	14	12721	FBgn0005655
GO:0016048	detection of temperature stimulus	biological_process	0.27373	1	2	270	43	12721	FBgn0034389,FBgn0032840
GO:0050951	sensory perception of temperature stimulus	biological_process	0.27373	1	2	270	43	12721	FBgn0032840,FBgn0034389
GO:0050961	detection of temperature stimulus involved in sensory perception	biological_process	0.27373	1	2	270	43	12721	FBgn0034389,FBgn0032840
GO:0007621	negative regulation of female receptivity	biological_process	0.27391	1	1	270	17	12721	FBgn0038842
GO:0015926	glucosidase activity	molecular_function	0.27392	1	1	270	14	12721	FBgn0050360
GO:0030799	regulation of cyclic nucleotide metabolic process	biological_process	0.27404	1	1	270	12	12721	FBgn0037408
GO:0030802	regulation of cyclic nucleotide biosynthetic process	biological_process	0.27404	1	1	270	12	12721	FBgn0037408
GO:0031279	regulation of cyclase activity	biological_process	0.27404	1	1	270	12	12721	FBgn0037408
GO:0061343	cell adhesion involved in heart morphogenesis	biological_process	0.27419	1	1	270	13	12721	FBgn0264975
GO:0055069	zinc ion homeostasis	biological_process	0.27497	1	1	270	14	12721	FBgn0039714
GO:0035160	maintenance of epithelial integrity, open tracheal system	biological_process	0.27555	1	1	270	12	12721	FBgn0004456
GO:0055075	potassium ion homeostasis	biological_process	0.27578	1	1	270	13	12721	FBgn0036279
GO:0072384	organelle transport along microtubule	biological_process	0.27623	1	1	270	12	12721	FBgn0011692
GO:0048841	regulation of axon extension involved in axon guidance	biological_process	0.27684	1	1	270	12	12721	FBgn0011260
GO:1902476	chloride transmembrane transport	biological_process	0.27711	1	2	270	42	12721	FBgn0039736,FBgn0036279
GO:0040011	locomotion	biological_process	0.27726	1	20	270	673	12721	FBgn0265045,FBgn0002526,FBgn0259984,FBgn0040309,FBgn0001981,FBgn0038498,FBgn0010452,FBgn0264975,FBgn0086655,FBgn0036995,FBgn0002543,FBgn0004456,FBgn0003495,FBgn0033159,FBgn0003388,FBgn0014135,FBgn0003041,FBgn0004108,FBgn0011260,FBgn0014141
GO:0007394	dorsal closure, elongation of leading edge cells	biological_process	0.27748	1	1	270	13	12721	FBgn0033033
GO:0036464	cytoplasmic ribonucleoprotein granule	cellular_component	0.27768	1	3	270	78	12721	FBgn0263974,FBgn0041164,FBgn0034098
GO:0015837	amine transport	biological_process	0.27803	1	1	270	13	12721	FBgn0261089
GO:0046174	polyol catabolic process	biological_process	0.27848	1	1	270	15	12721	FBgn0036552
GO:0045859	regulation of protein kinase activity	biological_process	0.27915	1	5	270	155	12721	FBgn0010314,FBgn0010382,FBgn0001120,FBgn0046692,FBgn0014135
GO:0030422	production of siRNA involved in RNA interference	biological_process	0.27951	1	1	270	14	12721	FBgn0260932
GO:0010970	microtubule-based transport	biological_process	0.2798	1	3	270	75	12721	FBgn0004406,FBgn0035264,FBgn0011692
GO:0055092	sterol homeostasis	biological_process	0.27988	1	1	270	14	12721	FBgn0031381
GO:0055065	metal ion homeostasis	biological_process	0.28006	1	4	270	120	12721	FBgn0039714,FBgn0036279,FBgn0035868,FBgn0002869
GO:0000187	activation of MAPK activity	biological_process	0.2804	1	1	270	13	12721	FBgn0014135
GO:0007229	integrin-mediated signaling pathway	biological_process	0.28084	1	1	270	13	12721	FBgn0004456
GO:0031012	extracellular matrix	cellular_component	0.28095	1	7	270	232	12721	FBgn0052580,FBgn0002526,FBgn0032666,FBgn0033942,FBgn0031000,FBgn0036995,FBgn0010452
GO:0045665	negative regulation of neuron differentiation	biological_process	0.28098	1	2	270	40	12721	FBgn0034389,FBgn0011260
GO:0046461	neutral lipid catabolic process	biological_process	0.28111	1	1	270	14	12721	FBgn0039114
GO:0046464	acylglycerol catabolic process	biological_process	0.28111	1	1	270	14	12721	FBgn0039114
GO:0007318	pole plasm protein localization	biological_process	0.2812	1	1	270	13	12721	FBgn0041164
GO:1901564	organonitrogen compound metabolic process	biological_process	0.28178	1	33	270	1443	12721	FBgn0045064,FBgn0261681,FBgn0260393,FBgn0263236,FBgn0020414,FBgn0063494,FBgn0034117,FBgn0263131,FBgn0053985,FBgn0036953,FBgn0036750,FBgn0031000,FBgn0036565,FBgn0003257,FBgn0036952,FBgn0037513,FBgn0003495,FBgn0036272,FBgn0036220,FBgn0052364,FBgn0036949,FBgn0086691,FBgn0037408,FBgn0063498,FBgn0043575,FBgn0033327,FBgn0052302,FBgn0039453,FBgn0036948,FBgn0039454,FBgn0043576,FBgn0034354,FBgn0034098
GO:0001227	transcriptional repressor activity, RNA polymerase II transcription regulatory region sequence-specific binding	molecular_function	0.28198	1	3	270	76	12721	FBgn0002733,FBgn0001981,FBgn0002609
GO:0006805	xenobiotic metabolic process	biological_process	0.28237	1	1	270	15	12721	FBgn0027070
GO:0009410	response to xenobiotic stimulus	biological_process	0.28237	1	1	270	15	12721	FBgn0027070
GO:0071466	cellular response to xenobiotic stimulus	biological_process	0.28237	1	1	270	15	12721	FBgn0027070
GO:0042327	positive regulation of phosphorylation	biological_process	0.28302	1	6	270	185	12721	FBgn0035538,FBgn0001120,FBgn0010314,FBgn0032840,FBgn0014135,FBgn0046692
GO:0046628	positive regulation of insulin receptor signaling pathway	biological_process	0.28328	1	1	270	14	12721	FBgn0032840
GO:0050975	sensory perception of touch	biological_process	0.28334	1	1	270	13	12721	FBgn0033159
GO:0048565	digestive tract development	biological_process	0.28337	1	4	270	107	12721	FBgn0003041,FBgn0004456,FBgn0036411,FBgn0003388
GO:0055123	digestive system development	biological_process	0.28337	1	4	270	107	12721	FBgn0036411,FBgn0003388,FBgn0004456,FBgn0003041
GO:0019732	antifungal humoral response	biological_process	0.28341	1	1	270	16	12721	FBgn0003495
GO:0006821	chloride transport	biological_process	0.28348	1	2	270	43	12721	FBgn0039736,FBgn0036279
GO:0005044	scavenger receptor activity	molecular_function	0.28358	1	1	270	14	12721	FBgn0014033
GO:0048754	branching morphogenesis of an epithelial tube	biological_process	0.28379	1	3	270	74	12721	FBgn0010452,FBgn0014135,FBgn0001981
GO:0060446	branching involved in open tracheal system development	biological_process	0.28379	1	3	270	74	12721	FBgn0001981,FBgn0010452,FBgn0014135
GO:0061138	morphogenesis of a branching epithelium	biological_process	0.28379	1	3	270	74	12721	FBgn0014135,FBgn0010452,FBgn0001981
GO:0009950	dorsal/ventral axis specification	biological_process	0.28483	1	3	270	77	12721	FBgn0003495,FBgn0034098,FBgn0010097
GO:0071683	sensory dendrite	cellular_component	0.28499	1	1	270	14	12721	FBgn0037989
GO:0035770	ribonucleoprotein granule	cellular_component	0.28506	1	3	270	79	12721	FBgn0263974,FBgn0034098,FBgn0041164
GO:0007060	male meiosis chromosome segregation	biological_process	0.28551	1	1	270	15	12721	FBgn0086350
GO:0051339	regulation of lyase activity	biological_process	0.28643	1	1	270	13	12721	FBgn0037408
GO:0050794	regulation of cellular process	biological_process	0.28701	1	101	270	4165	12721	FBgn0036552,FBgn0031381,FBgn0033354,FBgn0014135,FBgn0034186,FBgn0261089,FBgn0263980,FBgn0033926,FBgn0001120,FBgn0002543,FBgn0040232,FBgn0041182,FBgn0011591,FBgn0002609,FBgn0005655,FBgn0034389,FBgn0051453,FBgn0053653,FBgn0010314,FBgn0033574,FBgn0028561,FBgn0044050,FBgn0035205,FBgn0040309,FBgn0035538,FBgn0052475,FBgn0033115,FBgn0002526,FBgn0004374,FBgn0052251,FBgn0011704,FBgn0033033,FBgn0014141,FBg…
GO:0048599	oocyte development	biological_process	0.28702	1	5	270	147	12721	FBgn0010097,FBgn0003495,FBgn0260932,FBgn0034098,FBgn0041164
GO:0061318	renal filtration cell differentiation	biological_process	0.28715	1	1	270	13	12721	FBgn0259984
GO:0061319	nephrocyte differentiation	biological_process	0.28715	1	1	270	13	12721	FBgn0259984
GO:0048531	beta-1,3-galactosyltransferase activity	molecular_function	0.28729	1	1	270	16	12721	FBgn0054057
GO:0090207	regulation of triglyceride metabolic process	biological_process	0.28752	1	1	270	15	12721	FBgn0039114
GO:0046460	neutral lipid biosynthetic process	biological_process	0.28799	1	1	270	14	12721	FBgn0053120
GO:0046463	acylglycerol biosynthetic process	biological_process	0.28799	1	1	270	14	12721	FBgn0053120
GO:0030016	myofibril	cellular_component	0.28869	1	3	270	64	12721	FBgn0014141,FBgn0033926,FBgn0265045
GO:0044449	contractile fiber part	cellular_component	0.28876	1	3	270	64	12721	FBgn0265045,FBgn0033926,FBgn0014141
GO:0008608	attachment of spindle microtubules to kinetochore	biological_process	0.28922	1	1	270	14	12721	FBgn0010097
GO:0007548	sex differentiation	biological_process	0.28991	1	4	270	110	12721	FBgn0033033,FBgn0002543,FBgn0024288,FBgn0003502
GO:0008188	neuropeptide receptor activity	molecular_function	0.29028	1	2	270	44	12721	FBgn0037408,FBgn0053696
GO:0034587	piRNA metabolic process	biological_process	0.29066	1	1	270	16	12721	FBgn0260932
GO:0007088	regulation of mitotic nuclear division	biological_process	0.29114	1	3	270	79	12721	FBgn0010382,FBgn0033740,FBgn0011606
GO:0008514	organic anion transmembrane transporter activity	molecular_function	0.29167	1	5	270	158	12721	FBgn0039736,FBgn0033657,FBgn0030817,FBgn0086365,FBgn0036279
GO:0090068	positive regulation of cell cycle process	biological_process	0.29169	1	2	270	45	12721	FBgn0003023,FBgn0010382
GO:0006271	DNA strand elongation involved in DNA replication	biological_process	0.29177	1	1	270	16	12721	FBgn0005655
GO:0035371	microtubule plus-end	cellular_component	0.29177	1	1	270	13	12721	FBgn0034403
GO:1990752	microtubule end	cellular_component	0.29177	1	1	270	13	12721	FBgn0034403
GO:0043406	positive regulation of MAP kinase activity	biological_process	0.29177	1	1	270	14	12721	FBgn0014135
GO:1901681	sulfur compound binding	molecular_function	0.29178	1	2	270	47	12721	FBgn0250836,FBgn0010387
GO:0051219	phosphoprotein binding	molecular_function	0.29202	1	1	270	14	12721	FBgn0020622
GO:0048646	anatomical structure formation involved in morphogenesis	biological_process	0.29211	1	18	270	637	12721	FBgn0014141,FBgn0003041,FBgn0002733,FBgn0260932,FBgn0014135,FBgn0030241,FBgn0011591,FBgn0002609,FBgn0003495,FBgn0004456,FBgn0002543,FBgn0261385,FBgn0010382,FBgn0037405,FBgn0041164,FBgn0005655,FBgn0030501,FBgn0003502
GO:0009190	cyclic nucleotide biosynthetic process	biological_process	0.29221	1	2	270	41	12721	FBgn0037408,FBgn0263131
GO:0052652	cyclic purine nucleotide metabolic process	biological_process	0.29221	1	2	270	41	12721	FBgn0263131,FBgn0037408
GO:0048139	female germ-line cyst encapsulation	biological_process	0.29248	1	1	270	13	12721	FBgn0014141
GO:0090097	regulation of decapentaplegic signaling pathway	biological_process	0.29255	1	1	270	14	12721	FBgn0033033
GO:0051338	regulation of transferase activity	biological_process	0.29262	1	6	270	197	12721	FBgn0010382,FBgn0001120,FBgn0010314,FBgn0014135,FBgn0046692,FBgn0020622
GO:0098589	membrane region	cellular_component	0.29295	1	10	270	331	12721	FBgn0002526,FBgn0004456,FBgn0039714,FBgn0028408,FBgn0033657,FBgn0000008,FBgn0004108,FBgn0029114,FBgn0033033,FBgn0036985
GO:0033043	regulation of organelle organization	biological_process	0.29297	1	13	270	455	12721	FBgn0035205,FBgn0003502,FBgn0033740,FBgn0265045,FBgn0011692,FBgn0014141,FBgn0011606,FBgn0051453,FBgn0010382,FBgn0003041,FBgn0263456,FBgn0035761,FBgn0034403
GO:0032869	cellular response to insulin stimulus	biological_process	0.29326	1	3	270	81	12721	FBgn0020622,FBgn0032840,FBgn0044050
GO:0043175	RNA polymerase core enzyme binding	molecular_function	0.29388	1	1	270	16	12721	FBgn0035205
GO:0009056	catabolic process	biological_process	0.29493	1	28	270	1141	12721	FBgn0045064,FBgn0036552,FBgn0000477,FBgn0036324,FBgn0036321,FBgn0039470,FBgn0037513,FBgn0036332,FBgn0033518,FBgn0039114,FBgn0036565,FBgn0036833,FBgn0034538,FBgn0043575,FBgn0033327,FBgn0041164,FBgn0034117,FBgn0039473,FBgn0020414,FBgn0036831,FBgn0263236,FBgn0010314,FBgn0086691,FBgn0036750,FBgn0043576,FBgn0015321,FBgn0003943,FBgn0040309
GO:0008272	sulfate transport	biological_process	0.2953	1	1	270	16	12721	FBgn0039736
GO:0015116	sulfate transmembrane transporter activity	molecular_function	0.2953	1	1	270	16	12721	FBgn0039736
GO:1902358	sulfate transmembrane transport	biological_process	0.2953	1	1	270	16	12721	FBgn0039736
GO:0000784	nuclear chromosome, telomeric region	cellular_component	0.2954	1	1	270	15	12721	FBgn0035627
GO:0042478	regulation of eye photoreceptor cell development	biological_process	0.29575	1	1	270	13	12721	FBgn0261649
GO:0055080	cation homeostasis	biological_process	0.29619	1	5	270	161	12721	FBgn0039736,FBgn0002869,FBgn0035868,FBgn0039714,FBgn0036279
GO:0055070	copper ion homeostasis	biological_process	0.29641	1	1	270	17	12721	FBgn0035868
GO:0022411	cellular component disassembly	biological_process	0.29658	1	4	270	119	12721	FBgn0036321,FBgn0036831,FBgn0036833,FBgn0000477
GO:0098772	molecular function regulator	molecular_function	0.29677	1	14	270	559	12721	FBgn0005655,FBgn0035761,FBgn0003041,FBgn0020622,FBgn0010382,FBgn0001120,FBgn0033574,FBgn0263220,FBgn0010314,FBgn0264845,FBgn0033115,FBgn0028743,FBgn0041183,FBgn0041182
GO:0005244	voltage-gated ion channel activity	molecular_function	0.29694	1	2	270	41	12721	FBgn0266346,FBgn0263220
GO:0022832	voltage-gated channel activity	molecular_function	0.29694	1	2	270	41	12721	FBgn0263220,FBgn0266346
GO:0048471	perinuclear region of cytoplasm	cellular_component	0.29734	1	3	270	78	12721	FBgn0260932,FBgn0034098,FBgn0014141
GO:0007507	heart development	biological_process	0.29739	1	4	270	112	12721	FBgn0002543,FBgn0264975,FBgn0259984,FBgn0002526
GO:0042417	dopamine metabolic process	biological_process	0.29739	1	1	270	16	12721	FBgn0036565
GO:0016233	telomere capping	biological_process	0.29843	1	1	270	16	12721	FBgn0035627
GO:0030175	filopodium	cellular_component	0.29845	1	1	270	13	12721	FBgn0264975
GO:0046173	polyol biosynthetic process	biological_process	0.29852	1	1	270	16	12721	FBgn0036552
GO:0005544	calcium-dependent phospholipid binding	molecular_function	0.29869	1	1	270	14	12721	FBgn0261089
GO:0048878	chemical homeostasis	biological_process	0.29949	1	8	270	278	12721	FBgn0031381,FBgn0039736,FBgn0010387,FBgn0035868,FBgn0039714,FBgn0028561,FBgn0036279,FBgn0002869
GO:0007498	mesoderm development	biological_process	0.29974	1	4	270	103	12721	FBgn0003041,FBgn0032869,FBgn0030594,FBgn0002526
GO:0001655	urogenital system development	biological_process	0.30006	1	3	270	76	12721	FBgn0003041,FBgn0004170,FBgn0259984
GO:0072001	renal system development	biological_process	0.30006	1	3	270	76	12721	FBgn0003041,FBgn0259984,FBgn0004170
GO:0005385	zinc ion transmembrane transporter activity	molecular_function	0.30154	1	1	270	16	12721	FBgn0039714
GO:0006829	zinc II ion transport	biological_process	0.30154	1	1	270	16	12721	FBgn0039714
GO:0071577	zinc II ion transmembrane transport	biological_process	0.30154	1	1	270	16	12721	FBgn0039714
GO:0036297	interstrand cross-link repair	biological_process	0.30177	1	1	270	16	12721	FBgn0038827
GO:0002064	epithelial cell development	biological_process	0.30198	1	11	270	372	12721	FBgn0036985,FBgn0005655,FBgn0003388,FBgn0037405,FBgn0041164,FBgn0004374,FBgn0010382,FBgn0086655,FBgn0014141,FBgn0259984,FBgn0011591
GO:2000242	negative regulation of reproductive process	biological_process	0.30234	1	1	270	14	12721	FBgn0051453
GO:0048812	neuron projection morphogenesis	biological_process	0.3024	1	18	270	621	12721	FBgn0002526,FBgn0259984,FBgn0046692,FBgn0264975,FBgn0086655,FBgn0034389,FBgn0038498,FBgn0010452,FBgn0033159,FBgn0004456,FBgn0002543,FBgn0003495,FBgn0036544,FBgn0011260,FBgn0004108,FBgn0034724,FBgn0014141,FBgn0003041
GO:1900078	positive regulation of cellular response to insulin stimulus	biological_process	0.30242	1	1	270	15	12721	FBgn0032840
GO:0030707	ovarian follicle cell development	biological_process	0.30289	1	10	270	335	12721	FBgn0004374,FBgn0003388,FBgn0005655,FBgn0037405,FBgn0041164,FBgn0014141,FBgn0086655,FBgn0010382,FBgn0011591,FBgn0259984
GO:0030808	regulation of nucleotide biosynthetic process	biological_process	0.30301	1	1	270	14	12721	FBgn0037408
GO:1900371	regulation of purine nucleotide biosynthetic process	biological_process	0.30301	1	1	270	14	12721	FBgn0037408
GO:0009886	post-embryonic morphogenesis	biological_process	0.30329	1	13	270	423	12721	FBgn0039932,FBgn0086655,FBgn0010314,FBgn0264975,FBgn0010382,FBgn0010452,FBgn0033033,FBgn0011591,FBgn0001981,FBgn0003502,FBgn0030501,FBgn0027581,FBgn0004456
GO:0007220	Notch receptor processing	biological_process	0.30345	1	1	270	15	12721	FBgn0259984
GO:0009925	basal plasma membrane	cellular_component	0.30365	1	1	270	13	12721	FBgn0004456
GO:0002251	organ or tissue specific immune response	biological_process	0.3038	1	1	270	14	12721	FBgn0029114
GO:0002385	mucosal immune response	biological_process	0.3038	1	1	270	14	12721	FBgn0029114
GO:0001763	morphogenesis of a branching structure	biological_process	0.30435	1	3	270	77	12721	FBgn0001981,FBgn0014135,FBgn0010452
GO:0055072	iron ion homeostasis	biological_process	0.30441	1	1	270	17	12721	FBgn0039714
GO:1901617	organic hydroxy compound biosynthetic process	biological_process	0.30451	1	3	270	88	12721	FBgn0036552,FBgn0036565,FBgn0034657
GO:0002066	columnar/cuboidal epithelial cell development	biological_process	0.30516	1	10	270	336	12721	FBgn0259984,FBgn0011591,FBgn0041164,FBgn0037405,FBgn0005655,FBgn0003388,FBgn0004374,FBgn0010382,FBgn0086655,FBgn0014141
GO:0030510	regulation of BMP signaling pathway	biological_process	0.30522	1	2	270	44	12721	FBgn0263456,FBgn0039932
GO:0022412	cellular process involved in reproduction in multicellular organism	biological_process	0.30535	1	23	270	853	12721	FBgn0003388,FBgn0260932,FBgn0003041,FBgn0004374,FBgn0000477,FBgn0014141,FBgn0052364,FBgn0003495,FBgn0010097,FBgn0030241,FBgn0011591,FBgn0005655,FBgn0041164,FBgn0037405,FBgn0261385,FBgn0010382,FBgn0086655,FBgn0003023,FBgn0034098,FBgn0259984,FBgn0035205,FBgn0040309,FBgn0003502
GO:0022603	regulation of anatomical structure morphogenesis	biological_process	0.30546	1	9	270	290	12721	FBgn0034389,FBgn0034724,FBgn0011260,FBgn0003041,FBgn0261649,FBgn0036985,FBgn0033033,FBgn0033159,FBgn0259984
GO:0042246	tissue regeneration	biological_process	0.3057	1	1	270	16	12721	FBgn0086655
GO:0051651	maintenance of location in cell	biological_process	0.3061	1	2	270	42	12721	FBgn0011692,FBgn0003041
GO:0030990	intraciliary transport particle	cellular_component	0.30637	1	1	270	16	12721	FBgn0035264
GO:0030705	cytoskeleton-dependent intracellular transport	biological_process	0.3066	1	3	270	79	12721	FBgn0035264,FBgn0004406,FBgn0011692
GO:0045185	maintenance of protein location	biological_process	0.30699	1	2	270	41	12721	FBgn0011692,FBgn0003041
GO:0022616	DNA strand elongation	biological_process	0.30704	1	1	270	17	12721	FBgn0005655
GO:0015301	anion:anion antiporter activity	molecular_function	0.30752	1	1	270	16	12721	FBgn0039736
GO:0006915	apoptotic process	biological_process	0.30755	1	9	270	312	12721	FBgn0036321,FBgn0036831,FBgn0004170,FBgn0010382,FBgn0000477,FBgn0011704,FBgn0036833,FBgn0046692,FBgn0028408
GO:0004683	calmodulin-dependent protein kinase activity	molecular_function	0.30787	1	1	270	14	12721	FBgn0265045
GO:0044425	membrane part	cellular_component	0.308	1	86	270	3710	12721	FBgn0054057,FBgn0033033,FBgn0034612,FBgn0034724,FBgn0037989,FBgn0004456,FBgn0053774,FBgn0033159,FBgn0032633,FBgn0261649,FBgn0053120,FBgn0038498,FBgn0036485,FBgn0000008,FBgn0027070,FBgn0039714,FBgn0034081,FBgn0029506,FBgn0038832,FBgn0031032,FBgn0003502,FBgn0053696,FBgn0030348,FBgn0261089,FBgn0038873,FBgn0032805,FBgn0002543,FBgn0262816,FBgn0040069,FBgn0011591,FBgn0035663,FBgn0032809,FBgn0034389,FBg…
GO:0043902	positive regulation of multi-organism process	biological_process	0.30834	1	3	270	82	12721	FBgn0039099,FBgn0003495,FBgn0259984
GO:0005834	heterotrimeric G-protein complex	cellular_component	0.30885	1	1	270	16	12721	FBgn0050054
GO:0006919	activation of cysteine-type endopeptidase activity involved in apoptotic process	biological_process	0.30967	1	1	270	17	12721	FBgn0011704
GO:0051865	protein autoubiquitination	biological_process	0.30981	1	1	270	15	12721	FBgn0263974
GO:0007140	male meiosis	biological_process	0.31012	1	3	270	85	12721	FBgn0261385,FBgn0086350,FBgn0011606
GO:0031224	intrinsic component of membrane	cellular_component	0.31054	1	75	270	3222	12721	FBgn0033159,FBgn0053774,FBgn0004456,FBgn0037989,FBgn0034724,FBgn0034612,FBgn0054057,FBgn0053696,FBgn0029506,FBgn0038832,FBgn0031032,FBgn0039714,FBgn0027070,FBgn0036485,FBgn0038498,FBgn0261649,FBgn0053120,FBgn0032633,FBgn0011591,FBgn0262816,FBgn0002543,FBgn0032805,FBgn0038873,FBgn0261089,FBgn0030348,FBgn0052475,FBgn0035538,FBgn0044050,FBgn0038799,FBgn0030590,FBgn0028561,FBgn0052280,FBgn0033326,FBg…
GO:0030149	sphingolipid catabolic process	biological_process	0.3111	1	2	270	70	12721	FBgn0045064,FBgn0034117
GO:0046466	membrane lipid catabolic process	biological_process	0.3111	1	2	270	70	12721	FBgn0045064,FBgn0034117
GO:0044763	single-organism cellular process	biological_process	0.31152	1	152	270	6529	12721	FBgn0011591,FBgn0002543,FBgn0033926,FBgn0001120,FBgn0261089,FBgn0002526,FBgn0003943,FBgn0004406,FBgn0044050,FBgn0030590,FBgn0039250,FBgn0033326,FBgn0053138,FBgn0010314,FBgn0051453,FBgn0053653,FBgn0034389,FBgn0263974,FBgn0005655,FBgn0039114,FBgn0033159,FBgn0052364,FBgn0036995,FBgn0036321,FBgn0014141,FBgn0034612,FBgn0027581,FBgn0010114,FBgn0001981,FBgn0034098,FBgn0034081,FBgn0050360,FBgn0003023,FBg…
GO:0009953	dorsal/ventral pattern formation	biological_process	0.31209	1	5	270	153	12721	FBgn0003495,FBgn0260932,FBgn0034098,FBgn0011591,FBgn0010097
GO:0098771	inorganic ion homeostasis	biological_process	0.31235	1	5	270	165	12721	FBgn0036279,FBgn0039714,FBgn0002869,FBgn0039736,FBgn0035868
GO:0072358	cardiovascular system development	biological_process	0.31254	1	4	270	115	12721	FBgn0002526,FBgn0259984,FBgn0264975,FBgn0002543
GO:0072359	circulatory system development	biological_process	0.31254	1	4	270	115	12721	FBgn0002526,FBgn0259984,FBgn0264975,FBgn0002543
GO:0045611	negative regulation of hemocyte differentiation	biological_process	0.31274	1	1	270	15	12721	FBgn0014141
GO:0007167	enzyme linked receptor protein signaling pathway	biological_process	0.31305	1	10	270	334	12721	FBgn0039932,FBgn0264975,FBgn0020622,FBgn0263456,FBgn0039748,FBgn0032840,FBgn0014135,FBgn0033033,FBgn0003502,FBgn0044050
GO:0043292	contractile fiber	cellular_component	0.31406	1	3	270	68	12721	FBgn0265045,FBgn0033926,FBgn0014141
GO:0043112	receptor metabolic process	biological_process	0.31409	1	1	270	16	12721	FBgn0263456
GO:0071375	cellular response to peptide hormone stimulus	biological_process	0.31469	1	3	270	84	12721	FBgn0044050,FBgn0032840,FBgn0020622
GO:1901653	cellular response to peptide	biological_process	0.31469	1	3	270	84	12721	FBgn0032840,FBgn0044050,FBgn0020622
GO:0071241	cellular response to inorganic substance	biological_process	0.31473	1	1	270	15	12721	FBgn0261089
GO:0038083	peptidyl-tyrosine autophosphorylation	biological_process	0.31505	1	1	270	14	12721	FBgn0003502
GO:0060322	head development	biological_process	0.31514	1	5	270	146	12721	FBgn0086655,FBgn0033159,FBgn0264975,FBgn0002543,FBgn0045064
GO:0008076	voltage-gated potassium channel complex	cellular_component	0.31601	1	1	270	14	12721	FBgn0263220
GO:0004016	adenylate cyclase activity	molecular_function	0.31622	1	1	270	14	12721	FBgn0263131
GO:0045938	positive regulation of circadian sleep/wake cycle, sleep	biological_process	0.31672	1	1	270	15	12721	FBgn0263220
GO:0060857	establishment of glial blood-brain barrier	biological_process	0.31738	1	1	270	16	12721	FBgn0264975
GO:0008528	G-protein coupled peptide receptor activity	molecular_function	0.3176	1	2	270	47	12721	FBgn0053696,FBgn0037408
GO:0031047	gene silencing by RNA	biological_process	0.31803	1	3	270	84	12721	FBgn0041164,FBgn0260932,FBgn0263974
GO:0042684	cardioblast cell fate commitment	biological_process	0.31882	1	1	270	15	12721	FBgn0002543
GO:0030261	chromosome condensation	biological_process	0.31946	1	3	270	81	12721	FBgn0039250,FBgn0004374,FBgn0015391
GO:0008360	regulation of cell shape	biological_process	0.31956	1	3	270	80	12721	FBgn0003041,FBgn0033033,FBgn0036985
GO:0044699	single-organism process	biological_process	0.31959	1	176	270	7692	12721	FBgn0032633,FBgn0038498,FBgn0053120,FBgn0039099,FBgn0036485,FBgn0010382,FBgn0046692,FBgn0039714,FBgn0029506,FBgn0031032,FBgn0003502,FBgn0053696,FBgn0033740,FBgn0015575,FBgn0004374,FBgn0033033,FBgn0011704,FBgn0052251,FBgn0260932,FBgn0054057,FBgn0034724,FBgn0037989,FBgn0052373,FBgn0004456,FBgn0037513,FBgn0053774,FBgn0028949,FBgn0010097,FBgn0040717,FBgn0034117,FBgn0032809,FBgn0053508,FBgn0020414,FBg…
GO:0007272	ensheathment of neurons	biological_process	0.31968	1	1	270	15	12721	FBgn0264975
GO:0015850	organic hydroxy compound transport	biological_process	0.32016	1	2	270	50	12721	FBgn0031381,FBgn0261089
GO:0035289	posterior head segmentation	biological_process	0.32143	1	1	270	16	12721	FBgn0086655
GO:0016820	hydrolase activity, acting on acid anhydrides, catalyzing transmembrane movement of substances	molecular_function	0.32152	1	4	270	129	12721	FBgn0051792,FBgn0034612,FBgn0036279,FBgn0034081
GO:0042626	ATPase activity, coupled to transmembrane movement of substances	molecular_function	0.32152	1	4	270	129	12721	FBgn0034612,FBgn0051792,FBgn0036279,FBgn0034081
GO:0042562	hormone binding	molecular_function	0.32175	1	1	270	16	12721	FBgn0035538
GO:0071944	cell periphery	cellular_component	0.32212	1	42	270	1622	12721	FBgn0000355,FBgn0004108,FBgn0011260,FBgn0261089,FBgn0036985,FBgn0033048,FBgn0028743,FBgn0033313,FBgn0264975,FBgn0029114,FBgn0036501,FBgn0263220,FBgn0263131,FBgn0051792,FBgn0035663,FBgn0086365,FBgn0052475,FBgn0035538,FBgn0002526,FBgn0037989,FBgn0014141,FBgn0034612,FBgn0033033,FBgn0003041,FBgn0033159,FBgn0004456,FBgn0039736,FBgn0037408,FBgn0261385,FBgn0033657,FBgn0000008,FBgn0037405,FBgn0053120,FBg…
GO:0005125	cytokine activity	molecular_function	0.32226	1	1	270	19	12721	FBgn0003495
GO:0005200	structural constituent of cytoskeleton	molecular_function	0.32273	1	2	270	51	12721	FBgn0010097,FBgn0265045
GO:0046011	regulation of oskar mRNA translation	biological_process	0.32291	1	1	270	15	12721	FBgn0034098
GO:0050789	regulation of biological process	biological_process	0.32328	1	108	270	4539	12721	FBgn0263220,FBgn0086655,FBgn0029114,FBgn0264975,FBgn0086365,FBgn0034403,FBgn0263131,FBgn0030501,FBgn0259984,FBgn0015321,FBgn0038603,FBgn0265045,FBgn0039932,FBgn0004170,FBgn0011260,FBgn0045064,FBgn0036985,FBgn0039748,FBgn0032840,FBgn0037515,FBgn0015391,FBgn0264845,FBgn0033313,FBgn0261385,FBgn0037408,FBgn0030710,FBgn0043575,FBgn0041164,FBgn0026015,FBgn0266346,FBgn0043576,FBgn0050054,FBgn0028408,FBg…
GO:0003333	amino acid transmembrane transport	biological_process	0.32339	1	2	270	50	12721	FBgn0030817,FBgn0036279
GO:0032868	response to insulin	biological_process	0.3235	1	3	270	86	12721	FBgn0020622,FBgn0032840,FBgn0044050
GO:0007304	chorion-containing eggshell formation	biological_process	0.32389	1	4	270	125	12721	FBgn0041164,FBgn0037405,FBgn0005655,FBgn0010382
GO:0030036	actin cytoskeleton organization	biological_process	0.32396	1	9	270	284	12721	FBgn0003502,FBgn0011692,FBgn0004456,FBgn0261385,FBgn0014141,FBgn0036985,FBgn0263456,FBgn0035761,FBgn0003041
GO:0098742	cell-cell adhesion via plasma-membrane adhesion molecules	biological_process	0.32396	1	3	270	75	12721	FBgn0033159,FBgn0038498,FBgn0004456
GO:0045886	negative regulation of synaptic growth at neuromuscular junction	biological_process	0.32422	1	2	270	45	12721	FBgn0263456,FBgn0002526
GO:0051964	negative regulation of synapse assembly	biological_process	0.32422	1	2	270	45	12721	FBgn0002526,FBgn0263456
GO:1904397	negative regulation of neuromuscular junction development	biological_process	0.32422	1	2	270	45	12721	FBgn0263456,FBgn0002526
GO:0019899	enzyme binding	molecular_function	0.32495	1	12	270	426	12721	FBgn0038827,FBgn0015321,FBgn0036332,FBgn0035205,FBgn0003943,FBgn0033354,FBgn0003041,FBgn0020622,FBgn0004374,FBgn0261385,FBgn0010382,FBgn0010314
GO:0008187	poly-pyrimidine tract binding	molecular_function	0.32502	1	1	270	16	12721	FBgn0015520
GO:0016747	transferase activity, transferring acyl groups other than amino-acyl groups	molecular_function	0.32688	1	6	270	215	12721	FBgn0053120,FBgn0031032,FBgn0032668,FBgn0031033,FBgn0038873,FBgn0031034
GO:0050776	regulation of immune response	biological_process	0.3271	1	5	270	168	12721	FBgn0003495,FBgn0043576,FBgn0037515,FBgn0043575,FBgn0033327
GO:0060485	mesenchyme development	biological_process	0.3282	1	1	270	15	12721	FBgn0011260
GO:0050768	negative regulation of neurogenesis	biological_process	0.32911	1	3	270	83	12721	FBgn0035205,FBgn0034389,FBgn0011260
GO:0015711	organic anion transport	biological_process	0.32949	1	6	270	206	12721	FBgn0033657,FBgn0037989,FBgn0039736,FBgn0036279,FBgn0086365,FBgn0030817
GO:0008284	positive regulation of cell proliferation	biological_process	0.32959	1	3	270	84	12721	FBgn0002609,FBgn0010382,FBgn0002733
GO:0016021	integral component of membrane	cellular_component	0.32965	1	74	270	3197	12721	FBgn0035699,FBgn0034538,FBgn0003495,FBgn0038071,FBgn0034657,FBgn0261801,FBgn0035085,FBgn0040257,FBgn0085261,FBgn0036279,FBgn0031033,FBgn0266346,FBgn0037408,FBgn0039736,FBgn0033205,FBgn0033657,FBgn0010452,FBgn0014033,FBgn0033313,FBgn0011260,FBgn0004108,FBgn0045064,FBgn0033048,FBgn0259984,FBgn0260027,FBgn0031034,FBgn0262508,FBgn0039756,FBgn0030817,FBgn0264975,FBgn0035206,FBgn0029114,FBgn0036501,FBg…
GO:0051271	negative regulation of cellular component movement	biological_process	0.32988	1	1	270	15	12721	FBgn0011260
GO:0000902	cell morphogenesis	biological_process	0.33052	1	24	270	873	12721	FBgn0033159,FBgn0004456,FBgn0003495,FBgn0002543,FBgn0036995,FBgn0014141,FBgn0034724,FBgn0011260,FBgn0004108,FBgn0035264,FBgn0036544,FBgn0003041,FBgn0036985,FBgn0014135,FBgn0033033,FBgn0259984,FBgn0002526,FBgn0046692,FBgn0034389,FBgn0086655,FBgn0264975,FBgn0266708,FBgn0010452,FBgn0038498
GO:0004715	non-membrane spanning protein tyrosine kinase activity	molecular_function	0.33079	1	1	270	15	12721	FBgn0003502
GO:0006487	protein N-linked glycosylation	biological_process	0.33212	1	2	270	53	12721	FBgn0053774,FBgn0036544
GO:0052745	inositol phosphate phosphatase activity	molecular_function	0.33302	1	1	270	18	12721	FBgn0036552
GO:0015849	organic acid transport	biological_process	0.33378	1	4	270	129	12721	FBgn0030817,FBgn0036279,FBgn0039736,FBgn0033657
GO:0046942	carboxylic acid transport	biological_process	0.33378	1	4	270	129	12721	FBgn0036279,FBgn0030817,FBgn0033657,FBgn0039736
GO:0042439	ethanolamine-containing compound metabolic process	biological_process	0.33428	1	1	270	17	12721	FBgn0036565
GO:0034705	potassium channel complex	cellular_component	0.3346	1	1	270	15	12721	FBgn0263220
GO:0008299	isoprenoid biosynthetic process	biological_process	0.33474	1	1	270	19	12721	FBgn0036713
GO:0030703	eggshell formation	biological_process	0.3355	1	4	270	127	12721	FBgn0010382,FBgn0005655,FBgn0041164,FBgn0037405
GO:0046008	regulation of female receptivity, post-mating	biological_process	0.33559	1	1	270	22	12721	FBgn0038842
GO:0048665	neuron fate specification	biological_process	0.33609	1	1	270	16	12721	FBgn0010382
GO:0016319	mushroom body development	biological_process	0.33693	1	3	270	79	12721	FBgn0002543,FBgn0033159,FBgn0264975
GO:0046488	phosphatidylinositol metabolic process	biological_process	0.33717	1	3	270	91	12721	FBgn0020622,FBgn0036552,FBgn0044050
GO:0006220	pyrimidine nucleotide metabolic process	biological_process	0.33738	1	1	270	20	12721	FBgn0003257
GO:0006221	pyrimidine nucleotide biosynthetic process	biological_process	0.33738	1	1	270	20	12721	FBgn0003257
GO:0019725	cellular homeostasis	biological_process	0.33847	1	7	270	252	12721	FBgn0033518,FBgn0010387,FBgn0039736,FBgn0040309,FBgn0030501,FBgn0036279,FBgn0039714
GO:0051445	regulation of meiotic cell cycle	biological_process	0.33945	1	1	270	19	12721	FBgn0051453
GO:1901699	cellular response to nitrogen compound	biological_process	0.33994	1	4	270	128	12721	FBgn0032840,FBgn0044050,FBgn0260932,FBgn0020622
GO:0097202	activation of cysteine-type endopeptidase activity	biological_process	0.34004	1	1	270	19	12721	FBgn0011704
GO:0051053	negative regulation of DNA metabolic process	biological_process	0.34019	1	2	270	56	12721	FBgn0001120,FBgn0001981
GO:0044711	single-organism biosynthetic process	biological_process	0.34084	1	20	270	838	12721	FBgn0033890,FBgn0001981,FBgn0003502,FBgn0039756,FBgn0010382,FBgn0037408,FBgn0053138,FBgn0003023,FBgn0005655,FBgn0053120,FBgn0263131,FBgn0003257,FBgn0036565,FBgn0037513,FBgn0034657,FBgn0003388,FBgn0011704,FBgn0036552,FBgn0031381,FBgn0036713
GO:0001709	cell fate determination	biological_process	0.34196	1	5	270	154	12721	FBgn0004170,FBgn0001981,FBgn0259984,FBgn0010382,FBgn0011692
GO:0005753	mitochondrial proton-transporting ATP synthase complex	cellular_component	0.34245	1	1	270	25	12721	FBgn0034081
GO:0045259	proton-transporting ATP synthase complex	cellular_component	0.34245	1	1	270	25	12721	FBgn0034081
GO:0010107	potassium ion import	biological_process	0.34251	1	1	270	17	12721	FBgn0036279
GO:0044774	mitotic DNA integrity checkpoint	biological_process	0.34338	1	3	270	90	12721	FBgn0038827,FBgn0052251,FBgn0033354
GO:0007306	eggshell chorion assembly	biological_process	0.3436	1	3	270	87	12721	FBgn0005655,FBgn0041164,FBgn0010382
GO:0030514	negative regulation of BMP signaling pathway	biological_process	0.34378	1	1	270	16	12721	FBgn0039932
GO:0070063	RNA polymerase binding	molecular_function	0.3445	1	1	270	19	12721	FBgn0035205
GO:0043434	response to peptide hormone	biological_process	0.34496	1	3	270	89	12721	FBgn0044050,FBgn0032840,FBgn0020622
GO:0045834	positive regulation of lipid metabolic process	biological_process	0.34513	1	1	270	20	12721	FBgn0039114
GO:0000076	DNA replication checkpoint	biological_process	0.3457	1	1	270	17	12721	FBgn0052251
GO:0040013	negative regulation of locomotion	biological_process	0.34611	1	1	270	16	12721	FBgn0011260
GO:0016042	lipid catabolic process	biological_process	0.34633	1	5	270	195	12721	FBgn0039114,FBgn0039473,FBgn0034117,FBgn0045064,FBgn0039470
GO:0035239	tube morphogenesis	biological_process	0.34642	1	15	270	515	12721	FBgn0002543,FBgn0004456,FBgn0027581,FBgn0011591,FBgn0001981,FBgn0003502,FBgn0033033,FBgn0014135,FBgn0010452,FBgn0003041,FBgn0010382,FBgn0264975,FBgn0010314,FBgn0086655,FBgn0039932
GO:0060562	epithelial tube morphogenesis	biological_process	0.34726	1	14	270	478	12721	FBgn0039932,FBgn0086655,FBgn0010314,FBgn0264975,FBgn0010382,FBgn0003041,FBgn0010452,FBgn0014135,FBgn0033033,FBgn0001981,FBgn0003502,FBgn0011591,FBgn0027581,FBgn0004456
GO:0005578	proteinaceous extracellular matrix	cellular_component	0.34734	1	3	270	88	12721	FBgn0036995,FBgn0032666,FBgn0002526
GO:0060856	establishment of blood-brain barrier	biological_process	0.34847	1	1	270	18	12721	FBgn0264975
GO:0006672	ceramide metabolic process	biological_process	0.34856	1	2	270	75	12721	FBgn0045064,FBgn0034117
GO:0040007	growth	biological_process	0.34888	1	14	270	492	12721	FBgn0033159,FBgn0259984,FBgn0002526,FBgn0086655,FBgn0264975,FBgn0011260,FBgn0029114,FBgn0020622,FBgn0086365,FBgn0032886,FBgn0032840,FBgn0263456,FBgn0033033,FBgn0003388
GO:0005604	basement membrane	cellular_component	0.34893	1	1	270	15	12721	FBgn0002526
GO:0044420	extracellular matrix component	cellular_component	0.34893	1	1	270	15	12721	FBgn0002526
GO:0000184	nuclear-transcribed mRNA catabolic process, nonsense-mediated decay	biological_process	0.34973	1	1	270	17	12721	FBgn0041164
GO:0035209	pupal development	biological_process	0.35	1	1	270	17	12721	FBgn0003388
GO:0060259	regulation of feeding behavior	biological_process	0.35042	1	1	270	18	12721	FBgn0036713
GO:0018993	somatic sex determination	biological_process	0.35154	1	1	270	19	12721	FBgn0004170
GO:0032989	cellular component morphogenesis	biological_process	0.35211	1	27	270	996	12721	FBgn0005655,FBgn0038498,FBgn0010452,FBgn0041164,FBgn0266708,FBgn0010382,FBgn0264975,FBgn0034389,FBgn0086655,FBgn0046692,FBgn0002526,FBgn0259984,FBgn0036985,FBgn0014135,FBgn0033033,FBgn0003041,FBgn0011260,FBgn0004108,FBgn0036544,FBgn0035264,FBgn0034724,FBgn0014141,FBgn0036995,FBgn0004456,FBgn0003495,FBgn0002543,FBgn0033159
GO:0051054	positive regulation of DNA metabolic process	biological_process	0.35414	1	1	270	17	12721	FBgn0003023
GO:0003887	DNA-directed DNA polymerase activity	molecular_function	0.35425	1	1	270	18	12721	FBgn0004406
GO:0034061	DNA polymerase activity	molecular_function	0.35425	1	1	270	18	12721	FBgn0004406
GO:0003714	transcription corepressor activity	molecular_function	0.35633	1	2	270	54	12721	FBgn0002609,FBgn0002733
GO:0055067	monovalent inorganic cation homeostasis	biological_process	0.35659	1	2	270	54	12721	FBgn0039736,FBgn0036279
GO:0072341	modified amino acid binding	molecular_function	0.35722	1	1	270	18	12721	FBgn0261089
GO:0002803	positive regulation of antibacterial peptide production	biological_process	0.35777	1	1	270	20	12721	FBgn0003495
GO:0006963	positive regulation of antibacterial peptide biosynthetic process	biological_process	0.35777	1	1	270	20	12721	FBgn0003495
GO:1901652	response to peptide	biological_process	0.35811	1	3	270	91	12721	FBgn0020622,FBgn0032840,FBgn0044050
GO:0048523	negative regulation of cellular process	biological_process	0.3586	1	37	270	1481	12721	FBgn0028408,FBgn0034098,FBgn0043576,FBgn0001981,FBgn0043575,FBgn0033327,FBgn0041164,FBgn0037408,FBgn0010382,FBgn0011692,FBgn0052364,FBgn0036411,FBgn0038827,FBgn0041183,FBgn0002733,FBgn0052251,FBgn0263456,FBgn0033033,FBgn0003041,FBgn0036713,FBgn0014141,FBgn0033115,FBgn0002526,FBgn0035205,FBgn0033574,FBgn0034389,FBgn0086655,FBgn0051453,FBgn0264845,FBgn0011591,FBgn0041182,FBgn0002609,FBgn0033354,FBg…
GO:0005918	septate junction	cellular_component	0.35892	1	2	270	51	12721	FBgn0264975,FBgn0035085
GO:0050982	detection of mechanical stimulus	biological_process	0.35935	1	1	270	18	12721	FBgn0033159
GO:0007428	primary branching, open tracheal system	biological_process	0.35952	1	1	270	17	12721	FBgn0014135
GO:0009898	cytoplasmic side of plasma membrane	cellular_component	0.3597	1	2	270	50	12721	FBgn0050054,FBgn0003502
GO:0046503	glycerolipid catabolic process	biological_process	0.35984	1	1	270	19	12721	FBgn0039114
GO:0031982	vesicle	cellular_component	0.35996	1	8	270	287	12721	FBgn0033313,FBgn0036565,FBgn0002526,FBgn0033928,FBgn0053653,FBgn0038071,FBgn0261089,FBgn0033926
GO:0010562	positive regulation of phosphorus metabolic process	biological_process	0.35999	1	6	270	203	12721	FBgn0032840,FBgn0014135,FBgn0046692,FBgn0035538,FBgn0001120,FBgn0010314
GO:0045937	positive regulation of phosphate metabolic process	biological_process	0.35999	1	6	270	203	12721	FBgn0001120,FBgn0035538,FBgn0010314,FBgn0014135,FBgn0032840,FBgn0046692
GO:0035025	positive regulation of Rho protein signal transduction	biological_process	0.36084	1	1	270	17	12721	FBgn0035761
GO:0006066	alcohol metabolic process	biological_process	0.36089	1	3	270	96	12721	FBgn0036552,FBgn0034657,FBgn0036565
GO:0009187	cyclic nucleotide metabolic process	biological_process	0.3613	1	2	270	48	12721	FBgn0037408,FBgn0263131
GO:0050662	coenzyme binding	molecular_function	0.36184	1	4	270	139	12721	FBgn0030594,FBgn0250836,FBgn0010387,FBgn0030590
GO:0006584	catecholamine metabolic process	biological_process	0.36255	1	1	270	20	12721	FBgn0036565
GO:0009712	catechol-containing compound metabolic process	biological_process	0.36255	1	1	270	20	12721	FBgn0036565
GO:0009636	response to toxic substance	biological_process	0.36293	1	3	270	102	12721	FBgn0033518,FBgn0040309,FBgn0039714
GO:0007562	eclosion	biological_process	0.36338	1	1	270	19	12721	FBgn0004406
GO:0035153	epithelial cell type specification, open tracheal system	biological_process	0.36367	1	1	270	17	12721	FBgn0001981
GO:0031175	neuron projection development	biological_process	0.36423	1	18	270	647	12721	FBgn0003041,FBgn0034724,FBgn0014141,FBgn0036544,FBgn0011260,FBgn0004108,FBgn0004456,FBgn0002543,FBgn0003495,FBgn0033159,FBgn0038498,FBgn0010452,FBgn0086655,FBgn0034389,FBgn0264975,FBgn0046692,FBgn0002526,FBgn0259984
GO:0015662	ATPase activity, coupled to transmembrane movement of ions, phosphorylative mechanism	molecular_function	0.36449	1	1	270	19	12721	FBgn0034081
GO:0031638	zymogen activation	biological_process	0.36511	1	1	270	21	12721	FBgn0011704
GO:0050896	response to stimulus	biological_process	0.36545	1	81	270	3410	12721	FBgn0014033,FBgn0002869,FBgn0033313,FBgn0011260,FBgn0004108,FBgn0003082,FBgn0039932,FBgn0037515,FBgn0032840,FBgn0039748,FBgn0259984,FBgn0030501,FBgn0038603,FBgn0264975,FBgn0029114,FBgn0086655,FBgn0263220,FBgn0263131,FBgn0033518,FBgn0034538,FBgn0011692,FBgn0003495,FBgn0038827,FBgn0036544,FBgn0002733,FBgn0035761,FBgn0263456,FBgn0003041,FBgn0036713,FBgn0020622,FBgn0033890,FBgn0050054,FBgn0043576,FBg…
GO:0048803	imaginal disc-derived male genitalia morphogenesis	biological_process	0.36575	1	1	270	18	12721	FBgn0033033
GO:0007178	transmembrane receptor protein serine/threonine kinase signaling pathway	biological_process	0.36587	1	3	270	86	12721	FBgn0033033,FBgn0263456,FBgn0039932
GO:0005201	extracellular matrix structural constituent	molecular_function	0.36601	1	2	270	32	12721	FBgn0031000,FBgn0052580
GO:0000990	transcription factor activity, core RNA polymerase binding	molecular_function	0.36616	1	1	270	20	12721	FBgn0034186
GO:0007392	initiation of dorsal closure	biological_process	0.36753	1	1	270	18	12721	FBgn0033033
GO:0007200	phospholipase C-activating G-protein coupled receptor signaling pathway	biological_process	0.36833	1	1	270	18	12721	FBgn0050054
GO:0030537	larval behavior	biological_process	0.36866	1	2	270	53	12721	FBgn0037408,FBgn0032840
GO:0007303	cytoplasmic transport, nurse cell to oocyte	biological_process	0.36886	1	1	270	15	12721	FBgn0014141
GO:0000271	polysaccharide biosynthetic process	biological_process	0.36906	1	1	270	19	12721	FBgn0053138
GO:0033692	cellular polysaccharide biosynthetic process	biological_process	0.36906	1	1	270	19	12721	FBgn0053138
GO:1901698	response to nitrogen compound	biological_process	0.36908	1	5	270	173	12721	FBgn0020622,FBgn0032840,FBgn0044050,FBgn0260932,FBgn0001981
GO:0046890	regulation of lipid biosynthetic process	biological_process	0.36934	1	1	270	22	12721	FBgn0036713
GO:0019239	deaminase activity	molecular_function	0.36998	1	1	270	22	12721	FBgn0086691
GO:0015079	potassium ion transmembrane transporter activity	molecular_function	0.37027	1	2	270	51	12721	FBgn0266346,FBgn0263220
GO:0043647	inositol phosphate metabolic process	biological_process	0.37054	1	1	270	21	12721	FBgn0036552
GO:0009653	anatomical structure morphogenesis	biological_process	0.37061	1	47	270	1822	12721	FBgn0261385,FBgn0010382,FBgn0038498,FBgn0010452,FBgn0041164,FBgn0037405,FBgn0261649,FBgn0027581,FBgn0001981,FBgn0003502,FBgn0046692,FBgn0036544,FBgn0034724,FBgn0014141,FBgn0038071,FBgn0033033,FBgn0002733,FBgn0260932,FBgn0003041,FBgn0033159,FBgn0036995,FBgn0004456,FBgn0003495,FBgn0029114,FBgn0264975,FBgn0010314,FBgn0086655,FBgn0034389,FBgn0005655,FBgn0266708,FBgn0086365,FBgn0002526,FBgn0259984,FBg…
GO:0055114	oxidation-reduction process	biological_process	0.37072	1	17	270	738	12721	FBgn0030590,FBgn0036750,FBgn0033395,FBgn0039756,FBgn0040309,FBgn0030594,FBgn0033204,FBgn0039099,FBgn0032809,FBgn0033205,FBgn0053138,FBgn0033518,FBgn0036565,FBgn0011704,FBgn0003388,FBgn0034657,FBgn0032805
GO:0044450	microtubule organizing center part	cellular_component	0.37108	1	2	270	54	12721	FBgn0266708,FBgn0010097
GO:0048580	regulation of post-embryonic development	biological_process	0.37155	1	1	270	20	12721	FBgn0014141
GO:0009165	nucleotide biosynthetic process	biological_process	0.37236	1	4	270	140	12721	FBgn0003257,FBgn0037408,FBgn0011704,FBgn0263131
GO:0030155	regulation of cell adhesion	biological_process	0.37352	1	2	270	50	12721	FBgn0002543,FBgn0002526
GO:0038024	cargo receptor activity	molecular_function	0.37354	1	1	270	19	12721	FBgn0014033
GO:0035171	lamellocyte differentiation	biological_process	0.37481	1	1	270	18	12721	FBgn0014141
GO:0000775	chromosome, centromeric region	cellular_component	0.37555	1	3	270	94	12721	FBgn0033740,FBgn0023534,FBgn0040232
GO:0035126	post-embryonic genitalia morphogenesis	biological_process	0.37586	1	1	270	19	12721	FBgn0033033
GO:0048805	imaginal disc-derived genitalia morphogenesis	biological_process	0.37586	1	1	270	19	12721	FBgn0033033
GO:0016645	oxidoreductase activity, acting on the CH-NH group of donors	molecular_function	0.3771	1	1	270	22	12721	FBgn0036750
GO:0019953	sexual reproduction	biological_process	0.37768	1	28	270	1114	12721	FBgn0003495,FBgn0038842,FBgn0052364,FBgn0011591,FBgn0030241,FBgn0010097,FBgn0003041,FBgn0004374,FBgn0260932,FBgn0003388,FBgn0014141,FBgn0000477,FBgn0001120,FBgn0034098,FBgn0044050,FBgn0003502,FBgn0040309,FBgn0035205,FBgn0259984,FBgn0041164,FBgn0037405,FBgn0005655,FBgn0003023,FBgn0086655,FBgn0011606,FBgn0264975,FBgn0261385,FBgn0010382
GO:0005548	phospholipid transporter activity	molecular_function	0.37775	1	1	270	20	12721	FBgn0037989
GO:0045995	regulation of embryonic development	biological_process	0.3779	1	3	270	90	12721	FBgn0036985,FBgn0033033,FBgn0002526
GO:0098661	inorganic anion transmembrane transport	biological_process	0.37793	1	2	270	55	12721	FBgn0039736,FBgn0036279
GO:0015103	inorganic anion transmembrane transporter activity	molecular_function	0.37854	1	2	270	55	12721	FBgn0039736,FBgn0036279
GO:0018990	ecdysis, chitin-based cuticle	biological_process	0.37862	1	1	270	21	12721	FBgn0020414
GO:0045476	nurse cell apoptotic process	biological_process	0.37995	1	1	270	19	12721	FBgn0000477
GO:0048072	compound eye pigmentation	biological_process	0.38011	1	1	270	20	12721	FBgn0001981
GO:0048640	negative regulation of developmental growth	biological_process	0.38149	1	3	270	85	12721	FBgn0011260,FBgn0002526,FBgn0263456
GO:1901293	nucleoside phosphate biosynthetic process	biological_process	0.3816	1	4	270	142	12721	FBgn0003257,FBgn0037408,FBgn0011704,FBgn0263131
GO:0030178	negative regulation of Wnt signaling pathway	biological_process	0.38163	1	2	270	52	12721	FBgn0003041,FBgn0011692
GO:0040018	positive regulation of multicellular organism growth	biological_process	0.38216	1	2	270	57	12721	FBgn0086365,FBgn0032840
GO:0048808	male genitalia morphogenesis	biological_process	0.3831	1	1	270	19	12721	FBgn0033033
GO:0090598	male anatomical structure morphogenesis	biological_process	0.3831	1	1	270	19	12721	FBgn0033033
GO:0034703	cation channel complex	cellular_component	0.3831	1	2	270	49	12721	FBgn0263220,FBgn0266346
GO:0042074	cell migration involved in gastrulation	biological_process	0.38329	1	1	270	19	12721	FBgn0003041
GO:0030029	actin filament-based process	biological_process	0.38332	1	9	270	301	12721	FBgn0036985,FBgn0263456,FBgn0035761,FBgn0003041,FBgn0261385,FBgn0014141,FBgn0011692,FBgn0004456,FBgn0003502
GO:0015296	anion:cation symporter activity	molecular_function	0.38365	1	1	270	19	12721	FBgn0036279
GO:0005813	centrosome	cellular_component	0.38375	1	4	270	130	12721	FBgn0011692,FBgn0266708,FBgn0010382,FBgn0010097
GO:0016247	channel regulator activity	molecular_function	0.38386	1	1	270	20	12721	FBgn0263220
GO:0006869	lipid transport	biological_process	0.38401	1	3	270	93	12721	FBgn0039114,FBgn0037989,FBgn0031381
GO:0051310	metaphase plate congression	biological_process	0.38446	1	1	270	21	12721	FBgn0040232
GO:0008078	mesodermal cell migration	biological_process	0.38463	1	1	270	19	12721	FBgn0003041
GO:0007420	brain development	biological_process	0.38551	1	4	270	122	12721	FBgn0002543,FBgn0045064,FBgn0033159,FBgn0264975
GO:0001653	peptide receptor activity	molecular_function	0.38575	1	2	270	54	12721	FBgn0053696,FBgn0037408
GO:0015914	phospholipid transport	biological_process	0.3863	1	1	270	20	12721	FBgn0037989
GO:0009744	response to sucrose	biological_process	0.38663	1	1	270	20	12721	FBgn0035538
GO:0015405	P-P-bond-hydrolysis-driven transmembrane transporter activity	molecular_function	0.38803	1	4	270	146	12721	FBgn0036279,FBgn0034081,FBgn0034612,FBgn0051792
GO:0048149	behavioral response to ethanol	biological_process	0.38844	1	2	270	55	12721	FBgn0035538,FBgn0014141
GO:0060911	cardiac cell fate commitment	biological_process	0.38977	1	1	270	19	12721	FBgn0002543
GO:0007020	microtubule nucleation	biological_process	0.38989	1	1	270	21	12721	FBgn0010097
GO:0051352	negative regulation of ligase activity	biological_process	0.39018	1	1	270	21	12721	FBgn0010382
GO:0051444	negative regulation of ubiquitin-protein transferase activity	biological_process	0.39018	1	1	270	21	12721	FBgn0010382
GO:1904667	negative regulation of ubiquitin protein ligase activity	biological_process	0.39018	1	1	270	21	12721	FBgn0010382
GO:0044281	small molecule metabolic process	biological_process	0.39061	1	26	270	1115	12721	FBgn0011591,FBgn0002609,FBgn0003257,FBgn0036565,FBgn0037513,FBgn0015391,FBgn0004170,FBgn0034657,FBgn0036552,FBgn0031381,FBgn0032840,FBgn0011704,FBgn0003388,FBgn0030594,FBgn0040309,FBgn0002526,FBgn0265045,FBgn0038603,FBgn0030590,FBgn0028561,FBgn0039756,FBgn0086655,FBgn0037408,FBgn0029114,FBgn0263131,FBgn0038498
GO:0012501	programmed cell death	biological_process	0.39176	1	10	270	374	12721	FBgn0046692,FBgn0028408,FBgn0003943,FBgn0036833,FBgn0011704,FBgn0036321,FBgn0036831,FBgn0004170,FBgn0010382,FBgn0000477
GO:0015399	primary active transmembrane transporter activity	molecular_function	0.3918	1	4	270	147	12721	FBgn0036279,FBgn0034081,FBgn0034612,FBgn0051792
GO:0042073	intraciliary transport	biological_process	0.3924	1	1	270	21	12721	FBgn0035264
GO:0009994	oocyte differentiation	biological_process	0.39279	1	5	270	169	12721	FBgn0034098,FBgn0041164,FBgn0260932,FBgn0003495,FBgn0010097
GO:0030258	lipid modification	biological_process	0.39283	1	3	270	101	12721	FBgn0044050,FBgn0036552,FBgn0020622
GO:0031109	microtubule polymerization or depolymerization	biological_process	0.39351	1	2	270	56	12721	FBgn0034403,FBgn0010097
GO:0008406	gonad development	biological_process	0.39356	1	2	270	53	12721	FBgn0002543,FBgn0024288
GO:0045137	development of primary sexual characteristics	biological_process	0.39356	1	2	270	53	12721	FBgn0002543,FBgn0024288
GO:1901658	glycosyl compound catabolic process	biological_process	0.39524	1	1	270	24	12721	FBgn0034117
GO:1903530	regulation of secretion by cell	biological_process	0.39536	1	3	270	92	12721	FBgn0261089,FBgn0053653,FBgn0034389
GO:0042753	positive regulation of circadian rhythm	biological_process	0.39617	1	1	270	20	12721	FBgn0263220
GO:0007479	leg disc proximal/distal pattern formation	biological_process	0.39812	1	1	270	20	12721	FBgn0086655
GO:0015036	disulfide oxidoreductase activity	molecular_function	0.39941	1	1	270	28	12721	FBgn0039099
GO:0000027	ribosomal large subunit assembly	biological_process	0.39994	1	1	270	24	12721	FBgn0037810
GO:0030727	germarium-derived female germ-line cyst formation	biological_process	0.40038	1	1	270	21	12721	FBgn0260932
GO:0007279	pole cell formation	biological_process	0.40136	1	1	270	20	12721	FBgn0261385
GO:0044703	multi-organism reproductive process	biological_process	0.40174	1	28	270	1130	12721	FBgn0041164,FBgn0037405,FBgn0005655,FBgn0003023,FBgn0086655,FBgn0011606,FBgn0264975,FBgn0261385,FBgn0010382,FBgn0034098,FBgn0044050,FBgn0003502,FBgn0040309,FBgn0035205,FBgn0259984,FBgn0003041,FBgn0004374,FBgn0260932,FBgn0003388,FBgn0014141,FBgn0001120,FBgn0000477,FBgn0003495,FBgn0038842,FBgn0052364,FBgn0011591,FBgn0030241,FBgn0010097
GO:0000077	DNA damage checkpoint	biological_process	0.4018	1	3	270	99	12721	FBgn0038827,FBgn0033354,FBgn0041164
GO:0042221	response to chemical	biological_process	0.40188	1	32	270	1294	12721	FBgn0001981,FBgn0039714,FBgn0037408,FBgn0027070,FBgn0010452,FBgn0038498,FBgn0033518,FBgn0033159,FBgn0003495,FBgn0004456,FBgn0037989,FBgn0014141,FBgn0260932,FBgn0263456,FBgn0034612,FBgn0020622,FBgn0015575,FBgn0035538,FBgn0259984,FBgn0002526,FBgn0040309,FBgn0044050,FBgn0264975,FBgn0086655,FBgn0002869,FBgn0002543,FBgn0004108,FBgn0011260,FBgn0039932,FBgn0261089,FBgn0032840,FBgn0014135
GO:0019827	stem cell population maintenance	biological_process	0.40358	1	3	270	95	12721	FBgn0010382,FBgn0011591,FBgn0001981
GO:0098727	maintenance of cell number	biological_process	0.40358	1	3	270	95	12721	FBgn0010382,FBgn0001981,FBgn0011591
GO:0008610	lipid biosynthetic process	biological_process	0.40367	1	6	270	235	12721	FBgn0034657,FBgn0036713,FBgn0031381,FBgn0053120,FBgn0039756,FBgn0003388
GO:0045785	positive regulation of cell adhesion	biological_process	0.40377	1	1	270	20	12721	FBgn0002543
GO:0051495	positive regulation of cytoskeleton organization	biological_process	0.40404	1	2	270	57	12721	FBgn0035761,FBgn0014141
GO:0006950	response to stress	biological_process	0.40426	1	33	270	1411	12721	FBgn0264975,FBgn0029114,FBgn0086655,FBgn0020414,FBgn0005655,FBgn0035538,FBgn0052475,FBgn0002526,FBgn0036765,FBgn0040309,FBgn0030590,FBgn0033926,FBgn0003082,FBgn0037515,FBgn0033354,FBgn0031381,FBgn0014033,FBgn0041182,FBgn0010382,FBgn0033327,FBgn0043575,FBgn0041164,FBgn0039099,FBgn0033890,FBgn0003502,FBgn0039714,FBgn0043576,FBgn0046692,FBgn0003041,FBgn0033518,FBgn0034538,FBgn0003495,FBgn0038827
GO:0048138	germ-line cyst encapsulation	biological_process	0.40487	1	1	270	21	12721	FBgn0014141
GO:0016881	acid-amino acid ligase activity	molecular_function	0.40508	1	1	270	22	12721	FBgn0031574
GO:0010002	cardioblast differentiation	biological_process	0.40517	1	1	270	20	12721	FBgn0002543
GO:0002778	antibacterial peptide production	biological_process	0.40518	1	1	270	23	12721	FBgn0003495
GO:0002780	antibacterial peptide biosynthetic process	biological_process	0.40518	1	1	270	23	12721	FBgn0003495
GO:0002786	regulation of antibacterial peptide production	biological_process	0.40518	1	1	270	23	12721	FBgn0003495
GO:0002808	regulation of antibacterial peptide biosynthetic process	biological_process	0.40518	1	1	270	23	12721	FBgn0003495
GO:0015696	ammonium transport	biological_process	0.40534	1	1	270	21	12721	FBgn0261089
GO:0002009	morphogenesis of an epithelium	biological_process	0.40541	1	17	270	616	12721	FBgn0027581,FBgn0001981,FBgn0003502,FBgn0264975,FBgn0010382,FBgn0029114,FBgn0086655,FBgn0010314,FBgn0010452,FBgn0011591,FBgn0004456,FBgn0014141,FBgn0039932,FBgn0014135,FBgn0033033,FBgn0003388,FBgn0003041
GO:0070160	occluding junction	cellular_component	0.40585	1	2	270	56	12721	FBgn0035085,FBgn0264975
GO:0098562	cytoplasmic side of membrane	cellular_component	0.40622	1	2	270	56	12721	FBgn0003502,FBgn0050054
GO:0070507	regulation of microtubule cytoskeleton organization	biological_process	0.40629	1	2	270	56	12721	FBgn0011692,FBgn0034403
GO:0030018	Z disc	cellular_component	0.40631	1	2	270	43	12721	FBgn0014141,FBgn0265045
GO:0031674	I band	cellular_component	0.40631	1	2	270	43	12721	FBgn0265045,FBgn0014141
GO:0030659	cytoplasmic vesicle membrane	cellular_component	0.40755	1	2	270	58	12721	FBgn0053653,FBgn0036565
GO:0060438	trachea development	biological_process	0.408	1	1	270	21	12721	FBgn0038331
GO:0042127	regulation of cell proliferation	biological_process	0.40833	1	7	270	246	12721	FBgn0002733,FBgn0020622,FBgn0010382,FBgn0003502,FBgn0001981,FBgn0002609,FBgn0035205
GO:0015171	amino acid transmembrane transporter activity	molecular_function	0.4085	1	2	270	60	12721	FBgn0036279,FBgn0030817
GO:0070593	dendrite self-avoidance	biological_process	0.40911	1	1	270	19	12721	FBgn0033159
GO:0035112	genitalia morphogenesis	biological_process	0.40944	1	1	270	21	12721	FBgn0033033
GO:0008194	UDP-glycosyltransferase activity	molecular_function	0.40945	1	3	270	103	12721	FBgn0040257,FBgn0027070,FBgn0011591
GO:0010721	negative regulation of cell development	biological_process	0.4095	1	3	270	94	12721	FBgn0035205,FBgn0034389,FBgn0011260
GO:0009225	nucleotide-sugar metabolic process	biological_process	0.4096	1	1	270	24	12721	FBgn0027070
GO:0005758	mitochondrial intermembrane space	cellular_component	0.41125	1	1	270	29	12721	FBgn0266708
GO:0005977	glycogen metabolic process	biological_process	0.41138	1	1	270	22	12721	FBgn0053138
GO:0006073	cellular glucan metabolic process	biological_process	0.41138	1	1	270	22	12721	FBgn0053138
GO:0006112	energy reserve metabolic process	biological_process	0.41138	1	1	270	22	12721	FBgn0053138
GO:0044042	glucan metabolic process	biological_process	0.41138	1	1	270	22	12721	FBgn0053138
GO:0004181	metallocarboxypeptidase activity	molecular_function	0.41174	1	1	270	24	12721	FBgn0052379
GO:0046164	alcohol catabolic process	biological_process	0.41188	1	1	270	24	12721	FBgn0036552
GO:0051258	protein polymerization	biological_process	0.4121	1	3	270	98	12721	FBgn0003502,FBgn0010097,FBgn0263456
GO:0034285	response to disaccharide	biological_process	0.41239	1	1	270	22	12721	FBgn0035538
GO:0030864	cortical actin cytoskeleton	cellular_component	0.41347	1	1	270	20	12721	FBgn0261385
GO:0030509	BMP signaling pathway	biological_process	0.41374	1	2	270	56	12721	FBgn0263456,FBgn0039932
GO:0071773	cellular response to BMP stimulus	biological_process	0.41374	1	2	270	56	12721	FBgn0039932,FBgn0263456
GO:0007169	transmembrane receptor protein tyrosine kinase signaling pathway	biological_process	0.41413	1	7	270	249	12721	FBgn0032840,FBgn0014135,FBgn0039748,FBgn0044050,FBgn0020622,FBgn0264975,FBgn0003502
GO:0045792	negative regulation of cell size	biological_process	0.41418	1	1	270	21	12721	FBgn0003041
GO:0005886	plasma membrane	cellular_component	0.41467	1	37	270	1472	12721	FBgn0033159,FBgn0004456,FBgn0037989,FBgn0014141,FBgn0033033,FBgn0034612,FBgn0003502,FBgn0029506,FBgn0028408,FBgn0050054,FBgn0039714,FBgn0266346,FBgn0036279,FBgn0039736,FBgn0037408,FBgn0033657,FBgn0000008,FBgn0053120,FBgn0038498,FBgn0028743,FBgn0033313,FBgn0011260,FBgn0004108,FBgn0261089,FBgn0036985,FBgn0033048,FBgn0052475,FBgn0035538,FBgn0002526,FBgn0264975,FBgn0029114,FBgn0036501,FBgn0263220,FBg…
GO:0061057	peptidoglycan recognition protein signaling pathway	biological_process	0.41478	1	1	270	26	12721	FBgn0031381
GO:0043167	ion binding	molecular_function	0.41491	1	65	270	2706	12721	FBgn0040232,FBgn0036833,FBgn0011591,FBgn0036552,FBgn0033926,FBgn0010387,FBgn0261089,FBgn0263980,FBgn0000079,FBgn0030590,FBgn0263974,FBgn0053138,FBgn0034389,FBgn0053653,FBgn0051453,FBgn0052373,FBgn0010097,FBgn0250836,FBgn0028949,FBgn0033159,FBgn0054057,FBgn0011704,FBgn0034612,FBgn0004374,FBgn0037989,FBgn0036321,FBgn0034098,FBgn0046692,FBgn0003502,FBgn0001981,FBgn0033327,FBgn0031574,FBgn0011606,FBg…
GO:0003002	regionalization	biological_process	0.41521	1	13	270	487	12721	FBgn0039932,FBgn0086655,FBgn0260932,FBgn0002733,FBgn0041164,FBgn0010097,FBgn0002609,FBgn0030501,FBgn0011591,FBgn0034098,FBgn0002543,FBgn0004456,FBgn0003495
GO:0035152	regulation of tube architecture, open tracheal system	biological_process	0.41584	1	3	270	92	12721	FBgn0264975,FBgn0004456,FBgn0014135
GO:0048135	female germ-line cyst formation	biological_process	0.4164	1	1	270	22	12721	FBgn0260932
GO:0043596	nuclear replication fork	cellular_component	0.41662	1	1	270	24	12721	FBgn0033890
GO:0030276	clathrin binding	molecular_function	0.41678	1	1	270	21	12721	FBgn0261089
GO:0004867	serine-type endopeptidase inhibitor activity	molecular_function	0.41764	1	2	270	82	12721	FBgn0033115,FBgn0033574
GO:0030308	negative regulation of cell growth	biological_process	0.41857	1	1	270	21	12721	FBgn0011260
GO:0071417	cellular response to organonitrogen compound	biological_process	0.419	1	3	270	102	12721	FBgn0044050,FBgn0032840,FBgn0020622
GO:0007483	genital disc morphogenesis	biological_process	0.41903	1	1	270	22	12721	FBgn0033033
GO:0035295	tube development	biological_process	0.41977	1	20	270	746	12721	FBgn0031032,FBgn0027581,FBgn0001981,FBgn0003502,FBgn0010452,FBgn0264975,FBgn0010382,FBgn0020414,FBgn0086655,FBgn0010314,FBgn0036411,FBgn0002543,FBgn0004456,FBgn0011591,FBgn0033033,FBgn0003388,FBgn0014135,FBgn0003041,FBgn0039932,FBgn0004170
GO:0008235	metalloexopeptidase activity	molecular_function	0.42	1	2	270	62	12721	FBgn0052379,FBgn0263236
GO:0042060	wound healing	biological_process	0.42066	1	3	270	101	12721	FBgn0020414,FBgn0086655,FBgn0003041
GO:0016126	sterol biosynthetic process	biological_process	0.42089	1	1	270	24	12721	FBgn0034657
GO:0015144	carbohydrate transmembrane transporter activity	molecular_function	0.42104	1	1	270	25	12721	FBgn0036501
GO:0051119	sugar transmembrane transporter activity	molecular_function	0.42104	1	1	270	25	12721	FBgn0036501
GO:1901476	carbohydrate transporter activity	molecular_function	0.42104	1	1	270	25	12721	FBgn0036501
GO:0030301	cholesterol transport	biological_process	0.42152	1	1	270	25	12721	FBgn0031381
GO:1901682	sulfur compound transmembrane transporter activity	molecular_function	0.42188	1	1	270	25	12721	FBgn0039736
GO:0031050	dsRNA fragmentation	biological_process	0.42268	1	1	270	24	12721	FBgn0260932
GO:0070918	production of small RNA involved in gene silencing by RNA	biological_process	0.42268	1	1	270	24	12721	FBgn0260932
GO:0016746	transferase activity, transferring acyl groups	molecular_function	0.42289	1	6	270	240	12721	FBgn0031033,FBgn0053120,FBgn0031032,FBgn0032668,FBgn0038873,FBgn0031034
GO:0071772	response to BMP	biological_process	0.42331	1	2	270	57	12721	FBgn0039932,FBgn0263456
GO:0051304	chromosome separation	biological_process	0.42334	1	2	270	60	12721	FBgn0015391,FBgn0086350
GO:0002121	inter-male aggressive behavior	biological_process	0.42347	1	2	270	59	12721	FBgn0264090,FBgn0002526
GO:1902742	apoptotic process involved in development	biological_process	0.42374	1	1	270	22	12721	FBgn0000477
GO:0051046	regulation of secretion	biological_process	0.42395	1	3	270	96	12721	FBgn0034389,FBgn0261089,FBgn0053653
GO:0006032	chitin catabolic process	biological_process	0.42414	1	1	270	24	12721	FBgn0020414
GO:0004930	G-protein coupled receptor activity	molecular_function	0.42451	1	5	270	184	12721	FBgn0053696,FBgn0035538,FBgn0037408,FBgn0052475,FBgn0033313
GO:0008374	O-acyltransferase activity	molecular_function	0.42549	1	1	270	24	12721	FBgn0053120
GO:0007474	imaginal disc-derived wing vein specification	biological_process	0.42567	1	2	270	58	12721	FBgn0039932,FBgn0086655
GO:0008101	decapentaplegic signaling pathway	biological_process	0.42654	1	1	270	22	12721	FBgn0033033
GO:0030833	regulation of actin filament polymerization	biological_process	0.42731	1	2	270	60	12721	FBgn0003502,FBgn0263456
GO:0006720	isoprenoid metabolic process	biological_process	0.42734	1	1	270	26	12721	FBgn0036713
GO:0030687	preribosome, large subunit precursor	cellular_component	0.42759	1	1	270	25	12721	FBgn0037810
GO:0071684	organism emergence from protective structure	biological_process	0.42775	1	1	270	23	12721	FBgn0004406
GO:0008375	acetylglucosaminyltransferase activity	molecular_function	0.42904	1	1	270	24	12721	FBgn0011591
GO:0016831	carboxy-lyase activity	molecular_function	0.42925	1	1	270	25	12721	FBgn0003257
GO:1903825	organic acid transmembrane transport	biological_process	0.42958	1	2	270	64	12721	FBgn0036279,FBgn0030817
GO:0036099	female germ-line stem cell population maintenance	biological_process	0.42996	1	1	270	24	12721	FBgn0011591
GO:0051303	establishment of chromosome localization	biological_process	0.43011	1	1	270	24	12721	FBgn0040232
GO:1901992	positive regulation of mitotic cell cycle phase transition	biological_process	0.43031	1	1	270	24	12721	FBgn0010382
GO:0015698	inorganic anion transport	biological_process	0.43072	1	2	270	62	12721	FBgn0039736,FBgn0036279
GO:0000982	transcription factor activity, RNA polymerase II core promoter proximal region sequence-specific binding	molecular_function	0.43131	1	4	270	138	12721	FBgn0002733,FBgn0004170,FBgn0001981,FBgn0002609
GO:0004568	chitinase activity	molecular_function	0.43154	1	1	270	25	12721	FBgn0020414
GO:0008378	galactosyltransferase activity	molecular_function	0.4323	1	1	270	26	12721	FBgn0054057
GO:0035186	syncytial blastoderm mitotic cell cycle	biological_process	0.43255	1	1	270	23	12721	FBgn0010314
GO:0008238	exopeptidase activity	molecular_function	0.43332	1	3	270	106	12721	FBgn0052379,FBgn0259979,FBgn0263236
GO:0043331	response to dsRNA	biological_process	0.43482	1	1	270	25	12721	FBgn0260932
GO:0071359	cellular response to dsRNA	biological_process	0.43482	1	1	270	25	12721	FBgn0260932
GO:0030141	secretory granule	cellular_component	0.43488	1	1	270	24	12721	FBgn0036565
GO:0033177	proton-transporting two-sector ATPase complex, proton-transporting domain	cellular_component	0.43498	1	1	270	32	12721	FBgn0034081
GO:0006836	neurotransmitter transport	biological_process	0.43615	1	4	270	138	12721	FBgn0261089,FBgn0053653,FBgn0034389,FBgn0033313
GO:0010243	response to organonitrogen compound	biological_process	0.43729	1	4	270	146	12721	FBgn0001981,FBgn0020622,FBgn0044050,FBgn0032840
GO:0043280	positive regulation of cysteine-type endopeptidase activity involved in apoptotic process	biological_process	0.43788	1	1	270	27	12721	FBgn0011704
GO:0019900	kinase binding	molecular_function	0.43883	1	3	270	95	12721	FBgn0020622,FBgn0010314,FBgn0010382
GO:0016491	oxidoreductase activity	molecular_function	0.43889	1	14	270	631	12721	FBgn0030594,FBgn0040309,FBgn0036565,FBgn0033518,FBgn0030590,FBgn0036750,FBgn0033395,FBgn0039756,FBgn0034657,FBgn0033205,FBgn0033204,FBgn0003388,FBgn0011704,FBgn0039099
GO:0031970	organelle envelope lumen	cellular_component	0.43916	1	1	270	31	12721	FBgn0266708
GO:0008344	adult locomotory behavior	biological_process	0.44	1	3	270	98	12721	FBgn0263220,FBgn0011260,FBgn0033313
GO:0043169	cation binding	molecular_function	0.44108	1	40	270	1679	12721	FBgn0043576,FBgn0034098,FBgn0003502,FBgn0001981,FBgn0043575,FBgn0033327,FBgn0036831,FBgn0052373,FBgn0028949,FBgn0033159,FBgn0036565,FBgn0011704,FBgn0054057,FBgn0036321,FBgn0037989,FBgn0038603,FBgn0259979,FBgn0000079,FBgn0039756,FBgn0033395,FBgn0259984,FBgn0263974,FBgn0263236,FBgn0086655,FBgn0034389,FBgn0053653,FBgn0086350,FBgn0264975,FBgn0053138,FBgn0011591,FBgn0036833,FBgn0002869,FBgn0036552,FBg…
GO:0016597	amino acid binding	molecular_function	0.44126	1	1	270	24	12721	FBgn0261089
GO:0007266	Rho protein signal transduction	biological_process	0.44144	1	2	270	58	12721	FBgn0003041,FBgn0035761
GO:0030162	regulation of proteolysis	biological_process	0.44193	1	6	270	253	12721	FBgn0011704,FBgn0264845,FBgn0041183,FBgn0041182,FBgn0033115,FBgn0033574
GO:0005509	calcium ion binding	molecular_function	0.4421	1	6	270	208	12721	FBgn0261089,FBgn0053653,FBgn0034389,FBgn0264975,FBgn0052373,FBgn0000079
GO:0002807	positive regulation of antimicrobial peptide biosynthetic process	biological_process	0.44211	1	1	270	26	12721	FBgn0003495
GO:0009057	macromolecule catabolic process	biological_process	0.44236	1	14	270	583	12721	FBgn0003943,FBgn0036332,FBgn0015321,FBgn0036833,FBgn0043576,FBgn0036831,FBgn0020414,FBgn0010314,FBgn0036321,FBgn0036324,FBgn0000477,FBgn0043575,FBgn0033327,FBgn0041164
GO:0030054	cell junction	cellular_component	0.44249	1	7	270	246	12721	FBgn0004456,FBgn0053653,FBgn0000008,FBgn0035085,FBgn0264975,FBgn0033926,FBgn0002526
GO:0007632	visual behavior	biological_process	0.44299	1	1	270	24	12721	FBgn0011260
GO:0009826	unidimensional cell growth	biological_process	0.44329	1	1	270	23	12721	FBgn0033033
GO:0050790	regulation of catalytic activity	biological_process	0.44427	1	15	270	660	12721	FBgn0010314,FBgn0010382,FBgn0037408,FBgn0033574,FBgn0001120,FBgn0020622,FBgn0003041,FBgn0011704,FBgn0014135,FBgn0041183,FBgn0041182,FBgn0033115,FBgn0028743,FBgn0046692,FBgn0264845
GO:0034219	carbohydrate transmembrane transport	biological_process	0.44511	1	1	270	27	12721	FBgn0036501
GO:0004497	monooxygenase activity	molecular_function	0.44514	1	3	270	112	12721	FBgn0003388,FBgn0033395,FBgn0036565
GO:0003674	molecular_function	molecular_function	0.4458	1	245	270	11450	12721	FBgn0263236,FBgn0263220,FBgn0086655,FBgn0024288,FBgn0086365,FBgn0031034,FBgn0260027,FBgn0259984,FBgn0031000,FBgn0032668,FBgn0034761,FBgn0033395,FBgn0036953,FBgn0265045,FBgn0035264,FBgn0036324,FBgn0053679,FBgn0038301,FBgn0004170,FBgn0003082,FBgn0023534,FBgn0036985,FBgn0045064,FBgn0032840,FBgn0052379,FBgn0050082,FBgn0025676,FBgn0002869,FBgn0032666,FBgn0030241,FBgn0264845,FBgn0033313,FBgn0034047,FBg…
GO:0051015	actin filament binding	molecular_function	0.44643	1	2	270	54	12721	FBgn0265045,FBgn0261385
GO:0030539	male genitalia development	biological_process	0.44674	1	1	270	23	12721	FBgn0033033
GO:0007519	skeletal muscle tissue development	biological_process	0.44692	1	1	270	13	12721	FBgn0259984
GO:0072348	sulfur compound transport	biological_process	0.44706	1	1	270	27	12721	FBgn0039736
GO:0006575	cellular modified amino acid metabolic process	biological_process	0.44726	1	3	270	121	12721	FBgn0034354,FBgn0063498,FBgn0063494
GO:0035287	head segmentation	biological_process	0.44738	1	1	270	24	12721	FBgn0086655
GO:0002118	aggressive behavior	biological_process	0.44745	1	2	270	62	12721	FBgn0002526,FBgn0264090
GO:0000165	MAPK cascade	biological_process	0.44761	1	5	270	183	12721	FBgn0003502,FBgn0035538,FBgn0046692,FBgn0014135,FBgn0032840
GO:0046348	amino sugar catabolic process	biological_process	0.44804	1	1	270	26	12721	FBgn0020414
GO:1901072	glucosamine-containing compound catabolic process	biological_process	0.44804	1	1	270	26	12721	FBgn0020414
GO:0008227	G-protein coupled amine receptor activity	molecular_function	0.4483	1	1	270	22	12721	FBgn0035538
GO:0030030	cell projection organization	biological_process	0.44837	1	22	270	847	12721	FBgn0046692,FBgn0002526,FBgn0259984,FBgn0266708,FBgn0038498,FBgn0010452,FBgn0034389,FBgn0086655,FBgn0264975,FBgn0004456,FBgn0003495,FBgn0002543,FBgn0036995,FBgn0033159,FBgn0003041,FBgn0014135,FBgn0034724,FBgn0014141,FBgn0004108,FBgn0036544,FBgn0035264,FBgn0011260
GO:0007560	imaginal disc morphogenesis	biological_process	0.44902	1	11	270	394	12721	FBgn0027581,FBgn0011591,FBgn0001981,FBgn0003502,FBgn0004456,FBgn0010382,FBgn0264975,FBgn0010314,FBgn0086655,FBgn0039932,FBgn0033033
GO:0048563	post-embryonic organ morphogenesis	biological_process	0.44902	1	11	270	394	12721	FBgn0039932,FBgn0086655,FBgn0010314,FBgn0264975,FBgn0010382,FBgn0033033,FBgn0001981,FBgn0011591,FBgn0003502,FBgn0027581,FBgn0004456
GO:0051240	positive regulation of multicellular organismal process	biological_process	0.44943	1	8	270	298	12721	FBgn0026015,FBgn0259984,FBgn0002609,FBgn0263220,FBgn0002733,FBgn0032840,FBgn0003041,FBgn0086365
GO:0035091	phosphatidylinositol binding	molecular_function	0.44945	1	2	270	62	12721	FBgn0003041,FBgn0035264
GO:0090287	regulation of cellular response to growth factor stimulus	biological_process	0.45056	1	2	270	60	12721	FBgn0263456,FBgn0039932
GO:0031060	regulation of histone methylation	biological_process	0.45107	1	1	270	24	12721	FBgn0035205
GO:1904666	regulation of ubiquitin protein ligase activity	biological_process	0.45121	1	1	270	26	12721	FBgn0010382
GO:0007276	gamete generation	biological_process	0.45141	1	23	270	927	12721	FBgn0041164,FBgn0037405,FBgn0005655,FBgn0003023,FBgn0086655,FBgn0261385,FBgn0010382,FBgn0034098,FBgn0003502,FBgn0035205,FBgn0040309,FBgn0259984,FBgn0003041,FBgn0004374,FBgn0260932,FBgn0003388,FBgn0014141,FBgn0000477,FBgn0003495,FBgn0052364,FBgn0011591,FBgn0030241,FBgn0010097
GO:0016763	transferase activity, transferring pentosyl groups	molecular_function	0.45169	1	1	270	28	12721	FBgn0003257
GO:0007166	cell surface receptor signaling pathway	biological_process	0.45204	1	22	270	884	12721	FBgn0011591,FBgn0002609,FBgn0003495,FBgn0004456,FBgn0011692,FBgn0033313,FBgn0039932,FBgn0011260,FBgn0003041,FBgn0020622,FBgn0031381,FBgn0002733,FBgn0263456,FBgn0033033,FBgn0014135,FBgn0039748,FBgn0032840,FBgn0003502,FBgn0259984,FBgn0029506,FBgn0044050,FBgn0264975
GO:0046916	cellular transition metal ion homeostasis	biological_process	0.45215	1	1	270	28	12721	FBgn0039714
GO:0048519	negative regulation of biological process	biological_process	0.45253	1	39	270	1627	12721	FBgn0035205,FBgn0002526,FBgn0033115,FBgn0263974,FBgn0051453,FBgn0086655,FBgn0034389,FBgn0033574,FBgn0264845,FBgn0002609,FBgn0041182,FBgn0011591,FBgn0033354,FBgn0004170,FBgn0039932,FBgn0011260,FBgn0001120,FBgn0043576,FBgn0034098,FBgn0028408,FBgn0001981,FBgn0043575,FBgn0041164,FBgn0033327,FBgn0010382,FBgn0037408,FBgn0038827,FBgn0036411,FBgn0011692,FBgn0052364,FBgn0041183,FBgn0036713,FBgn0003041,FBg…
GO:0048569	post-embryonic organ development	biological_process	0.45264	1	13	270	482	12721	FBgn0003495,FBgn0004456,FBgn0001981,FBgn0011591,FBgn0003502,FBgn0027581,FBgn0033033,FBgn0086655,FBgn0039932,FBgn0014141,FBgn0010314,FBgn0264975,FBgn0010382
GO:0035725	sodium ion transmembrane transport	biological_process	0.45319	1	2	270	65	12721	FBgn0036279,FBgn0053508
GO:0035096	larval midgut cell programmed cell death	biological_process	0.45348	1	1	270	25	12721	FBgn0003943
GO:0016051	carbohydrate biosynthetic process	biological_process	0.45371	1	2	270	69	12721	FBgn0036552,FBgn0053138
GO:0035277	spiracle morphogenesis, open tracheal system	biological_process	0.45474	1	1	270	23	12721	FBgn0003502
GO:0031225	anchored component of membrane	cellular_component	0.45551	1	1	270	25	12721	FBgn0035663
GO:0030173	integral component of Golgi membrane	cellular_component	0.45628	1	1	270	29	12721	FBgn0011591
GO:0048729	tissue morphogenesis	biological_process	0.45635	1	17	270	636	12721	FBgn0001981,FBgn0003502,FBgn0027581,FBgn0010452,FBgn0010314,FBgn0086655,FBgn0029114,FBgn0010382,FBgn0264975,FBgn0004456,FBgn0011591,FBgn0003041,FBgn0033033,FBgn0003388,FBgn0014135,FBgn0039932,FBgn0014141
GO:0046928	regulation of neurotransmitter secretion	biological_process	0.4567	1	1	270	23	12721	FBgn0034389
GO:0051588	regulation of neurotransmitter transport	biological_process	0.4567	1	1	270	23	12721	FBgn0034389
GO:0048542	lymph gland development	biological_process	0.45712	1	2	270	65	12721	FBgn0259984,FBgn0014141
GO:0035223	leg disc pattern formation	biological_process	0.45722	1	1	270	24	12721	FBgn0086655
GO:0046915	transition metal ion transmembrane transporter activity	molecular_function	0.45747	1	1	270	27	12721	FBgn0039714
GO:0009260	ribonucleotide biosynthetic process	biological_process	0.45799	1	3	270	112	12721	FBgn0037408,FBgn0003257,FBgn0263131
GO:0031401	positive regulation of protein modification process	biological_process	0.45832	1	6	270	229	12721	FBgn0032840,FBgn0014135,FBgn0046692,FBgn0035538,FBgn0001120,FBgn0010314
GO:0008064	regulation of actin polymerization or depolymerization	biological_process	0.45918	1	2	270	64	12721	FBgn0003502,FBgn0263456
GO:0030832	regulation of actin filament length	biological_process	0.45918	1	2	270	64	12721	FBgn0003502,FBgn0263456
GO:0007449	proximal/distal pattern formation, imaginal disc	biological_process	0.45932	1	1	270	24	12721	FBgn0086655
GO:0044798	nuclear transcription factor complex	cellular_component	0.45936	1	3	270	112	12721	FBgn0034186,FBgn0004170,FBgn0036411
GO:0032504	multicellular organism reproduction	biological_process	0.46	1	31	270	1339	12721	FBgn0261385,FBgn0010382,FBgn0264975,FBgn0033574,FBgn0086655,FBgn0003023,FBgn0005655,FBgn0041164,FBgn0037405,FBgn0020508,FBgn0259984,FBgn0035205,FBgn0040309,FBgn0003502,FBgn0044050,FBgn0038832,FBgn0034098,FBgn0000477,FBgn0014141,FBgn0003388,FBgn0260932,FBgn0003041,FBgn0033942,FBgn0004374,FBgn0010097,FBgn0011591,FBgn0030241,FBgn0039483,FBgn0052364,FBgn0003495,FBgn0038842
GO:0050660	flavin adenine dinucleotide binding	molecular_function	0.46106	1	2	270	68	12721	FBgn0030590,FBgn0030594
GO:0007135	meiosis II	biological_process	0.46198	1	1	270	26	12721	FBgn0003041
GO:0003383	apical constriction	biological_process	0.46212	1	1	270	24	12721	FBgn0036985
GO:0012506	vesicle membrane	cellular_component	0.4628	1	2	270	64	12721	FBgn0036565,FBgn0053653
GO:2001056	positive regulation of cysteine-type endopeptidase activity	biological_process	0.46288	1	1	270	29	12721	FBgn0011704
GO:0006865	amino acid transport	biological_process	0.46438	1	2	270	67	12721	FBgn0036279,FBgn0030817
GO:1900542	regulation of purine nucleotide metabolic process	biological_process	0.46508	1	1	270	26	12721	FBgn0037408
GO:0005795	Golgi stack	cellular_component	0.46613	1	2	270	65	12721	FBgn0011591,FBgn0036485
GO:0005088	Ras guanyl-nucleotide exchange factor activity	molecular_function	0.46655	1	2	270	60	12721	FBgn0035761,FBgn0003041
GO:1904115	axon cytoplasm	cellular_component	0.46714	1	1	270	25	12721	FBgn0004406
GO:0008509	anion transmembrane transporter activity	molecular_function	0.46764	1	5	270	195	12721	FBgn0086365,FBgn0036279,FBgn0030817,FBgn0033657,FBgn0039736
GO:2000045	regulation of G1/S transition of mitotic cell cycle	biological_process	0.46794	1	1	270	26	12721	FBgn0010382
GO:0032886	regulation of microtubule-based process	biological_process	0.46857	1	2	270	64	12721	FBgn0034403,FBgn0011692
GO:0030041	actin filament polymerization	biological_process	0.46859	1	2	270	66	12721	FBgn0003502,FBgn0263456
GO:0016079	synaptic vesicle exocytosis	biological_process	0.4686	1	2	270	65	12721	FBgn0261089,FBgn0053653
GO:0001578	microtubule bundle formation	biological_process	0.46879	1	2	270	65	12721	FBgn0260986,FBgn0011692
GO:0046390	ribose phosphate biosynthetic process	biological_process	0.46909	1	3	270	114	12721	FBgn0263131,FBgn0003257,FBgn0037408
GO:0010669	epithelial structure maintenance	biological_process	0.46978	1	1	270	25	12721	FBgn0004456
GO:0048638	regulation of developmental growth	biological_process	0.47022	1	7	270	256	12721	FBgn0259984,FBgn0011260,FBgn0002526,FBgn0032840,FBgn0263456,FBgn0020622,FBgn0086365
GO:0007179	transforming growth factor beta receptor signaling pathway	biological_process	0.47033	1	1	270	25	12721	FBgn0039932
GO:2001020	regulation of response to DNA damage stimulus	biological_process	0.47149	1	1	270	27	12721	FBgn0041164
GO:1901989	positive regulation of cell cycle phase transition	biological_process	0.47156	1	1	270	27	12721	FBgn0010382
GO:0007611	learning or memory	biological_process	0.47166	1	5	270	175	12721	FBgn0014141,FBgn0003502,FBgn0035538,FBgn0266708,FBgn0041164
GO:0050890	cognition	biological_process	0.47166	1	5	270	175	12721	FBgn0035538,FBgn0014141,FBgn0003502,FBgn0041164,FBgn0266708
GO:0070192	chromosome organization involved in meiotic cell cycle	biological_process	0.47189	1	1	270	27	12721	FBgn0010382
GO:0005881	cytoplasmic microtubule	cellular_component	0.4732	1	1	270	26	12721	FBgn0034403
GO:0070983	dendrite guidance	biological_process	0.47335	1	1	270	24	12721	FBgn0011260
GO:0008157	protein phosphatase 1 binding	molecular_function	0.47388	1	1	270	26	12721	FBgn0004374
GO:0016298	lipase activity	molecular_function	0.47453	1	2	270	73	12721	FBgn0039470,FBgn0039473
GO:0051784	negative regulation of nuclear division	biological_process	0.47495	1	1	270	28	12721	FBgn0051453
GO:0042325	regulation of phosphorylation	biological_process	0.47517	1	8	270	321	12721	FBgn0001120,FBgn0010382,FBgn0010314,FBgn0032840,FBgn0014135,FBgn0020622,FBgn0035538,FBgn0046692
GO:0034453	microtubule anchoring	biological_process	0.47544	1	1	270	23	12721	FBgn0010097
GO:0008592	regulation of Toll signaling pathway	biological_process	0.47573	1	1	270	28	12721	FBgn0003495
GO:0004872	receptor activity	molecular_function	0.47581	1	12	270	479	12721	FBgn0037408,FBgn0033327,FBgn0043575,FBgn0052475,FBgn0035538,FBgn0014033,FBgn0053696,FBgn0033159,FBgn0033313,FBgn0043576,FBgn0002543,FBgn0004456
GO:0032271	regulation of protein polymerization	biological_process	0.47615	1	2	270	66	12721	FBgn0003502,FBgn0263456
GO:0031397	negative regulation of protein ubiquitination	biological_process	0.47706	1	1	270	27	12721	FBgn0010382
GO:0061631	ubiquitin conjugating enzyme activity	molecular_function	0.47764	1	1	270	30	12721	FBgn0015321
GO:0051705	multi-organism behavior	biological_process	0.47774	1	6	270	246	12721	FBgn0038842,FBgn0044050,FBgn0003502,FBgn0264090,FBgn0002526,FBgn0264975
GO:0071822	protein complex subunit organization	biological_process	0.47822	1	18	270	795	12721	FBgn0034403,FBgn0005655,FBgn0011606,FBgn0010314,FBgn0263220,FBgn0033740,FBgn0003502,FBgn0035761,FBgn0263456,FBgn0036985,FBgn0003041,FBgn0014141,FBgn0011692,FBgn0003495,FBgn0004456,FBgn0260986,FBgn0010097,FBgn0030241
GO:0016023	cytoplasmic membrane-bounded vesicle	cellular_component	0.47875	1	5	270	190	12721	FBgn0033313,FBgn0053653,FBgn0261089,FBgn0036565,FBgn0002526
GO:0070374	positive regulation of ERK1 and ERK2 cascade	biological_process	0.47887	1	2	270	65	12721	FBgn0032840,FBgn0014135
GO:0006281	DNA repair	biological_process	0.47914	1	5	270	201	12721	FBgn0038827,FBgn0033354,FBgn0005655,FBgn0003082,FBgn0033890
GO:0046872	metal ion binding	molecular_function	0.47929	1	39	270	1661	12721	FBgn0036831,FBgn0043575,FBgn0033327,FBgn0001981,FBgn0003502,FBgn0043576,FBgn0034098,FBgn0036321,FBgn0037989,FBgn0011704,FBgn0054057,FBgn0033159,FBgn0028949,FBgn0036565,FBgn0052373,FBgn0263236,FBgn0086655,FBgn0053653,FBgn0034389,FBgn0086350,FBgn0264975,FBgn0263974,FBgn0259984,FBgn0038603,FBgn0259979,FBgn0000079,FBgn0039756,FBgn0033395,FBgn0263980,FBgn0038301,FBgn0261089,FBgn0033926,FBgn0036552,FBg…
GO:0031228	intrinsic component of Golgi membrane	cellular_component	0.47982	1	1	270	31	12721	FBgn0011591
GO:0016887	ATPase activity	molecular_function	0.48014	1	10	270	402	12721	FBgn0011692,FBgn0040232,FBgn0015391,FBgn0034081,FBgn0036279,FBgn0037989,FBgn0011606,FBgn0034612,FBgn0051792,FBgn0004374
GO:0050000	chromosome localization	biological_process	0.48181	1	1	270	28	12721	FBgn0040232
GO:0043405	regulation of MAP kinase activity	biological_process	0.48296	1	1	270	27	12721	FBgn0014135
GO:0016020	membrane	cellular_component	0.48324	1	93	270	4157	12721	FBgn0010452,FBgn0033657,FBgn0037408,FBgn0033205,FBgn0039736,FBgn0036279,FBgn0031033,FBgn0266346,FBgn0028408,FBgn0040257,FBgn0050054,FBgn0085261,FBgn0035085,FBgn0020622,FBgn0261801,FBgn0038071,FBgn0033928,FBgn0034657,FBgn0003495,FBgn0035699,FBgn0034538,FBgn0036565,FBgn0086365,FBgn0028562,FBgn0263131,FBgn0051792,FBgn0036501,FBgn0263220,FBgn0264975,FBgn0035206,FBgn0029114,FBgn0039756,FBgn0033395,FBg…
GO:0043410	positive regulation of MAPK cascade	biological_process	0.48374	1	3	270	107	12721	FBgn0035538,FBgn0014135,FBgn0032840
GO:0007315	pole plasm assembly	biological_process	0.48405	1	2	270	67	12721	FBgn0260932,FBgn0041164
GO:0060538	skeletal muscle organ development	biological_process	0.48433	1	2	270	53	12721	FBgn0259984,FBgn0004456
GO:0042734	presynaptic membrane	cellular_component	0.48492	1	1	270	24	12721	FBgn0002526
GO:0007093	mitotic cell cycle checkpoint	biological_process	0.48493	1	3	270	113	12721	FBgn0033354,FBgn0052251,FBgn0038827
GO:0048070	regulation of developmental pigmentation	biological_process	0.4857	1	1	270	26	12721	FBgn0001981
GO:0044242	cellular lipid catabolic process	biological_process	0.4858	1	3	270	137	12721	FBgn0045064,FBgn0034117,FBgn0039114
GO:0005925	focal adhesion	cellular_component	0.48669	1	1	270	25	12721	FBgn0004456
GO:0070006	metalloaminopeptidase activity	molecular_function	0.48736	1	1	270	27	12721	FBgn0263236
GO:0008356	asymmetric cell division	biological_process	0.48794	1	3	270	106	12721	FBgn0001981,FBgn0010382,FBgn0261385
GO:0070252	actin-mediated cell contraction	biological_process	0.488	1	1	270	26	12721	FBgn0036985
GO:0061650	ubiquitin-like protein conjugating enzyme activity	molecular_function	0.48816	1	1	270	31	12721	FBgn0015321
GO:0006289	nucleotide-excision repair	biological_process	0.48861	1	1	270	30	12721	FBgn0005655
GO:0043025	neuronal cell body	cellular_component	0.48882	1	4	270	155	12721	FBgn0033159,FBgn0010114,FBgn0041164,FBgn0032840
GO:0071559	response to transforming growth factor beta	biological_process	0.48921	1	1	270	27	12721	FBgn0039932
GO:0071560	cellular response to transforming growth factor beta stimulus	biological_process	0.48921	1	1	270	27	12721	FBgn0039932
GO:0046189	phenol-containing compound biosynthetic process	biological_process	0.48928	1	1	270	30	12721	FBgn0036565
GO:0051782	negative regulation of cell division	biological_process	0.48931	1	1	270	29	12721	FBgn0051453
GO:0048469	cell maturation	biological_process	0.48936	1	5	270	188	12721	FBgn0010097,FBgn0003495,FBgn0034098,FBgn0041164,FBgn0260932
GO:0002225	positive regulation of antimicrobial peptide production	biological_process	0.48953	1	1	270	30	12721	FBgn0003495
GO:0002699	positive regulation of immune effector process	biological_process	0.48953	1	1	270	30	12721	FBgn0003495
GO:0002702	positive regulation of production of molecular mediator of immune response	biological_process	0.48953	1	1	270	30	12721	FBgn0003495
GO:0002760	positive regulation of antimicrobial humoral response	biological_process	0.48953	1	1	270	30	12721	FBgn0003495
GO:0002922	positive regulation of humoral immune response	biological_process	0.48953	1	1	270	30	12721	FBgn0003495
GO:0007472	wing disc morphogenesis	biological_process	0.49004	1	8	270	286	12721	FBgn0011591,FBgn0003502,FBgn0027581,FBgn0004456,FBgn0086655,FBgn0039932,FBgn0010382,FBgn0033033
GO:0043254	regulation of protein complex assembly	biological_process	0.4909	1	3	270	112	12721	FBgn0003502,FBgn0263456,FBgn0003495
GO:0023061	signal release	biological_process	0.49114	1	4	270	151	12721	FBgn0033313,FBgn0261089,FBgn0034389,FBgn0053653
GO:0043065	positive regulation of apoptotic process	biological_process	0.49164	1	2	270	72	12721	FBgn0010382,FBgn0011704
GO:0051962	positive regulation of nervous system development	biological_process	0.49281	1	4	270	144	12721	FBgn0002609,FBgn0026015,FBgn0003041,FBgn0002733
GO:0006650	glycerophospholipid metabolic process	biological_process	0.49318	1	3	270	117	12721	FBgn0044050,FBgn0036552,FBgn0020622
GO:0051129	negative regulation of cellular component organization	biological_process	0.49338	1	5	270	189	12721	FBgn0263456,FBgn0002526,FBgn0011260,FBgn0051453,FBgn0034389
GO:0035285	appendage segmentation	biological_process	0.49394	1	1	270	27	12721	FBgn0011591
GO:0036011	imaginal disc-derived leg segmentation	biological_process	0.49394	1	1	270	27	12721	FBgn0011591
GO:0009629	response to gravity	biological_process	0.49463	1	1	270	28	12721	FBgn0001981
GO:0042332	gravitaxis	biological_process	0.49463	1	1	270	28	12721	FBgn0001981
GO:0031110	regulation of microtubule polymerization or depolymerization	biological_process	0.49509	1	1	270	27	12721	FBgn0034403
GO:0019220	regulation of phosphate metabolic process	biological_process	0.4955	1	9	270	372	12721	FBgn0046692,FBgn0035538,FBgn0014135,FBgn0032840,FBgn0020622,FBgn0001120,FBgn0037408,FBgn0010382,FBgn0010314
GO:0051174	regulation of phosphorus metabolic process	biological_process	0.4955	1	9	270	372	12721	FBgn0046692,FBgn0035538,FBgn0032840,FBgn0014135,FBgn0020622,FBgn0010382,FBgn0037408,FBgn0001120,FBgn0010314
GO:0006140	regulation of nucleotide metabolic process	biological_process	0.496	1	1	270	29	12721	FBgn0037408
GO:0051340	regulation of ligase activity	biological_process	0.49612	1	1	270	30	12721	FBgn0010382
GO:0004520	endodeoxyribonuclease activity	molecular_function	0.49655	1	1	270	31	12721	FBgn0000477
GO:0035249	synaptic transmission, glutamatergic	biological_process	0.4966	1	1	270	26	12721	FBgn0053653
GO:0042387	plasmatocyte differentiation	biological_process	0.49964	1	1	270	27	12721	FBgn0014141
GO:0048707	instar larval or pupal morphogenesis	biological_process	0.49972	1	11	270	410	12721	FBgn0010314,FBgn0086655,FBgn0039932,FBgn0010382,FBgn0264975,FBgn0033033,FBgn0001981,FBgn0011591,FBgn0003502,FBgn0027581,FBgn0004456
GO:0032269	negative regulation of cellular protein metabolic process	biological_process	0.49975	1	8	270	352	12721	FBgn0264845,FBgn0052364,FBgn0034098,FBgn0033115,FBgn0041183,FBgn0041182,FBgn0010382,FBgn0033574
GO:0090288	negative regulation of cellular response to growth factor stimulus	biological_process	0.49978	1	1	270	26	12721	FBgn0039932
GO:0043281	regulation of cysteine-type endopeptidase activity involved in apoptotic process	biological_process	0.49996	1	1	270	33	12721	FBgn0011704
GO:0043171	peptide catabolic process	biological_process	0.50006	1	1	270	28	12721	FBgn0263236
GO:0035050	embryonic heart tube development	biological_process	0.50145	1	1	270	28	12721	FBgn0002543
GO:0048609	multicellular organismal reproductive process	biological_process	0.50422	1	26	270	1095	12721	FBgn0000477,FBgn0014141,FBgn0003388,FBgn0260932,FBgn0004374,FBgn0003041,FBgn0010097,FBgn0011591,FBgn0030241,FBgn0052364,FBgn0038842,FBgn0003495,FBgn0010382,FBgn0261385,FBgn0264975,FBgn0086655,FBgn0003023,FBgn0005655,FBgn0037405,FBgn0041164,FBgn0259984,FBgn0035205,FBgn0040309,FBgn0003502,FBgn0044050,FBgn0034098
GO:0016705	oxidoreductase activity, acting on paired donors, with incorporation or reduction of molecular oxygen	molecular_function	0.50454	1	4	270	168	12721	FBgn0039756,FBgn0033395,FBgn0003388,FBgn0036565
GO:0016337	single organismal cell-cell adhesion	biological_process	0.50471	1	2	270	62	12721	FBgn0002543,FBgn0264975
GO:0061326	renal tubule development	biological_process	0.50559	1	2	270	67	12721	FBgn0004170,FBgn0003041
GO:0072002	Malpighian tubule development	biological_process	0.50559	1	2	270	67	12721	FBgn0004170,FBgn0003041
GO:0051248	negative regulation of protein metabolic process	biological_process	0.50604	1	8	270	354	12721	FBgn0033115,FBgn0041182,FBgn0041183,FBgn0052364,FBgn0034098,FBgn0264845,FBgn0033574,FBgn0010382
GO:1902806	regulation of cell cycle G1/S phase transition	biological_process	0.50648	1	1	270	29	12721	FBgn0010382
GO:0032103	positive regulation of response to external stimulus	biological_process	0.5069	1	2	270	74	12721	FBgn0039099,FBgn0003495
GO:0019905	syntaxin binding	molecular_function	0.50798	1	1	270	29	12721	FBgn0261089
GO:0050769	positive regulation of neurogenesis	biological_process	0.50811	1	3	270	107	12721	FBgn0002609,FBgn0002733,FBgn0003041
GO:0046785	microtubule polymerization	biological_process	0.51007	1	1	270	30	12721	FBgn0010097
GO:0005310	dicarboxylic acid transmembrane transporter activity	molecular_function	0.51112	1	1	270	32	12721	FBgn0039736
GO:0031461	cullin-RING ubiquitin ligase complex	cellular_component	0.51193	1	3	270	120	12721	FBgn0010314,FBgn0036324,FBgn0036332
GO:0004697	protein kinase C activity	molecular_function	0.51202	1	1	270	28	12721	FBgn0038603
GO:0007391	dorsal closure	biological_process	0.51284	1	3	270	107	12721	FBgn0003388,FBgn0033033,FBgn0003502
GO:0015918	sterol transport	biological_process	0.51363	1	1	270	32	12721	FBgn0031381
GO:0004383	guanylate cyclase activity	molecular_function	0.51389	1	1	270	27	12721	FBgn0263131
GO:0008074	guanylate cyclase complex, soluble	cellular_component	0.51389	1	1	270	27	12721	FBgn0263131
GO:0035168	larval lymph gland hemocyte differentiation	biological_process	0.51417	1	1	270	28	12721	FBgn0014141
GO:0051336	regulation of hydrolase activity	biological_process	0.51435	1	8	270	358	12721	FBgn0264845,FBgn0041182,FBgn0041183,FBgn0033115,FBgn0028743,FBgn0003041,FBgn0011704,FBgn0033574
GO:0071363	cellular response to growth factor stimulus	biological_process	0.51494	1	3	270	108	12721	FBgn0039932,FBgn0014135,FBgn0263456
GO:0008587	imaginal disc-derived wing margin morphogenesis	biological_process	0.51522	1	2	270	56	12721	FBgn0004456,FBgn0011591
GO:0007028	cytoplasm organization	biological_process	0.5161	1	2	270	71	12721	FBgn0041164,FBgn0260932
GO:0031099	regeneration	biological_process	0.51626	1	1	270	31	12721	FBgn0086655
GO:1901701	cellular response to oxygen-containing compound	biological_process	0.51642	1	4	270	161	12721	FBgn0035538,FBgn0020622,FBgn0032840,FBgn0044050
GO:1903321	negative regulation of protein modification by small protein conjugation or removal	biological_process	0.51863	1	1	270	31	12721	FBgn0010382
GO:0048864	stem cell development	biological_process	0.5201	1	1	270	28	12721	FBgn0011260
GO:0010950	positive regulation of endopeptidase activity	biological_process	0.52038	1	1	270	34	12721	FBgn0011704
GO:0036335	intestinal stem cell homeostasis	biological_process	0.52055	1	1	270	29	12721	FBgn0001981
GO:0040001	establishment of mitotic spindle localization	biological_process	0.5209	1	1	270	28	12721	FBgn0039250
GO:0070848	response to growth factor	biological_process	0.52172	1	3	270	109	12721	FBgn0263456,FBgn0014135,FBgn0039932
GO:0022407	regulation of cell-cell adhesion	biological_process	0.52214	1	1	270	28	12721	FBgn0002543
GO:0048546	digestive tract morphogenesis	biological_process	0.5229	1	2	270	69	12721	FBgn0003041,FBgn0004456
GO:0071495	cellular response to endogenous stimulus	biological_process	0.52318	1	6	270	240	12721	FBgn0263456,FBgn0014135,FBgn0044050,FBgn0032840,FBgn0020622,FBgn0039932
GO:0002682	regulation of immune system process	biological_process	0.52321	1	6	270	243	12721	FBgn0014141,FBgn0003495,FBgn0043576,FBgn0043575,FBgn0033327,FBgn0037515
GO:0008219	cell death	biological_process	0.52335	1	10	270	415	12721	FBgn0003943,FBgn0036833,FBgn0046692,FBgn0028408,FBgn0004170,FBgn0036831,FBgn0036321,FBgn0000477,FBgn0010382,FBgn0011704
GO:0007406	negative regulation of neuroblast proliferation	biological_process	0.52382	1	1	270	33	12721	FBgn0035205
GO:2000178	negative regulation of neural precursor cell proliferation	biological_process	0.52382	1	1	270	33	12721	FBgn0035205
GO:0048871	multicellular organismal homeostasis	biological_process	0.52468	1	2	270	70	12721	FBgn0004456,FBgn0039714
GO:0098552	side of membrane	cellular_component	0.5247	1	2	270	70	12721	FBgn0050054,FBgn0003502
GO:0048585	negative regulation of response to stimulus	biological_process	0.52507	1	11	270	443	12721	FBgn0011591,FBgn0043576,FBgn0011692,FBgn0039932,FBgn0011260,FBgn0036713,FBgn0003041,FBgn0033033,FBgn0041164,FBgn0043575,FBgn0033327
GO:1901215	negative regulation of neuron death	biological_process	0.5258	1	1	270	30	12721	FBgn0028408
GO:0009581	detection of external stimulus	biological_process	0.52581	1	3	270	117	12721	FBgn0032840,FBgn0034389,FBgn0033159
GO:0009582	detection of abiotic stimulus	biological_process	0.52581	1	3	270	117	12721	FBgn0034389,FBgn0033159,FBgn0032840
GO:0051656	establishment of organelle localization	biological_process	0.52638	1	6	270	234	12721	FBgn0010097,FBgn0039250,FBgn0053653,FBgn0261089,FBgn0011692,FBgn0040232
GO:0009719	response to endogenous stimulus	biological_process	0.52663	1	7	270	284	12721	FBgn0014135,FBgn0263456,FBgn0044050,FBgn0032840,FBgn0020622,FBgn0001981,FBgn0039932
GO:0007389	pattern specification process	biological_process	0.52742	1	13	270	526	12721	FBgn0010097,FBgn0011591,FBgn0030501,FBgn0002609,FBgn0034098,FBgn0004456,FBgn0002543,FBgn0003495,FBgn0039932,FBgn0086655,FBgn0002733,FBgn0260932,FBgn0041164
GO:2000116	regulation of cysteine-type endopeptidase activity	biological_process	0.52847	1	1	270	36	12721	FBgn0011704
GO:0019751	polyol metabolic process	biological_process	0.52934	1	1	270	34	12721	FBgn0036552
GO:0009887	organ morphogenesis	biological_process	0.52964	1	19	270	745	12721	FBgn0004170,FBgn0039932,FBgn0014135,FBgn0033033,FBgn0011591,FBgn0038331,FBgn0004456,FBgn0002543,FBgn0010314,FBgn0086655,FBgn0010382,FBgn0264975,FBgn0010452,FBgn0261649,FBgn0003502,FBgn0001981,FBgn0030501,FBgn0027581,FBgn0259984
GO:0005814	centriole	cellular_component	0.52984	1	1	270	31	12721	FBgn0266708
GO:0051438	regulation of ubiquitin-protein transferase activity	biological_process	0.53025	1	1	270	33	12721	FBgn0010382
GO:0031122	cytoplasmic microtubule organization	biological_process	0.53121	1	1	270	29	12721	FBgn0010097
GO:0031519	PcG protein complex	cellular_component	0.53138	1	1	270	30	12721	FBgn0086655
GO:0016125	sterol metabolic process	biological_process	0.53183	1	1	270	33	12721	FBgn0034657
GO:0030718	germ-line stem cell population maintenance	biological_process	0.53227	1	2	270	74	12721	FBgn0011591,FBgn0001981
GO:0051568	histone H3-K4 methylation	biological_process	0.5327	1	1	270	31	12721	FBgn0035205
GO:0090307	mitotic spindle assembly	biological_process	0.53406	1	1	270	34	12721	FBgn0011692
GO:0006383	transcription from RNA polymerase III promoter	biological_process	0.53424	1	1	270	36	12721	FBgn0034186
GO:0040014	regulation of multicellular organism growth	biological_process	0.53463	1	2	270	76	12721	FBgn0086365,FBgn0032840
GO:0008028	monocarboxylic acid transmembrane transporter activity	molecular_function	0.53516	1	1	270	33	12721	FBgn0033657
GO:0023014	signal transduction by protein phosphorylation	biological_process	0.53518	1	5	270	201	12721	FBgn0003502,FBgn0035538,FBgn0046692,FBgn0032840,FBgn0014135
GO:0008154	actin polymerization or depolymerization	biological_process	0.53717	1	2	270	75	12721	FBgn0003502,FBgn0263456
GO:0016265	death	biological_process	0.53728	1	10	270	419	12721	FBgn0011704,FBgn0000477,FBgn0010382,FBgn0004170,FBgn0036831,FBgn0036321,FBgn0028408,FBgn0046692,FBgn0036833,FBgn0003943
GO:0007617	mating behavior	biological_process	0.5376	1	4	270	173	12721	FBgn0264975,FBgn0003502,FBgn0044050,FBgn0038842
GO:0015672	monovalent inorganic cation transport	biological_process	0.5382	1	6	270	273	12721	FBgn0266346,FBgn0036279,FBgn0034081,FBgn0053508,FBgn0263220,FBgn0261089
GO:0016462	pyrophosphatase activity	molecular_function	0.53834	1	14	270	607	12721	FBgn0036648,FBgn0010097,FBgn0034081,FBgn0015391,FBgn0036279,FBgn0011692,FBgn0050054,FBgn0040232,FBgn0011606,FBgn0037989,FBgn0004374,FBgn0041164,FBgn0034612,FBgn0051792
GO:0022857	transmembrane transporter activity	molecular_function	0.53848	1	17	270	759	12721	FBgn0033048,FBgn0034612,FBgn0036279,FBgn0028561,FBgn0266346,FBgn0034081,FBgn0039714,FBgn0038799,FBgn0030817,FBgn0086365,FBgn0051792,FBgn0028562,FBgn0263220,FBgn0053508,FBgn0036501,FBgn0033657,FBgn0039736
GO:0045202	synapse	cellular_component	0.5391	1	9	270	357	12721	FBgn0033313,FBgn0028408,FBgn0002526,FBgn0010114,FBgn0263456,FBgn0041164,FBgn0053653,FBgn0261089,FBgn0033926
GO:0004180	carboxypeptidase activity	molecular_function	0.53919	1	1	270	35	12721	FBgn0052379
GO:0007610	behavior	biological_process	0.53998	1	17	270	715	12721	FBgn0263220,FBgn0264975,FBgn0037408,FBgn0266708,FBgn0041164,FBgn0003502,FBgn0001981,FBgn0264090,FBgn0002526,FBgn0035538,FBgn0044050,FBgn0014141,FBgn0011260,FBgn0036713,FBgn0032840,FBgn0038842,FBgn0033313
GO:0046873	metal ion transmembrane transporter activity	molecular_function	0.54004	1	5	270	200	12721	FBgn0266346,FBgn0036279,FBgn0039714,FBgn0053508,FBgn0263220
GO:0021700	developmental maturation	biological_process	0.54151	1	6	270	240	12721	FBgn0003495,FBgn0034098,FBgn0260932,FBgn0041164,FBgn0264975,FBgn0010097
GO:0001932	regulation of protein phosphorylation	biological_process	0.54234	1	7	270	296	12721	FBgn0046692,FBgn0032840,FBgn0014135,FBgn0010314,FBgn0001120,FBgn0035538,FBgn0010382
GO:0002168	instar larval development	biological_process	0.54277	1	2	270	77	12721	FBgn0030501,FBgn0010452
GO:0044297	cell body	cellular_component	0.54365	1	4	270	165	12721	FBgn0032840,FBgn0041164,FBgn0010114,FBgn0033159
GO:0016849	phosphorus-oxygen lyase activity	molecular_function	0.54478	1	1	270	30	12721	FBgn0263131
GO:0043954	cellular component maintenance	biological_process	0.54488	1	1	270	30	12721	FBgn0261385
GO:1902533	positive regulation of intracellular signal transduction	biological_process	0.54488	1	6	270	240	12721	FBgn0044050,FBgn0014135,FBgn0032840,FBgn0035761,FBgn0010382,FBgn0035538
GO:0006310	DNA recombination	biological_process	0.54579	1	3	270	129	12721	FBgn0051453,FBgn0011606,FBgn0260986
GO:0006468	protein phosphorylation	biological_process	0.54631	1	12	270	501	12721	FBgn0020622,FBgn0032840,FBgn0014135,FBgn0010314,FBgn0001120,FBgn0036544,FBgn0010382,FBgn0265045,FBgn0046692,FBgn0038603,FBgn0003502,FBgn0035538
GO:0070371	ERK1 and ERK2 cascade	biological_process	0.54692	1	2	270	74	12721	FBgn0032840,FBgn0014135
GO:0070372	regulation of ERK1 and ERK2 cascade	biological_process	0.54692	1	2	270	74	12721	FBgn0032840,FBgn0014135
GO:0019935	cyclic-nucleotide-mediated signaling	biological_process	0.54775	1	1	270	30	12721	FBgn0266346
GO:0016667	oxidoreductase activity, acting on a sulfur group of donors	molecular_function	0.54804	1	1	270	42	12721	FBgn0039099
GO:0060271	cilium morphogenesis	biological_process	0.54818	1	3	270	123	12721	FBgn0266708,FBgn0036995,FBgn0035264
GO:0009954	proximal/distal pattern formation	biological_process	0.5495	1	1	270	30	12721	FBgn0086655
GO:0048872	homeostasis of number of cells	biological_process	0.54968	1	1	270	32	12721	FBgn0001981
GO:0001707	mesoderm formation	biological_process	0.54976	1	1	270	32	12721	FBgn0003041
GO:1902667	regulation of axon guidance	biological_process	0.55115	1	1	270	30	12721	FBgn0011260
GO:0035327	transcriptionally active chromatin	cellular_component	0.55154	1	1	270	32	12721	FBgn0035205
GO:0044818	mitotic G2/M transition checkpoint	biological_process	0.55172	1	2	270	80	12721	FBgn0052251,FBgn0033354
GO:0009798	axis specification	biological_process	0.5528	1	5	270	205	12721	FBgn0010097,FBgn0003495,FBgn0260932,FBgn0034098,FBgn0041164
GO:0006182	cGMP biosynthetic process	biological_process	0.55315	1	1	270	30	12721	FBgn0263131
GO:0007430	terminal branching, open tracheal system	biological_process	0.55356	1	1	270	34	12721	FBgn0014135
GO:0016818	hydrolase activity, acting on acid anhydrides, in phosphorus-containing anhydrides	molecular_function	0.55386	1	14	270	616	12721	FBgn0037989,FBgn0011606,FBgn0034612,FBgn0051792,FBgn0041164,FBgn0004374,FBgn0010097,FBgn0036648,FBgn0050054,FBgn0040232,FBgn0011692,FBgn0036279,FBgn0034081,FBgn0015391
GO:0010952	positive regulation of peptidase activity	biological_process	0.55433	1	1	270	37	12721	FBgn0011704
GO:0009975	cyclase activity	molecular_function	0.55463	1	1	270	31	12721	FBgn0263131
GO:0045610	regulation of hemocyte differentiation	biological_process	0.55502	1	1	270	32	12721	FBgn0014141
GO:0043279	response to alkaloid	biological_process	0.55662	1	1	270	33	12721	FBgn0001981
GO:0043130	ubiquitin binding	molecular_function	0.55664	1	1	270	36	12721	FBgn0010314
GO:0006835	dicarboxylic acid transport	biological_process	0.55681	1	1	270	36	12721	FBgn0039736
GO:0015077	monovalent inorganic cation transmembrane transporter activity	molecular_function	0.55692	1	5	270	231	12721	FBgn0034081,FBgn0036279,FBgn0266346,FBgn0263220,FBgn0053508
GO:0006814	sodium ion transport	biological_process	0.55734	1	2	270	79	12721	FBgn0053508,FBgn0036279
GO:0019903	protein phosphatase binding	molecular_function	0.55781	1	1	270	33	12721	FBgn0004374
GO:0016817	hydrolase activity, acting on acid anhydrides	molecular_function	0.55917	1	14	270	618	12721	FBgn0011692,FBgn0040232,FBgn0050054,FBgn0034081,FBgn0015391,FBgn0036279,FBgn0010097,FBgn0036648,FBgn0041164,FBgn0051792,FBgn0034612,FBgn0004374,FBgn0037989,FBgn0011606
GO:0045926	negative regulation of growth	biological_process	0.55936	1	3	270	114	12721	FBgn0263456,FBgn0002526,FBgn0011260
GO:0006974	cellular response to DNA damage stimulus	biological_process	0.55947	1	8	270	358	12721	FBgn0033890,FBgn0040309,FBgn0038827,FBgn0010382,FBgn0003082,FBgn0033354,FBgn0041164,FBgn0005655
GO:0048134	germ-line cyst formation	biological_process	0.56088	1	1	270	33	12721	FBgn0260932
GO:0005272	sodium channel activity	molecular_function	0.56123	1	1	270	36	12721	FBgn0053508
GO:0098858	actin-based cell projection	cellular_component	0.56128	1	1	270	30	12721	FBgn0264975
GO:0046427	positive regulation of JAK-STAT cascade	biological_process	0.56173	1	1	270	34	12721	FBgn0010382
GO:0043296	apical junction complex	cellular_component	0.562	1	2	270	75	12721	FBgn0035085,FBgn0264975
GO:0003382	epithelial cell morphogenesis	biological_process	0.56275	1	1	270	32	12721	FBgn0036985
GO:0044264	cellular polysaccharide metabolic process	biological_process	0.56309	1	1	270	34	12721	FBgn0053138
GO:0030111	regulation of Wnt signaling pathway	biological_process	0.5636	1	3	270	115	12721	FBgn0263456,FBgn0011692,FBgn0003041
GO:0045471	response to ethanol	biological_process	0.5637	1	2	270	78	12721	FBgn0035538,FBgn0014141
GO:0007616	long-term memory	biological_process	0.56375	1	2	270	73	12721	FBgn0014141,FBgn0041164
GO:0007475	apposition of dorsal and ventral imaginal disc-derived wing surfaces	biological_process	0.5658	1	1	270	21	12721	FBgn0004456
GO:0005254	chloride channel activity	molecular_function	0.56588	1	1	270	34	12721	FBgn0039736
GO:0044433	cytoplasmic vesicle part	cellular_component	0.56588	1	2	270	78	12721	FBgn0036565,FBgn0053653
GO:0080134	regulation of response to stress	biological_process	0.56589	1	7	270	305	12721	FBgn0033327,FBgn0043575,FBgn0041164,FBgn0037515,FBgn0039099,FBgn0043576,FBgn0003495
GO:0032870	cellular response to hormone stimulus	biological_process	0.56721	1	3	270	124	12721	FBgn0020622,FBgn0044050,FBgn0032840
GO:0010972	negative regulation of G2/M transition of mitotic cell cycle	biological_process	0.56819	1	2	270	83	12721	FBgn0033354,FBgn0052251
GO:1902750	negative regulation of cell cycle G2/M phase transition	biological_process	0.56819	1	2	270	83	12721	FBgn0052251,FBgn0033354
GO:0035264	multicellular organism growth	biological_process	0.5687	1	2	270	81	12721	FBgn0032840,FBgn0086365
GO:0010720	positive regulation of cell development	biological_process	0.56928	1	4	270	157	12721	FBgn0259984,FBgn0002609,FBgn0002733,FBgn0003041
GO:0098656	anion transmembrane transport	biological_process	0.56973	1	3	270	128	12721	FBgn0030817,FBgn0036279,FBgn0039736
GO:0007552	metamorphosis	biological_process	0.56983	1	11	270	437	12721	FBgn0033033,FBgn0010314,FBgn0086655,FBgn0039932,FBgn0010382,FBgn0264975,FBgn0004456,FBgn0001981,FBgn0003502,FBgn0011591,FBgn0027581
GO:0042048	olfactory behavior	biological_process	0.57042	1	3	270	121	12721	FBgn0001981,FBgn0014141,FBgn0037408
GO:0002831	regulation of response to biotic stimulus	biological_process	0.57069	1	2	270	85	12721	FBgn0003495,FBgn0039099
GO:0007112	male meiosis cytokinesis	biological_process	0.57154	1	1	270	36	12721	FBgn0261385
GO:0016627	oxidoreductase activity, acting on the CH-CH group of donors	molecular_function	0.57214	1	1	270	39	12721	FBgn0034657
GO:0045169	fusome	cellular_component	0.57322	1	1	270	33	12721	FBgn0029506
GO:0072499	photoreceptor cell axon guidance	biological_process	0.5737	1	1	270	32	12721	FBgn0264975
GO:0008408	3'-5' exonuclease activity	molecular_function	0.57484	1	1	270	36	12721	FBgn0004406
GO:0005657	replication fork	cellular_component	0.57507	1	1	270	38	12721	FBgn0033890
GO:1901981	phosphatidylinositol phosphate binding	molecular_function	0.57551	1	1	270	35	12721	FBgn0003041
GO:0070887	cellular response to chemical stimulus	biological_process	0.57583	1	11	270	480	12721	FBgn0260932,FBgn0263456,FBgn0014135,FBgn0032840,FBgn0020622,FBgn0027070,FBgn0261089,FBgn0039932,FBgn0044050,FBgn0035538,FBgn0033518
GO:0050803	regulation of synapse structure or activity	biological_process	0.57741	1	5	270	197	12721	FBgn0034389,FBgn0026015,FBgn0033926,FBgn0002526,FBgn0263456
[truncated: 980 more rows]
