# Supplementary material for: Jouvence a small nucleolar RNA required in the gut extends lifespan in Drosophila
Source: Nat Commun. 2020 Feb 20;11:987. doi: 10.1038/s41467-020-14784-1 (PMC7033134; doi:10.1038/s41467-020-14784-1)
Supplement: Supplementary file 10 — Supplementary Data 7 [file 41467_2020_14784_MOESM10_ESM.xlsx]

## Sheet: MexG8RUvsMexGSCo.DEG_up
Gene_id	readcount_MexG8RU	readcount_MexGSCo	log2FoldChange	pval	padj	Gene name	Gene description
FBgn0013278	2537.47	27.438	6.5311	4.1255e-16	5.3722e-12	Hsp70Bb	Heat-shock-protein-70Bb [Source:FlyBase;Acc:FBgn0013278]
FBgn0266430	320.189	84.8381	1.9161	1.3014e-13	8.4733e-10	CG45060	-
FBgn0013772	1460.79	718.115	1.0245	3.7729e-07	0.0012283	Cyp6a8	Cytochrome P450-6a8 [Source:FlyBase;Acc:FBgn0013772]
FBgn0051259	1882.84	940.109	1.002	3.0176e-07	0.0012283	CG31259	-
FBgn0003996	222.341	82.3335	1.4332	5.7137e-07	0.0014881	w	white [Source:FlyBase;Acc:FBgn0003996]
FBgn0083006	27.6516	0	Inf	2.5006e-06	0.0054272	snoRNA:Psi28S-1153	-
FBgn0034736	2294.74	1006.53	1.1889	6.1019e-06	0.011351	gas	gasoline [Source:FlyBase;Acc:FBgn0034736]
FBgn0085223	692.449	373.376	0.89108	2.9698e-05	0.048342	CG34194	-
FBgn0035985	631.561	336.853	0.9068	3.3541e-05	0.04853	Cpr67B	Cuticular protein 67B [Source:FlyBase;Acc:FBgn0035985]
