# Supplementary material for: Jouvence a small nucleolar RNA required in the gut extends lifespan in Drosophila
Source: Nat Commun. 2020 Feb 20;11:987. doi: 10.1038/s41467-020-14784-1 (PMC7033134; doi:10.1038/s41467-020-14784-1)
Supplement: Supplementary file 11 — Supplementary Data 8 [file 41467_2020_14784_MOESM11_ESM.xlsx]

## Sheet: MexG8RUvsMexGSCo_up.DEG_KEGG_pa
#Term	Database	ID	Input number	Background number	P-Value	Corrected P-Value	Input	KEGG_ID/KO	Entrez_ID	Hyperlink
Longevity regulating pathway - multiple species	KEGG PATHWAY	dme04213	1	56	0.0263295	0.0573889	FBgn0013278	dme:Dmel_CG31359|	48582|	http://www.genome.jp/kegg-bin/show_pathway?dme04213/dme:Dmel_CG31359%09red
Protein processing in endoplasmic reticulum	KEGG PATHWAY	dme04141	1	122	0.0560567	0.0573889	FBgn0013278	dme:Dmel_CG31359|	48582|	http://www.genome.jp/kegg-bin/show_pathway?dme04141/dme:Dmel_CG31359%09red
Endocytosis	KEGG PATHWAY	dme04144	1	123	0.0565009	0.0573889	FBgn0013278	dme:Dmel_CG31359|	48582|	http://www.genome.jp/kegg-bin/show_pathway?dme04144/dme:Dmel_CG31359%09red
Spliceosome	KEGG PATHWAY	dme03040	1	125	0.0573889	0.0573889	FBgn0013278	dme:Dmel_CG31359|	48582|	http://www.genome.jp/kegg-bin/show_pathway?dme03040/dme:Dmel_CG31359%09red
--------------------
##Databases: KEGG PATHWAY
##Statistical test method: hypergeometric test / Fisher's exact test
##FDR correction method: Benjamini and Hochberg
