# Supplementary material for: Jouvence a small nucleolar RNA required in the gut extends lifespan in Drosophila
Source: Nat Commun. 2020 Feb 20;11:987. doi: 10.1038/s41467-020-14784-1 (PMC7033134; doi:10.1038/s41467-020-14784-1)
Supplement: Supplementary file 12 — Supplementary Data 9 [file 41467_2020_14784_MOESM12_ESM.xlsx]

## Sheet: MexG8RUvsMexGSCo.DEG_GO_enrichm
GO_accession	Description	Term_type	Over_represented_pValue	Corrected_pValue	DEG_item	DEG_list	Bg_item	Bg_list	Gene_names
GO:0001408	guanine nucleotide transport	biological_process	0.0006292	0.45161	1	8	1	12730	FBgn0003996
GO:0005345	purine nucleobase transmembrane transporter activity	molecular_function	0.0006292	0.45161	1	8	1	12730	FBgn0003996
GO:0005395	eye pigment precursor transporter activity	molecular_function	0.0006292	0.45161	1	8	1	12730	FBgn0003996
GO:0006863	purine nucleobase transport	biological_process	0.0006292	0.45161	1	8	1	12730	FBgn0003996
GO:0008558	guanine-transporting ATPase activity	molecular_function	0.0006292	0.45161	1	8	1	12730	FBgn0003996
GO:0015205	nucleobase transmembrane transporter activity	molecular_function	0.0006292	0.45161	1	8	1	12730	FBgn0003996
GO:0015208	guanine transmembrane transporter activity	molecular_function	0.0006292	0.45161	1	8	1	12730	FBgn0003996
GO:0015851	nucleobase transport	biological_process	0.0006292	0.45161	1	8	1	12730	FBgn0003996
GO:0015854	guanine transport	biological_process	0.0006292	0.45161	1	8	1	12730	FBgn0003996
GO:0051615	histamine uptake	biological_process	0.0006292	0.45161	1	8	1	12730	FBgn0003996
GO:0070729	cyclic nucleotide transport	biological_process	0.0006292	0.45161	1	8	1	12730	FBgn0003996
GO:0070731	cGMP transport	biological_process	0.0006292	0.45161	1	8	1	12730	FBgn0003996
GO:1903716	guanine transmembrane transport	biological_process	0.0006292	0.45161	1	8	1	12730	FBgn0003996
GO:1903790	guanine nucleotide transmembrane transport	biological_process	0.0006292	0.45161	1	8	1	12730	FBgn0003996
GO:1904823	purine nucleobase transmembrane transport	biological_process	0.0006292	0.45161	1	8	1	12730	FBgn0003996
GO:0016713	oxidoreductase activity, acting on paired donors, with incorporation or reduction of molecular oxygen, reduced iron-sulfur protein as one donor, and incorporation of one atom of oxygen	molecular_function	0.00066467	0.45161	1	8	1	12730	FBgn0013772
GO:0018685	alkane 1-monooxygenase activity	molecular_function	0.00066467	0.45161	1	8	1	12730	FBgn0013772
GO:0048252	lauric acid metabolic process	biological_process	0.00066467	0.45161	1	8	1	12730	FBgn0013772
GO:0019748	secondary metabolic process	biological_process	0.001675	0.98154	2	8	105	12730	FBgn0003996,FBgn0013772
GO:0051608	histamine transport	biological_process	0.0017025	0.98154	1	8	3	12730	FBgn0003996
GO:0033344	cholesterol efflux	biological_process	0.001763	0.98154	1	8	3	12730	FBgn0003996
GO:0009636	response to toxic substance	biological_process	0.0017752	0.98154	2	8	102	12730	FBgn0013278,FBgn0013772
GO:0005275	amine transmembrane transporter activity	molecular_function	0.0018668	0.98154	1	8	3	12730	FBgn0003996
GO:0048770	pigment granule	cellular_component	0.0019571	0.98154	1	8	3	12730	FBgn0003996
GO:0009628	response to abiotic stimulus	biological_process	0.0020064	0.98154	3	8	484	12730	FBgn0034736,FBgn0003996,FBgn0013278
GO:0001504	neurotransmitter uptake	biological_process	0.0022134	0.9984	1	8	4	12730	FBgn0003996
GO:0017059	serine C-palmitoyltransferase complex	cellular_component	0.0022858	0.9984	1	8	3	12730	FBgn0085223
GO:0031211	endoplasmic reticulum palmitoyltransferase complex	cellular_component	0.0022858	0.9984	1	8	3	12730	FBgn0085223
GO:0004758	serine C-palmitoyltransferase activity	molecular_function	0.0027535	1	1	8	4	12730	FBgn0085223
GO:0016454	C-palmitoyltransferase activity	molecular_function	0.0027535	1	1	8	4	12730	FBgn0085223
GO:0045117	azole transport	biological_process	0.0029143	1	1	8	5	12730	FBgn0003996
GO:0015842	synaptic vesicle amine transport	biological_process	0.0029253	1	1	8	5	12730	FBgn0003996
GO:0006856	eye pigment precursor transport	biological_process	0.0029371	1	1	8	5	12730	FBgn0003996
GO:0002178	palmitoyltransferase complex	cellular_component	0.0029517	1	1	8	4	12730	FBgn0085223
GO:0031409	pigment binding	molecular_function	0.0030821	1	1	8	5	12730	FBgn0003996
GO:0051791	medium-chain fatty acid metabolic process	biological_process	0.0032491	1	1	8	5	12730	FBgn0013772
GO:0006855	drug transmembrane transport	biological_process	0.0042419	1	1	8	9	12730	FBgn0003996
GO:0009266	response to temperature stimulus	biological_process	0.0042793	1	2	8	175	12730	FBgn0013278,FBgn0034736
GO:0017143	insecticide metabolic process	biological_process	0.0045233	1	1	8	7	12730	FBgn0013772
GO:0035080	heat shock-mediated polytene chromosome puffing	biological_process	0.0046985	1	1	8	8	12730	FBgn0013278
GO:0015893	drug transport	biological_process	0.0049043	1	1	8	10	12730	FBgn0003996
GO:0035079	polytene chromosome puffing	biological_process	0.0053607	1	1	8	9	12730	FBgn0013278
GO:0015238	drug transmembrane transporter activity	molecular_function	0.005451	1	1	8	11	12730	FBgn0003996
GO:0090484	drug transporter activity	molecular_function	0.0061126	1	1	8	12	12730	FBgn0003996
GO:0072530	purine-containing compound transmembrane transport	biological_process	0.0065392	1	1	8	10	12730	FBgn0003996
GO:0015865	purine nucleotide transport	biological_process	0.0065492	1	1	8	10	12730	FBgn0003996
GO:0015868	purine ribonucleotide transport	biological_process	0.0065492	1	1	8	10	12730	FBgn0003996
GO:0009309	amine biosynthetic process	biological_process	0.0067203	1	1	8	11	12730	FBgn0003996
GO:0042401	cellular biogenic amine biosynthetic process	biological_process	0.0067203	1	1	8	11	12730	FBgn0003996
GO:0016408	C-acyltransferase activity	molecular_function	0.0067279	1	1	8	10	12730	FBgn0085223
GO:0031000	response to caffeine	biological_process	0.0067522	1	1	8	12	12730	FBgn0013772
GO:0015837	amine transport	biological_process	0.0067701	1	1	8	13	12730	FBgn0003996
GO:0009404	toxin metabolic process	biological_process	0.0073637	1	1	8	11	12730	FBgn0013772
GO:0051787	misfolded protein binding	molecular_function	0.0080094	1	1	8	13	12730	FBgn0013278
GO:0014074	response to purine-containing compound	biological_process	0.008229	1	1	8	15	12730	FBgn0013772
GO:1901642	nucleoside transmembrane transport	biological_process	0.0082883	1	1	8	13	12730	FBgn0003996
GO:1901679	nucleotide transmembrane transport	biological_process	0.0091245	1	1	8	14	12730	FBgn0003996
GO:0006805	xenobiotic metabolic process	biological_process	0.0095011	1	1	8	15	12730	FBgn0013772
GO:0009410	response to xenobiotic stimulus	biological_process	0.0095011	1	1	8	15	12730	FBgn0013772
GO:0071466	cellular response to xenobiotic stimulus	biological_process	0.0095011	1	1	8	15	12730	FBgn0013772
GO:0015858	nucleoside transport	biological_process	0.01021	1	1	8	16	12730	FBgn0003996
GO:0006727	ommochrome biosynthetic process	biological_process	0.01074	1	1	8	19	12730	FBgn0003996
GO:0008055	ocellus pigment biosynthetic process	biological_process	0.01074	1	1	8	19	12730	FBgn0003996
GO:0033060	ocellus pigmentation	biological_process	0.01074	1	1	8	19	12730	FBgn0003996
GO:0046152	ommochrome metabolic process	biological_process	0.01074	1	1	8	19	12730	FBgn0003996
GO:0046158	ocellus pigment metabolic process	biological_process	0.01074	1	1	8	19	12730	FBgn0003996
GO:0015696	ammonium transport	biological_process	0.011165	1	1	8	21	12730	FBgn0003996
GO:0048072	compound eye pigmentation	biological_process	0.011188	1	1	8	20	12730	FBgn0003996
GO:0006862	nucleotide transport	biological_process	0.011659	1	1	8	18	12730	FBgn0003996
GO:0017085	response to insecticide	biological_process	0.011714	1	1	8	21	12730	FBgn0013772
GO:0042623	ATPase activity, coupled	molecular_function	0.012609	1	2	8	314	12730	FBgn0003996,FBgn0013278
GO:0042493	response to drug	biological_process	0.013906	1	1	8	28	12730	FBgn0003996
GO:0007031	peroxisome organization	biological_process	0.014849	1	1	8	25	12730	FBgn0051259
GO:0051085	chaperone mediated protein folding requiring cofactor	biological_process	0.014876	1	1	8	23	12730	FBgn0013278
GO:0009629	response to gravity	biological_process	0.015045	1	1	8	28	12730	FBgn0003996
GO:0042332	gravitaxis	biological_process	0.015045	1	1	8	28	12730	FBgn0003996
GO:0030301	cholesterol transport	biological_process	0.015119	1	1	8	25	12730	FBgn0003996
GO:0051084	'de novo' posttranslational protein folding	biological_process	0.015281	1	1	8	24	12730	FBgn0013278
GO:1901264	carbohydrate derivative transport	biological_process	0.015309	1	1	8	24	12730	FBgn0003996
GO:0044183	protein binding involved in protein folding	molecular_function	0.01629	1	1	8	26	12730	FBgn0013278
GO:0042026	protein refolding	biological_process	0.016536	1	1	8	26	12730	FBgn0013278
GO:0043279	response to alkaloid	biological_process	0.017878	1	1	8	33	12730	FBgn0013772
GO:0005789	endoplasmic reticulum membrane	cellular_component	0.018636	1	2	8	339	12730	FBgn0085223,FBgn0013772
GO:0015918	sterol transport	biological_process	0.018982	1	1	8	32	12730	FBgn0003996
GO:0042175	nuclear outer membrane-endoplasmic reticulum membrane network	cellular_component	0.019182	1	2	8	345	12730	FBgn0013772,FBgn0085223
GO:0034620	cellular response to unfolded protein	biological_process	0.019683	1	1	8	33	12730	FBgn0013278
GO:0016887	ATPase activity	molecular_function	0.020021	1	2	8	402	12730	FBgn0013278,FBgn0003996
GO:0016409	palmitoyltransferase activity	molecular_function	0.020242	1	1	8	32	12730	FBgn0085223
GO:0031072	heat shock protein binding	molecular_function	0.021578	1	1	8	34	12730	FBgn0013278
GO:0006986	response to unfolded protein	biological_process	0.02224	1	1	8	37	12730	FBgn0013278
GO:0006726	eye pigment biosynthetic process	biological_process	0.022391	1	1	8	38	12730	FBgn0003996
GO:0050965	detection of temperature stimulus involved in sensory perception of pain	biological_process	0.022446	1	1	8	41	12730	FBgn0034736
GO:0044432	endoplasmic reticulum part	cellular_component	0.02257	1	2	8	377	12730	FBgn0013772,FBgn0085223
GO:0042441	eye pigment metabolic process	biological_process	0.023518	1	1	8	40	12730	FBgn0003996
GO:0043324	pigment metabolic process involved in developmental pigmentation	biological_process	0.023518	1	1	8	40	12730	FBgn0003996
GO:0043474	pigment metabolic process involved in pigmentation	biological_process	0.023518	1	1	8	40	12730	FBgn0003996
GO:0006576	cellular biogenic amine metabolic process	biological_process	0.023522	1	1	8	39	12730	FBgn0003996
GO:0015748	organophosphate ester transport	biological_process	0.023549	1	1	8	40	12730	FBgn0003996
GO:0016048	detection of temperature stimulus	biological_process	0.02363	1	1	8	43	12730	FBgn0034736
GO:0050951	sensory perception of temperature stimulus	biological_process	0.02363	1	1	8	43	12730	FBgn0034736
GO:0050961	detection of temperature stimulus involved in sensory perception	biological_process	0.02363	1	1	8	43	12730	FBgn0034736
GO:0006458	'de novo' protein folding	biological_process	0.023737	1	1	8	37	12730	FBgn0013278
GO:0035967	cellular response to topologically incorrect protein	biological_process	0.026195	1	1	8	44	12730	FBgn0013278
GO:0034605	cellular response to heat	biological_process	0.026777	1	1	8	43	12730	FBgn0013278
GO:0044106	cellular amine metabolic process	biological_process	0.026871	1	1	8	44	12730	FBgn0003996
GO:0044550	secondary metabolite biosynthetic process	biological_process	0.026941	1	1	8	44	12730	FBgn0003996
GO:0009308	amine metabolic process	biological_process	0.027366	1	1	8	45	12730	FBgn0003996
GO:0070887	cellular response to chemical stimulus	biological_process	0.027871	1	2	8	480	12730	FBgn0013772,FBgn0013278
GO:0015850	organic hydroxy compound transport	biological_process	0.028353	1	1	8	50	12730	FBgn0003996
GO:0035966	response to topologically incorrect protein	biological_process	0.028737	1	1	8	48	12730	FBgn0013278
GO:0048069	eye pigmentation	biological_process	0.029345	1	1	8	51	12730	FBgn0003996
GO:0042221	response to chemical	biological_process	0.03061	1	3	8	1294	12730	FBgn0013278,FBgn0003996,FBgn0013772
GO:0019233	sensory perception of pain	biological_process	0.031071	1	1	8	54	12730	FBgn0034736
GO:0044444	cytoplasmic part	cellular_component	0.033749	1	5	8	3409	12730	FBgn0051259,FBgn0013278,FBgn0003996,FBgn0085223,FBgn0013772
GO:0001666	response to hypoxia	biological_process	0.034079	1	1	8	62	12730	FBgn0013278
GO:0036293	response to decreased oxygen levels	biological_process	0.036419	1	1	8	67	12730	FBgn0013278
GO:0061077	chaperone-mediated protein folding	biological_process	0.038927	1	1	8	60	12730	FBgn0013278
GO:0043235	receptor complex	cellular_component	0.041217	1	1	8	86	12730	FBgn0003996
GO:0017111	nucleoside-triphosphatase activity	molecular_function	0.042902	1	2	8	588	12730	FBgn0003996,FBgn0013278
GO:0016324	apical plasma membrane	cellular_component	0.043703	1	1	8	88	12730	FBgn0003996
GO:0070482	response to oxygen levels	biological_process	0.044765	1	1	8	79	12730	FBgn0013278
GO:0009055	electron carrier activity	molecular_function	0.04483	1	1	8	66	12730	FBgn0013772
GO:0016462	pyrophosphatase activity	molecular_function	0.045752	1	2	8	607	12730	FBgn0013278,FBgn0003996
GO:0016818	hydrolase activity, acting on acid anhydrides, in phosphorus-containing anhydrides	molecular_function	0.047349	1	2	8	616	12730	FBgn0013278,FBgn0003996
GO:0016817	hydrolase activity, acting on acid anhydrides	molecular_function	0.047606	1	2	8	618	12730	FBgn0013278,FBgn0003996
GO:0010033	response to organic substance	biological_process	0.047807	1	2	8	634	12730	FBgn0013278,FBgn0013772
GO:0006869	lipid transport	biological_process	0.050066	1	1	8	93	12730	FBgn0003996
GO:0005783	endoplasmic reticulum	cellular_component	0.050669	1	2	8	587	12730	FBgn0013772,FBgn0085223
GO:0050877	neurological system process	biological_process	0.052052	1	2	8	650	12730	FBgn0003996,FBgn0034736
GO:0009408	response to heat	biological_process	0.05225	1	1	8	88	12730	FBgn0013278
GO:0046148	pigment biosynthetic process	biological_process	0.05418	1	1	8	88	12730	FBgn0003996
GO:0007613	memory	biological_process	0.057527	1	1	8	118	12730	FBgn0003996
GO:0051082	unfolded protein binding	molecular_function	0.058932	1	1	8	92	12730	FBgn0013278
GO:0001505	regulation of neurotransmitter levels	biological_process	0.062248	1	1	8	120	12730	FBgn0003996
GO:0005524	ATP binding	molecular_function	0.062316	1	2	8	775	12730	FBgn0003996,FBgn0013278
GO:0052689	carboxylic ester hydrolase activity	molecular_function	0.062667	1	1	8	104	12730	FBgn0034736
GO:0032559	adenyl ribonucleotide binding	molecular_function	0.063217	1	2	8	781	12730	FBgn0013278,FBgn0003996
GO:0005777	peroxisome	cellular_component	0.063396	1	1	8	104	12730	FBgn0051259
GO:0042579	microbody	cellular_component	0.063396	1	1	8	104	12730	FBgn0051259
GO:0048066	developmental pigmentation	biological_process	0.063565	1	1	8	115	12730	FBgn0003996
GO:0008049	male courtship behavior	biological_process	0.063623	1	1	8	112	12730	FBgn0003996
GO:0009581	detection of external stimulus	biological_process	0.063934	1	1	8	117	12730	FBgn0034736
GO:0009582	detection of abiotic stimulus	biological_process	0.063934	1	1	8	117	12730	FBgn0034736
GO:0030554	adenyl nucleotide binding	molecular_function	0.063944	1	2	8	785	12730	FBgn0013278,FBgn0003996
GO:0048489	synaptic vesicle transport	biological_process	0.066384	1	1	8	129	12730	FBgn0003996
GO:0097480	establishment of synaptic vesicle localization	biological_process	0.066384	1	1	8	129	12730	FBgn0003996
GO:0097479	synaptic vesicle localization	biological_process	0.06728	1	1	8	131	12730	FBgn0003996
GO:0003008	system process	biological_process	0.067428	1	2	8	757	12730	FBgn0034736,FBgn0003996
GO:0060179	male mating behavior	biological_process	0.067506	1	1	8	119	12730	FBgn0003996
GO:0043473	pigmentation	biological_process	0.068808	1	1	8	124	12730	FBgn0003996
GO:0004497	monooxygenase activity	molecular_function	0.069727	1	1	8	112	12730	FBgn0013772
GO:0098588	bounding membrane of organelle	cellular_component	0.07052	1	2	8	722	12730	FBgn0085223,FBgn0013772
GO:0014070	response to organic cyclic compound	biological_process	0.070943	1	1	8	136	12730	FBgn0013772
GO:0007619	courtship behavior	biological_process	0.071569	1	1	8	127	12730	FBgn0003996
GO:0006836	neurotransmitter transport	biological_process	0.072488	1	1	8	139	12730	FBgn0003996
GO:0051650	establishment of vesicle localization	biological_process	0.072813	1	1	8	141	12730	FBgn0003996
GO:0016820	hydrolase activity, acting on acid anhydrides, catalyzing transmembrane movement of substances	molecular_function	0.073137	1	1	8	129	12730	FBgn0003996
GO:0042626	ATPase activity, coupled to transmembrane movement of substances	molecular_function	0.073137	1	1	8	129	12730	FBgn0003996
GO:0051648	vesicle localization	biological_process	0.0742	1	1	8	144	12730	FBgn0003996
GO:0008010	structural constituent of chitin-based larval cuticle	molecular_function	0.074362	1	1	8	106	12730	FBgn0035985
GO:0043492	ATPase activity, coupled to movement of substances	molecular_function	0.075458	1	1	8	135	12730	FBgn0003996
GO:0010876	lipid localization	biological_process	0.077069	1	1	8	144	12730	FBgn0003996
GO:0006631	fatty acid metabolic process	biological_process	0.077099	1	1	8	126	12730	FBgn0013772
GO:0015931	nucleobase-containing compound transport	biological_process	0.078141	1	1	8	138	12730	FBgn0003996
GO:0042440	pigment metabolic process	biological_process	0.078846	1	1	8	136	12730	FBgn0003996
GO:0030431	sleep	biological_process	0.079105	1	1	8	147	12730	FBgn0035985
GO:0010243	response to organonitrogen compound	biological_process	0.080359	1	1	8	146	12730	FBgn0013772
GO:0045177	apical part of cell	cellular_component	0.080858	1	1	8	166	12730	FBgn0003996
GO:0098793	presynapse	cellular_component	0.083245	1	1	8	164	12730	FBgn0003996
GO:0020037	heme binding	molecular_function	0.083726	1	1	8	136	12730	FBgn0013772
GO:0015405	P-P-bond-hydrolysis-driven transmembrane transporter activity	molecular_function	0.084577	1	1	8	146	12730	FBgn0003996
GO:0046906	tetrapyrrole binding	molecular_function	0.084651	1	1	8	138	12730	FBgn0013772
GO:0007611	learning or memory	biological_process	0.085086	1	1	8	175	12730	FBgn0003996
GO:0050890	cognition	biological_process	0.085086	1	1	8	175	12730	FBgn0003996
GO:0015399	primary active transmembrane transporter activity	molecular_function	0.085254	1	1	8	147	12730	FBgn0003996
GO:0006457	protein folding	biological_process	0.086416	1	1	8	136	12730	FBgn0013278
GO:0003824	catalytic activity	molecular_function	0.086679	1	5	8	4310	12730	FBgn0013772,FBgn0085223,FBgn0003996,FBgn0013278,FBgn0034736
GO:0022900	electron transport chain	biological_process	0.090939	1	1	8	136	12730	FBgn0013772
GO:0005214	structural constituent of chitin-based cuticle	molecular_function	0.092228	1	1	8	135	12730	FBgn0035985
GO:0035639	purine ribonucleoside triphosphate binding	molecular_function	0.092599	1	2	8	943	12730	FBgn0003996,FBgn0013278
GO:0032550	purine ribonucleoside binding	molecular_function	0.09323	1	2	8	946	12730	FBgn0003996,FBgn0013278
GO:0032549	ribonucleoside binding	molecular_function	0.093633	1	2	8	949	12730	FBgn0013278,FBgn0003996
GO:0001883	purine nucleoside binding	molecular_function	0.093892	1	2	8	949	12730	FBgn0003996,FBgn0013278
GO:0001882	nucleoside binding	molecular_function	0.094422	1	2	8	953	12730	FBgn0003996,FBgn0013278
GO:0032555	purine ribonucleotide binding	molecular_function	0.094458	1	2	8	954	12730	FBgn0013278,FBgn0003996
GO:1901698	response to nitrogen compound	biological_process	0.094915	1	1	8	173	12730	FBgn0013772
GO:0017076	purine nucleotide binding	molecular_function	0.095422	1	2	8	959	12730	FBgn0003996,FBgn0013278
GO:0032553	ribonucleotide binding	molecular_function	0.096563	1	2	8	965	12730	FBgn0003996,FBgn0013278
GO:0005506	iron ion binding	molecular_function	0.097408	1	1	8	159	12730	FBgn0013772
GO:0042302	structural constituent of cuticle	molecular_function	0.098819	1	1	8	146	12730	FBgn0035985
GO:0007617	mating behavior	biological_process	0.099104	1	1	8	173	12730	FBgn0003996
GO:0033057	multicellular organismal reproductive behavior	biological_process	0.10048	1	1	8	173	12730	FBgn0003996
GO:0016023	cytoplasmic membrane-bounded vesicle	cellular_component	0.1007	1	1	8	190	12730	FBgn0003996
GO:0016705	oxidoreductase activity, acting on paired donors, with incorporation or reduction of molecular oxygen	molecular_function	0.10253	1	1	8	168	12730	FBgn0013772
GO:0016787	hydrolase activity	molecular_function	0.10517	1	3	8	1959	12730	FBgn0034736,FBgn0003996,FBgn0013278
GO:0007618	mating	biological_process	0.1101	1	1	8	192	12730	FBgn0003996
GO:0044705	multi-organism reproductive behavior	biological_process	0.11081	1	1	8	192	12730	FBgn0003996
GO:0050896	response to stimulus	biological_process	0.11139	1	4	8	3412	12730	FBgn0034736,FBgn0013278,FBgn0003996,FBgn0013772
GO:0044706	multi-multicellular organism process	biological_process	0.11147	1	1	8	192	12730	FBgn0003996
GO:0005737	cytoplasm	cellular_component	0.11184	1	5	8	4632	12730	FBgn0013278,FBgn0051259,FBgn0013772,FBgn0003996,FBgn0085223
GO:0019098	reproductive behavior	biological_process	0.11328	1	1	8	196	12730	FBgn0003996
GO:0031988	membrane-bounded vesicle	cellular_component	0.11404	1	1	8	215	12730	FBgn0003996
GO:0015711	organic anion transport	biological_process	0.11638	1	1	8	206	12730	FBgn0003996
GO:0009605	response to external stimulus	biological_process	0.11827	1	2	8	1068	12730	FBgn0034736,FBgn0003996
GO:0051656	establishment of organelle localization	biological_process	0.11866	1	1	8	234	12730	FBgn0003996
GO:0031410	cytoplasmic vesicle	cellular_component	0.12041	1	1	8	228	12730	FBgn0003996
GO:0050906	detection of stimulus involved in sensory perception	biological_process	0.12302	1	1	8	208	12730	FBgn0034736
GO:0040003	chitin-based cuticle development	biological_process	0.12309	1	1	8	200	12730	FBgn0035985
GO:0000166	nucleotide binding	molecular_function	0.12619	1	2	8	1116	12730	FBgn0013278,FBgn0003996
GO:1901265	nucleoside phosphate binding	molecular_function	0.12619	1	2	8	1116	12730	FBgn0013278,FBgn0003996
GO:0016747	transferase activity, transferring acyl groups other than amino-acyl groups	molecular_function	0.12692	1	1	8	215	12730	FBgn0085223
GO:0032787	monocarboxylic acid metabolic process	biological_process	0.12828	1	1	8	216	12730	FBgn0013772
GO:0044456	synapse part	cellular_component	0.13551	1	1	8	279	12730	FBgn0003996
GO:0051640	organelle localization	biological_process	0.13587	1	1	8	269	12730	FBgn0003996
GO:0051705	multi-organism behavior	biological_process	0.13645	1	1	8	246	12730	FBgn0003996
GO:0097367	carbohydrate derivative binding	molecular_function	0.13666	1	2	8	1161	12730	FBgn0003996,FBgn0013278
GO:0031012	extracellular matrix	cellular_component	0.13714	1	1	8	233	12730	FBgn0035985
GO:0016746	transferase activity, transferring acyl groups	molecular_function	0.14087	1	1	8	240	12730	FBgn0085223
GO:0031090	organelle membrane	cellular_component	0.14456	1	2	8	1072	12730	FBgn0013772,FBgn0085223
GO:0009719	response to endogenous stimulus	biological_process	0.14472	1	1	8	284	12730	FBgn0013772
GO:0071705	nitrogen compound transport	biological_process	0.14589	1	1	8	268	12730	FBgn0003996
GO:0006091	generation of precursor metabolites and energy	biological_process	0.14674	1	1	8	239	12730	FBgn0013772
GO:0036094	small molecule binding	molecular_function	0.15122	1	2	8	1236	12730	FBgn0003996,FBgn0013278
GO:0006820	anion transport	biological_process	0.15131	1	1	8	274	12730	FBgn0003996
GO:0022804	active transmembrane transporter activity	molecular_function	0.15213	1	1	8	275	12730	FBgn0003996
GO:0031982	vesicle	cellular_component	0.15241	1	1	8	287	12730	FBgn0003996
GO:0043168	anion binding	molecular_function	0.15338	1	2	8	1258	12730	FBgn0003996,FBgn0013278
GO:0098590	plasma membrane region	cellular_component	0.15538	1	1	8	311	12730	FBgn0003996
GO:0015672	monovalent inorganic cation transport	biological_process	0.15661	1	1	8	273	12730	FBgn0003996
GO:0042335	cuticle development	biological_process	0.15915	1	1	8	273	12730	FBgn0035985
GO:0044425	membrane part	cellular_component	0.16395	1	4	8	3711	12730	FBgn0013772,FBgn0003996,FBgn0085223,FBgn0051259
GO:0098589	membrane region	cellular_component	0.16524	1	1	8	331	12730	FBgn0003996
GO:0012505	endomembrane system	cellular_component	0.16742	1	2	8	1230	12730	FBgn0013772,FBgn0085223
GO:0042330	taxis	biological_process	0.16832	1	1	8	367	12730	FBgn0003996
GO:0045202	synapse	cellular_component	0.17321	1	1	8	357	12730	FBgn0003996
GO:0051606	detection of stimulus	biological_process	0.18615	1	1	8	324	12730	FBgn0034736
GO:0071310	cellular response to organic substance	biological_process	0.18721	1	1	8	371	12730	FBgn0013278
GO:0043167	ion binding	molecular_function	0.19472	1	3	8	2708	12730	FBgn0013278,FBgn0013772,FBgn0003996
GO:0016020	membrane	cellular_component	0.22201	1	4	8	4158	12730	FBgn0051259,FBgn0013772,FBgn0003996,FBgn0085223
GO:0006812	cation transport	biological_process	0.2239	1	1	8	419	12730	FBgn0003996
GO:0007600	sensory perception	biological_process	0.24622	1	1	8	452	12730	FBgn0034736
GO:0019752	carboxylic acid metabolic process	biological_process	0.25044	1	1	8	450	12730	FBgn0013772
GO:0044708	single-organism behavior	biological_process	0.25367	1	1	8	524	12730	FBgn0003996
GO:0043436	oxoacid metabolic process	biological_process	0.26074	1	1	8	473	12730	FBgn0013772
GO:0044255	cellular lipid metabolic process	biological_process	0.26087	1	1	8	464	12730	FBgn0013772
GO:1901363	heterocyclic compound binding	molecular_function	0.26124	1	3	8	3049	12730	FBgn0013278,FBgn0013772,FBgn0003996
GO:0006082	organic acid metabolic process	biological_process	0.26221	1	1	8	476	12730	FBgn0013772
GO:0097159	organic cyclic compound binding	molecular_function	0.26489	1	3	8	3068	12730	FBgn0003996,FBgn0013772,FBgn0013278
GO:0016788	hydrolase activity, acting on ester bonds	molecular_function	0.26696	1	1	8	498	12730	FBgn0034736
GO:1902580	single-organism cellular localization	biological_process	0.26935	1	1	8	535	12730	FBgn0003996
GO:1990234	transferase complex	cellular_component	0.28751	1	1	8	547	12730	FBgn0085223
GO:0098805	whole membrane	cellular_component	0.29086	1	1	8	586	12730	FBgn0003996
GO:0097458	neuron part	cellular_component	0.293	1	1	8	620	12730	FBgn0003996
GO:0005198	structural molecule activity	molecular_function	0.29583	1	1	8	519	12730	FBgn0035985
GO:0040011	locomotion	biological_process	0.29817	1	1	8	673	12730	FBgn0003996
GO:0044707	single-multicellular organism process	biological_process	0.30218	1	3	8	3391	12730	FBgn0003996,FBgn0035985,FBgn0034736
GO:0098796	membrane protein complex	cellular_component	0.30477	1	1	8	572	12730	FBgn0085223
GO:0016021	integral component of membrane	cellular_component	0.30698	1	3	8	3198	12730	FBgn0051259,FBgn0013772,FBgn0003996
GO:0031224	intrinsic component of membrane	cellular_component	0.31116	1	3	8	3223	12730	FBgn0003996,FBgn0013772,FBgn0051259
GO:0006629	lipid metabolic process	biological_process	0.31775	1	1	8	588	12730	FBgn0013772
GO:0016192	vesicle-mediated transport	biological_process	0.32859	1	1	8	685	12730	FBgn0003996
GO:0022891	substrate-specific transmembrane transporter activity	molecular_function	0.33061	1	1	8	648	12730	FBgn0003996
GO:0007610	behavior	biological_process	0.33459	1	1	8	715	12730	FBgn0003996
GO:0016491	oxidoreductase activity	molecular_function	0.34551	1	1	8	632	12730	FBgn0013772
GO:0043231	intracellular membrane-bounded organelle	cellular_component	0.35899	1	4	8	4947	12730	FBgn0051259,FBgn0013772,FBgn0085223,FBgn0003996
GO:0043227	membrane-bounded organelle	cellular_component	0.36286	1	4	8	4970	12730	FBgn0085223,FBgn0003996,FBgn0013772,FBgn0051259
GO:0006811	ion transport	biological_process	0.36601	1	1	8	737	12730	FBgn0003996
GO:0022892	substrate-specific transporter activity	molecular_function	0.36829	1	1	8	745	12730	FBgn0003996
GO:0046914	transition metal ion binding	molecular_function	0.36914	1	1	8	739	12730	FBgn0013772
GO:0022857	transmembrane transporter activity	molecular_function	0.37464	1	1	8	759	12730	FBgn0003996
GO:0051276	chromosome organization	biological_process	0.37604	1	1	8	761	12730	FBgn0013278
GO:0006996	organelle organization	biological_process	0.37992	1	2	8	2165	12730	FBgn0013278,FBgn0051259
GO:0033554	cellular response to stress	biological_process	0.37997	1	1	8	784	12730	FBgn0013278
GO:0055114	oxidation-reduction process	biological_process	0.39038	1	1	8	739	12730	FBgn0013772
GO:0044424	intracellular part	cellular_component	0.3946	1	5	8	6746	12730	FBgn0051259,FBgn0013278,FBgn0003996,FBgn0085223,FBgn0013772
GO:0044459	plasma membrane part	cellular_component	0.40268	1	1	8	921	12730	FBgn0003996
GO:1902494	catalytic complex	cellular_component	0.41136	1	1	8	833	12730	FBgn0085223
GO:0032501	multicellular organismal process	biological_process	0.41197	1	3	8	3921	12730	FBgn0034736,FBgn0003996,FBgn0035985
GO:0055085	transmembrane transport	biological_process	0.41426	1	1	8	861	12730	FBgn0003996
GO:0044711	single-organism biosynthetic process	biological_process	0.41982	1	1	8	838	12730	FBgn0003996
GO:0005622	intracellular	cellular_component	0.42208	1	5	8	6927	12730	FBgn0003996,FBgn0085223,FBgn0013772,FBgn0051259,FBgn0013278
GO:0003674	molecular_function	molecular_function	0.42318	1	8	8	11457	12730	FBgn0266430,FBgn0013278,FBgn0013772,FBgn0085223,FBgn0034736,FBgn0051259,FBgn0035985,FBgn0003996
GO:0005215	transporter activity	molecular_function	0.42399	1	1	8	894	12730	FBgn0003996
GO:1901566	organonitrogen compound biosynthetic process	biological_process	0.42544	1	1	8	844	12730	FBgn0003996
GO:0051716	cellular response to stimulus	biological_process	0.43305	1	2	8	2486	12730	FBgn0013278,FBgn0013772
GO:0071702	organic substance transport	biological_process	0.4354	1	1	8	926	12730	FBgn0003996
GO:0033036	macromolecule localization	biological_process	0.45005	1	1	8	995	12730	FBgn0003996
GO:0043229	intracellular organelle	cellular_component	0.45352	1	4	8	5500	12730	FBgn0051259,FBgn0085223,FBgn0003996,FBgn0013772
GO:0005829	cytosol	cellular_component	0.45658	1	1	8	977	12730	FBgn0013278
GO:0043226	organelle	cellular_component	0.46828	1	4	8	5584	12730	FBgn0051259,FBgn0085223,FBgn0003996,FBgn0013772
GO:0051649	establishment of localization in cell	biological_process	0.46889	1	1	8	1029	12730	FBgn0003996
GO:0043234	protein complex	cellular_component	0.46917	1	2	8	2513	12730	FBgn0003996,FBgn0085223
GO:0048609	multicellular organismal reproductive process	biological_process	0.4762	1	1	8	1095	12730	FBgn0003996
GO:0019953	sexual reproduction	biological_process	0.48229	1	1	8	1114	12730	FBgn0003996
GO:0044703	multi-organism reproductive process	biological_process	0.48847	1	1	8	1130	12730	FBgn0003996
GO:0044281	small molecule metabolic process	biological_process	0.51375	1	1	8	1115	12730	FBgn0013772
GO:0051641	cellular localization	biological_process	0.52605	1	1	8	1219	12730	FBgn0003996
GO:0044699	single-organism process	biological_process	0.54483	1	5	8	7695	12730	FBgn0013278,FBgn0013772,FBgn0035985,FBgn0003996,FBgn0034736
GO:0008150	biological_process	biological_process	0.55095	1	8	8	11846	12730	FBgn0034736,FBgn0051259,FBgn0035985,FBgn0003996,FBgn0266430,FBgn0013278,FBgn0085223,FBgn0013772
GO:0065008	regulation of biological quality	biological_process	0.55241	1	1	8	1368	12730	FBgn0003996
GO:0022414	reproductive process	biological_process	0.5541	1	1	8	1343	12730	FBgn0003996
GO:0044710	single-organism metabolic process	biological_process	0.56473	1	2	8	2896	12730	FBgn0013772,FBgn0003996
GO:0032504	multicellular organism reproduction	biological_process	0.56577	1	1	8	1339	12730	FBgn0003996
GO:0005886	plasma membrane	cellular_component	0.57566	1	1	8	1472	12730	FBgn0003996
GO:0006950	response to stress	biological_process	0.59184	1	1	8	1412	12730	FBgn0013278
GO:0044464	cell part	cellular_component	0.59277	1	5	8	7943	12730	FBgn0051259,FBgn0013278,FBgn0085223,FBgn0003996,FBgn0013772
GO:0044767	single-organism developmental process	biological_process	0.59718	1	2	8	3313	12730	FBgn0035985,FBgn0003996
GO:0005623	cell	cellular_component	0.59754	1	5	8	7970	12730	FBgn0013772,FBgn0003996,FBgn0085223,FBgn0013278,FBgn0051259
GO:0016740	transferase activity	molecular_function	0.60228	1	1	8	1451	12730	FBgn0085223
GO:0032991	macromolecular complex	cellular_component	0.6047	1	2	8	3120	12730	FBgn0085223,FBgn0003996
GO:0032502	developmental process	biological_process	0.60797	1	2	8	3364	12730	FBgn0003996,FBgn0035985
GO:0051704	multi-organism process	biological_process	0.60851	1	1	8	1512	12730	FBgn0003996
GO:1902589	single-organism organelle organization	biological_process	0.61019	1	1	8	1518	12730	FBgn0013278
GO:0071944	cell periphery	cellular_component	0.61383	1	1	8	1622	12730	FBgn0003996
GO:0016043	cellular component organization	biological_process	0.61673	1	2	8	3334	12730	FBgn0013278,FBgn0051259
GO:1901564	organonitrogen compound metabolic process	biological_process	0.62832	1	1	8	1444	12730	FBgn0003996
GO:0000003	reproduction	biological_process	0.62995	1	1	8	1580	12730	FBgn0003996
GO:0018130	heterocycle biosynthetic process	biological_process	0.64699	1	1	8	1678	12730	FBgn0003996
GO:0046872	metal ion binding	molecular_function	0.64764	1	1	8	1663	12730	FBgn0013772
GO:0071840	cellular component organization or biogenesis	biological_process	0.6477	1	2	8	3487	12730	FBgn0013278,FBgn0051259
GO:0044446	intracellular organelle part	cellular_component	0.64891	1	2	8	3303	12730	FBgn0085223,FBgn0013772
GO:0019438	aromatic compound biosynthetic process	biological_process	0.64939	1	1	8	1688	12730	FBgn0003996
GO:0043169	cation binding	molecular_function	0.65134	1	1	8	1681	12730	FBgn0013772
GO:1901362	organic cyclic compound biosynthetic process	biological_process	0.66117	1	1	8	1735	12730	FBgn0003996
GO:0044422	organelle part	cellular_component	0.66181	1	2	8	3379	12730	FBgn0085223,FBgn0013772
GO:0044765	single-organism transport	biological_process	0.70424	1	1	8	1917	12730	FBgn0003996
GO:1902578	single-organism localization	biological_process	0.72903	1	1	8	2056	12730	FBgn0003996
GO:0006810	transport	biological_process	0.73411	1	1	8	2077	12730	FBgn0003996
GO:0051234	establishment of localization	biological_process	0.74608	1	1	8	2150	12730	FBgn0003996
GO:0044271	cellular nitrogen compound biosynthetic process	biological_process	0.75164	1	1	8	2138	12730	FBgn0003996
GO:0005488	binding	molecular_function	0.78133	1	3	8	6050	12730	FBgn0013772,FBgn0003996,FBgn0013278
GO:0007275	multicellular organismal development	biological_process	0.80927	1	1	8	2663	12730	FBgn0035985
GO:0051179	localization	biological_process	0.81088	1	1	8	2602	12730	FBgn0003996
GO:0044763	single-organism cellular process	biological_process	0.836	1	3	8	6532	12730	FBgn0013278,FBgn0013772,FBgn0003996
GO:0005515	protein binding	molecular_function	0.83778	1	1	8	2802	12730	FBgn0013278
GO:0048856	anatomical structure development	biological_process	0.83807	1	1	8	2881	12730	FBgn0035985
GO:0044249	cellular biosynthetic process	biological_process	0.83894	1	1	8	2710	12730	FBgn0003996
GO:1901576	organic substance biosynthetic process	biological_process	0.8407	1	1	8	2723	12730	FBgn0003996
GO:0046483	heterocycle metabolic process	biological_process	0.8488	1	1	8	2809	12730	FBgn0003996
GO:0009058	biosynthetic process	biological_process	0.85032	1	1	8	2800	12730	FBgn0003996
GO:0006725	cellular aromatic compound metabolic process	biological_process	0.85259	1	1	8	2845	12730	FBgn0003996
GO:1901360	organic cyclic compound metabolic process	biological_process	0.86276	1	1	8	2934	12730	FBgn0003996
GO:0005575	cellular_component	cellular_component	0.87004	1	7	8	11741	12730	FBgn0051259,FBgn0013278,FBgn0035985,FBgn0085223,FBgn0003996,FBgn0013772,FBgn0266430
GO:0009987	cellular process	biological_process	0.88215	1	4	8	8464	12730	FBgn0013278,FBgn0051259,FBgn0013772,FBgn0003996
GO:0034641	cellular nitrogen compound metabolic process	biological_process	0.89916	1	1	8	3268	12730	FBgn0003996
GO:0044237	cellular metabolic process	biological_process	0.90654	1	2	8	5407	12730	FBgn0013772,FBgn0003996
GO:0006807	nitrogen compound metabolic process	biological_process	0.92406	1	1	8	3593	12730	FBgn0003996
GO:0071704	organic substance metabolic process	biological_process	0.94309	1	2	8	5984	12730	FBgn0003996,FBgn0013772
GO:0008152	metabolic process	biological_process	0.96876	1	2	8	6613	12730	FBgn0003996,FBgn0013772
GO:0065007	biological regulation	biological_process	0.9716	1	1	8	4914	12730	FBgn0003996
GO:0044238	primary metabolic process	biological_process	0.98863	1	1	8	5600	12730	FBgn0013772
